# Supplementary material for: A pipeline contributes to efficient identification of salivary proteins in short-headed planthopper, Epeurysa nawaii
Source: Sci Rep. 2024 Mar 14;14:6225. doi: 10.1038/s41598-024-56896-4 (PMC10940699; doi:10.1038/s41598-024-56896-4)
Supplement: Supplementary file 1 — Supplementary Information 1. [file 41598_2024_56896_MOESM1_ESM.xlsx]

## Sheet: Sheet1
Table S1 Assembled unigenes of Epeurysa nawaii
>DN0_c0_g1
TGTCTAACTCAATTTTGTCAATTTTGGCACTTAGCCCGGTTTTCATTTCAAGTCGACAACTATGGAACGATTTCACAATATCAACAAAGGTTCTAAACTATTCTTTCTACAGTTTTATTTTAATAAACAATTATTTACAATAAGGCACTTGACAACACAACCAGATCATTAATATTATTGACTTTTAGACATTAGAATCAGGTACAAAACAATGTACAGTAATATAAGATATGTCATATGATCAAAATTTAAATGAATTTAATCTTAAAAAAAGGTTTGGACAATGTGATGTAACAGTGATGGTTAATGAAGGTGGAACTTCGCTTATAACTAAATATATGCTGACTAAACCAAATGAAAGTTCTAAGAATTTTAAATTCCTTTCGTACAAATAAATTC…
>DN0_c0_g2
TTCTCCTTCTCCTTCCTCCTCTTCTTCCTCTTCCTCCTCCTCCTCCTCATCTTCCTCCTCTTCTTCTTCTTCTTCTTCTCCGGCATCGTAGGTTGAAGTCTCCTCAACTTCATCGTCCTTCTTTACTTCTTCTTCTTCTGGGCTCTCGGGTTCATCCTTCTTCTTGCCTGGTCTTTCGCCGAACCATTTGGGCAGTTTGGCCTTGCTACGATTTGAAAATTGTTCGTTACGGCCCTTCCATATTTTCTCATTGGTTTCTGAGCTTAAAGTGTCCCAGCCACCTTCAAAGAGTTTCTTCTTGTCATCGTACGACCTCGTGTCTACACGTCTTTCATATTTGGAGGCGACCTGGATTTTGGGTGGGTACTTTCCTGTTAGAGCCTCAGGGTCAAGACCTTT…
>DN0_c1_g1
TTTTTTTTCACATCAGAGTTTTACTATTTATTGATACAAGAAATGTTACACCACATATTTATTTATTTTCGCATGTTTTTATCTAAAAACTATTTCTAAAACATTAATTTTTGAATTCAATATATTTTTGATAGGAAATGTTGATCACAGAACAAAACAAGTTTTATGTTGCTATTTTAAAAATTGTACAACTTCAAGATTTTTGACCAAAAACAAAAAATGTAACTTTTCCTCAGCATTTCTAAGACAAGGGAAACTAAATAAAAGTTTATCACCAGAAGGGTCAACAGTTGAGTACATTCATCCTCAGAGATCTTAGTCAATTTAGTATTTCCCTCAATGAACGTTTTCTATCTCAAACATCTTCCTTGGGATCATAAGACTCTTCTGCTACAGTCT…
>DN0_c1_g2
CTCCTTCACCCTCCTCCACAACTCCCTCCTCCTCAGGAATAGCATCTCCTCCTCCAGCCACTGCCGCTTGTTCCTCAGCCACTTCTTCCTCTGCTCCTCCTTCTTCTTCTCCTCCTTCTGCTGCTTTCGCTTTACTACTTTCCTTAGACGGTGTCTTTGAACTCCCTTTGGAAGACCCTTTAGAACCGGCGGCAGAAGGTGTTTTAGATGCGGTCTTTGATGGAGTCTTGGAAGAACCTTTGGAAGATGCTTTACTCCCAGCTGCAGAAGGTTCTTTGGACGCTTGAGACTTTGCCGGTGAAGCCTTCCCACTCTCACCAGGTGATTTACCAGATGGAGACTTCCCTGACGGCGACTTCGCCGCTCCTCTTCCCTCCTTCTTCTTTCCTTCGCCTTC
>DN0_c1_g3
AGATCTTTGTCCTATCAGTCTACCCCTAAATTGTTGTTTTATCCATATATTCCTCCTGGATATCCTCAGATATCTTCACCCCTCAGTCAACCTCTCACCTCATTAATCCTTCCCTCATGAAACCCTATTCCTCTTCAGCAATGAAACTTTTCTACCTAAACCCCTTTTCTTCCAGAATCTTAAACATCTTCTGCTACAGTCTGAACAGTTGTTTCATCCAAGTCATCCTCTTTGATGTCCTCAGATAAGTCCTCGAGAAATGTCCTTGAGTTTTCCCTTAGTCAACCCTGGAATTATTGTTTCATCCATACCATCCTCTTGGATATATCTTCAGAGATCTTTGTTTTCTCAGTCTACCCTGAAGTTTCATAAATACCATCCTCTTGTTTGTTCTTCTGC…
>DN0_c1_g4
AAGGAATTCACATCAAAGTTTTGGGATTTATTTATACAAGAAATGCTACACCACATATTTATTTATTTTCTTATGAATTTATCTAAAAACTTATTCCTAAAACATTTTTAAATTTTATATATTTTTGGTAGAAAATGTTGGTTACATAACGAAACAAATTTTACGTTGCTATTTTTAAAATTGCACACTTTCAAGATTTTTTGACCAAAAACAAAAAATTGTAACTTTTCCTTAGTACTTCTGAGACAAGGGAGACTAAAAAGAAGTTAAGAAACAAAGTTGAGTTCATTCGAATTTGGGAGACTAAGAATAAGTTTATCACCAGAAGGGTCAACCGTTAAGTTCATTCATACTCCATAAAAACGCAGTATCTTATCTGCAACATTCAGATCAAAATTC…
>DN0_c1_g5
TAAACCTCACTCTTCTTCAGCAAGGAAACTTTTCTATCTCAAGGACCTATACCCCTTCTCTTCCAGGATCTTAAACATTCTCTGCTACAGTTTGAACAGTTGTTCCATCCTTATTTCCATCCTCAGAAATCTTTTCTATTTACGTATTTCCCACCATGAATTATCTCAAACACTCTCTTCCTGAGGATCATTAGTATCTTCTGCTACAGTTCAAGCAGTTGTTCCATCCTTACCATCCTCTTGGATATTTCACCCCCTCACCTCATCAATCCTTCTCTCATGAAACCTCACTCATCTTCAGCGATGAAACGTTTCTATCTCAAATCTTCCACTACATCTCTTCTTGGATATCCTCAAAGATCTTCATCCCCTCTGTCAACCCCTCACCTCATCAATCCT…
>DN0_c2_g1
TTTTTTTTTTTTTTTTTTTTTACTTAGAAGAAATGAATTTAATTGCAATATATCAGAGCATGAAATATAAAACTAGTAAACAGTAAGTAAAACAACTCAAACTCTTTGAAGTCAATTCAAATGAAAACAGATCTAAAATATTCTATAAGTTCTTCATATAATAATATAATATGTACAGCCTGTAAAGTAGAATTCGTCAGGTTAACGAATTTTGAGCCGGATTTTTTTGATTGGGTTAACACGGAATAACTTAAGGATGAGTAAAAGGATTGACTAAAGGGATGAGTGTCACAGGAGCAGGAGATCTAGCTCCGTCATTAATCAATCAATTGATTAATGAAAATATTTGAATAGATCAAAATCCCTCTTCCAAACTTCAAAATATTGCAACGAAATCGG…
>DN0_c3_g1
AAAGATGAATCGTTCACCCCCGACCACCCAAAAGAGTCAAGCATAGTTTAATTTTGCTGTGTCAATCTGCTGATATTTGTGTTTGTATTCTTAATTCTTCGTTAAACGTAGTCTAATAAACGTTCAAGATGCCTGATTTTCTTGGAGATGATATGAGAAAAACCAAGGATAACGAAAAAGAAGAGAAGGAAATCAAATCATTGGATGAAGCGGACATTGCCCTACTCAAGACATATGGTCAAGGCCAATACACAAAAAGCATCAAGGCAGTCGAGGATGATATTCAGACGGTGATCAAGAGGGTGAATGAGCTGACCGGCATCAAGGAGTCTGACACAGGACTGGCTCCTCCCGCACTCTGGGACTTGGCTGCTGACAAGCAGACTCTTCAGAATGAGC…
>DN10000_c0_g1
TTTGAAAATGTTACATTACTGTATTCTTTCGAATTTGTACATATATTCCTCTTAAATATAAATTACAAAATTTAAACTAGAAACTTACAATGTAGTAATATTACAAGACATTCTGACATATTCATAATTCACAATCATATTAATTTATTGACAAAACTCATTCACTGTACAAAACTCAACAGCCAAGTGAATAAAAAAATTATGTTAGTTTATTTTGACTGGGAAGCCCATTGAAATTTATTCCACTAAATAGGTTCGTTAAAAAGAAATATCAAAGACTGAGTTTATATTATCCACTCAGATTGAGTGGTTCTGTATGGAATTTAGATAACATTCATACATGCACTGAAATTAATAAGAAGCATAGTTTTTATTGCATTTATTGCATCTCAACATTTG…
>DN10001_c0_g1
TGGCTTTATACTTTGCATGATTTACGCTTAGAAGCATGTATCAAGCTGCAAGAAGCGGAGATGCTGAGAAAATGGTTCAAATGCTTGCATCAGGCATGAATCCGAACCACCAGTTCAGGGAGTGGGCGATGGGCTCAGCTCTACATGCAGCCTGTCACCACGGTCACATCTCAGTGGTGCATTGCTTGCTGCAGGCTGGAGCGCATACTGACATTCTCGACCGAGACCAGAACACTCCCCTCATGCTAGCTGTATTGGCAGGTCACAACCACATTGTCAAATACCTGGTCAAGGCGGGGGCTAGTGTCTCCTTCAAGGGAAGCGAAGGTATGACATCACTGCACCTAGCGGCGAAAACGGGCAACATCGAAGCATGCCACTACCTGCTGTCCAATCCCA…
>DN10002_c0_g1
CCTCCACCAATTCAAAAAAACTCTGCCTCTAGTCTCAGAGCATTTATTGATCATTCTAAAGGGCACATCACTGCTTTAGAATCTATGGATAAGGAATTAGACATCAAGGAAATGCTTTATATACATAAAATGCTATCAAATCTTGACACCTCAACCCTATTTGATTGGGAAAAGCACACGGCCTCCGATATCCAGCTATCATTAGCAGGTTTATTTGATTTTTTAGAGTCCCGTTGTAAAATGTGGGAACGGTTGAATTCCTCAAACTCTAAGCCGAATGTGGTTAATACCAAACCCACTCCTAAGGTTAATCTTCCACAACAGTCTTGGAACAAATCAGTCTCGAATACCAGCGGACTTTCCAATTATACTAACTGTACTTTTTGCAAGGAAACCACA…
>DN10003_c0_g1
TGATAATTAAAATTTATATTTTCTTAAATACACTATAATAAAAATGTACAAAAATATATCTATATATATTTACATAAAGATCAGTCAATAATACAAGGAAGGATATGTTATAATTCATCATAAGTCTTATGTTTTCTGGAAACATCTGCGTCACAGAAGCAGCCTTCTTCAGCTTCAGGTTGCGGCACATGTTCCATGCCATCTTCTACTCGCATTTTGTTCTCTATGCGTTTGCTCCATTCATGGAACAGAACAGCGTGGTAGCAGAAAATATTCTGAGGTAGAAGATGGTCGTCAGCAAACTTCTGACCATTCTTTGCAATAGTTTCTGCTTTTGCATCATTTTCTTTGGCCCAGGTAATTTTCTTAAGCAAATTGGATAGGTCTCGCTTGATAGCT…
>DN10004_c0_g1
GTTAGTGGAGCTGCAGATAGCAGGTTTTATCATTCCGACTGCTGAATTCCTACTTGGGCTGCTCTCGTGCCTTCCAAAGCAGCAAAGCAGAAGTAGAAGTGATTCTACCTGTTGTCCCAAATGTTGAAGATTGTGAACGGATCCAGATCATATGGATCGAAGAGGCCCTAGCTAAACATATAGAGGGCTTCCACTTCTAGACAACGCATCCTGCTGATTTGAAGAGGTTCTCTCAGGTTGGGGAGCTCACTGTCGAAGGGCTCATTGTCGATTATTATGACTGCAGCGGGCTGTTCGAGCAAAGCACTGTTCGTATTCGTTGCTCTAGCTGTGTTGGTTGCCTCGACGAGCGCCCAGAAATGCATTCCGAAAGGATTCTCTGTTCAGGAATCACTACCG…
>DN10005_c0_g1
TTTGTAATGAATGTTTCACAATTTCGGAAAAAACCATTGCCCTAACTTTAAATTGAAAATAAAGTTTCATGGTTGTTAAGTCTTTTACCATTGATAGTGTGAGTCCAGTCACGGAGCAGCTCGAGGGGCTGATATTCCCATCAACAATAATATTGATTGGTGAAGGAGGCGAGTATTCTTGAAGCAGTTGTATACTCAGTTCAGTCTCTTCTTTTAGTCTGGCCATGAGTCGACTTCGATCCGATTTGAGAATTTCAGCTTCTTCAGCCTGCCGAGCATTGCGTATGCCAGCCACTTCCAGCAGAGCCAGATGAGCATCCTTCTCACTGATTGCAGCCTCCAACGCCTCTTGTTTCATGTGAGCCAGCTCCTGAATGTGGTCGGTCCGCTCCTGCAGCA…
>DN10006_c0_g1
CGAAGATAAGAGCGATATGGAGATGAGATAATGCTGCTTTGTGTTTTGCTGTTTTCCAGCTTCTTTGTTGTTTGTTCAGTTTCATTTTGAATCTATCAATCTACTAATCCAGAATCTATTATCATTCGGTATCAGTTTTTCATATTTATACCGTGCTGTTTAAACTTCTAACTTCTGAAGAGTGATCCCTGTTTTGTTGAGATGTCGTTGGAAGAACTTGGAAAGCAGGCATACCAGAAAGCTAATCTACTTAATGATTTTAAAGGAGCAGTAGAAATACTGAACAAAGCTATAGGGAAGTATCCGAATGATAGAAGACTTTATAACAATAGATCTTACTGCAATCATAAATTGAAGAAATATGATAAAGCACTTGAAGATGCTAATTTTATGATACGG…
>DN10007_c0_g1
CTTCCATTCAAGACTCAAACCCCCAACATTCTAGTGGAAATATAACCTGTTCAGAATCATCTGAAGCTTGTCTATAGGGTTGACGACACTGGTTTGCGGTTTGGTTCGCATGCAAAACCAGTGTCACCAACCCTCTAACAAAGCTTCAGATGATTCCAAAAGGGTTATACTGTACCACAAACTAAAAAATCACTCTTTACCAACTAAACATAACCTCAAACACTTGAACATAACCTCACACCGACTCATGATTGTTCGAATTACTAATCATCTCCAAACTGCTATCATCACTTCCGTTGCTGCCATTGGTCGACTTGGCATCGTCGTCTGCTGTGGCAGAGGCAGCCGCCATCTTTGTTATGACGTCATCCTGATCAGCTGTTTTGAGAGCGTCAGCTG…
>DN10008_c0_g1
ATTTGATTTTGCTTATTAATTTATATGGCTGATCAAAATATAAATCCTTTCTCCCAGGAGCCCTACATCAAAACTACTCCTGAGAGAAGGCAGAATTCTCAAAACAATCATGCTGTGTCCAAAAGGTTGCAGAAAGAGCTTATGACACTCATGATGAATGCAGAAAAAGGTGTGTCAGCATTTCCCGAAGGAGAGAACCTCTTTAAATGGATCGCGACTATTCGGGGGCCTGATGGAACAGTTTATGAAGGAATTACTTTTAAACTGTCGCTGGAGTTTTTAAACAACTACCCTTACATTCCACCCGTGGTAAAATTCACAACGCCTTGTTTTCATCCGAATGTTGATCTCAATGGGAATATTTGCCTTGATATTCTCAAGGAAAAGTGGTCTGCGCTC…
>DN1000_c0_g1
TGTAAAGCCTTTATTCTCTAAACTCTAAAGAACAACAATTCTTCAGAATACAACAAATAATAAAAAACAAATTTTGAGAAAAACGAAAAGATCGAACGAATTTTATTGATTACGACACAGGTTTCATGGGAAATAATTCCAAGGCTTGACAGAACAAATTGTTCCAAAGAACTTCACAATGATAATAGTTCCTGAAATCACCGGTTGATTGAACAAACTGTTCCAAGAACTTTACATACAATGATAAAAGTTCCTGAAATCACCGGTTAATTGAACAAACTGTTCCAGAGAACTTTTCATTCACTGATTACATGTTTCTGAAATCACCGGTACCTTCGAGCATCAGAATATTGGGATTTTCCTTTTCGAAATCAGTCGGTTCTCTCTCTCGTTCGTCTT…
>DN1000_c1_g1
CATCTACAACTATCATCATGCATTCCAACTGAACAATGAAACAATGTTTCAAAAAGTAAACAAATTTATTGAATATTGAAGCAAGGATACAGTTTCGTTTCAAGGATTCAAATATTTTATCAATTCAAGAGAATACTTTCTTTAGGAGATCCACGTAAGCTGTCGAGACAAGATCTTCATTTTTTATTCCTAATTCATTCATCAGATTGTCAGCTATTTTCTTACCATCTTCTACCGTTTGAAGTTTGGATAAAACTACCTCCAATTCCATGAAGGATCCTAGATTGTCAACTTGATCAACGTGAATTCTGGTTTGCCCCACAAGAAACAGATGTCTGGTCTTCTTGACTTCCCCGCTGATTCCCAAAGCTCTACTCAGAACCTCTTGCATTTTTGTTC…
>DN10013_c0_g1
TAGAGTATAAGTAACAAGTGTTCTAAAAATATACAATATCTCATATTCATAACAAGATCAACAATAAAATACATCATGCTGCATAAAAACTAAAATACAAACTTTGACATACTGGACTAAAATGCTTTATTACAAAAAGTCAACAATGAAAGCTAAGTACATGTGGAATACCTAAAACATGAATGTACTACTATAAAAATCAACAAGATATCTAATTCAGTGAATGGTTGAAATAAAGGAACTCAATAATTTTGGGAGAAATTCAAATGAGACTTCAAAGGTCAAATTGATCGATTTTTTCGCCCAAAATTCTACTACAACTAGATTTATTTAACAAGAATAAAAAACAGGAACTTTTTTTATAACACATTTTTCATTGGTTTTTCAGTTTCAAGCTTG…
>DN10014_c0_g1
TTTAAACACAAGTTTAAGTTTTATTTGACGTGTGTGAAATACAGTCCACTGCGACGTTTCTCCAACTACAGAAGCAGAGAGGGATGAGGAGGAAGGCCAATAACCAATCCAACAACACGGCTCAGTGACAAAGATCTTTGCAGCCAATAAAGCATTCGACTCATACTCGTGACAAGACCTATTCGTGTGAAGGGCGTGGTTACTGCAGACAATGTTGCATGAATCTACAAAAAGATTTACAGGAACAGTTCGACCTGTCGTGATGTAGATTACTGACACCTGAGTGTATGAGAGTCAAGAAAGGAAGTCCTAGCCAAACTCCGTTGAACATCGACTACGAAAATCTCCGCATGAACAGAAGCGACCGGAAAGGTTCCAAGATAACAGAGCAAGAGAGCT…
>DN10015_c0_g1
CGATTTTATTAGTTTTCTAGTGGTTAATAACCATTCTCTTCTTCAGTAACCTATTACATACAAGCTTTCATTCCTTTATGACTTTTTGCTTGTAAAAAGTTGATTTTCCATAATAATGCAAACCTGTTTCTGTAGAAATATTTCAACTACGTATTGAAATGAATTGGCAATCATGTTTCAGTAGATGTAGACTAGAGAAAACATACAGGTTTCAGGTTATATAGTGAATTGAGTGAAAATATCTTATTTGATCATCTAAGTCAAACTGTTTAATAATTTTCAAGCTTTAATTCAAGTAGTGATTGGTAGTTTTCCAATAGCTCTTCTAGTCAGGAAGTTATTTTGGTAATGGGTAATGTAGGCCAAATAGCGGTACGAAAAACAATCTACGACATATGC…
>DN10015_c1_g2
CCCTTGGACTGCACATAGAACCAATGTGTCAACACTAAATGAGCTGAAAATTAATATAAGACTCTCTAGCAAAGTACGACAGCAAATTCTCAAGTTTTTTGGACATGTGAGTAGGAGGAGAGATGACAATCTAGAGAAACTAGTGATTCAGGGGAAAATAGAAGGCACGAGACCTAGGGGACGATGTCCAAAACGATGGATAGATCAAATTAAGAGCTTCACCGGGAATTCGCTACAAGAGAACATTAGATGCATTCCAGATAGAAATAGGTGGAGGGAGATTGCAAATACTGTGATATGAGTCATAAGATCACGACACTTCAAACATGAAGTATACGACTTGAGAGAGAGAGAGAGTAGTAAGTCCTGAGTAAGTGTTCAATTTGTGTCACAAATTGT…
>DN10017_c0_g1
GGCGTACCAAGAATCTCTATCCTACAATTAGCTCCAGTGAGACAATTGAACTTCTCATGGAAAGGCGTTCATATGGGAGAATAGAGCCAACGCTATCGTGGATGCACAGTCGGGTCAGATTCGGAAGCGACGCTTGCGAATTGAGGTAGATCCTACGGTCAGTGGCGCTTCAAGCTGGACAGGAAAGAAGATGGTCAGCCTATGCCGTTTTCGACGTCTGTACAAGAACAGGACATGGTGGAGCCCTTTGTATCATCGGTGAAGGTTGGCTGTTATCTTTTTAGTCCTTTCTGAAAGTAGTAACTCGCACATTGTCCGCTGGGAAGCAGCAAATCTTGTGCGAAAACCGACTGGACAGAGCCTTACACGATGGCCGTAGGAATAACGGGACGTAGTTGT…
>DN10019_c0_g1
AGTGCCTGGTCAGACTATAGTGAGTTAATCATATGGGTCGGAAATAATTAGTTCTAATTATATTAGCTTGTAATTTGTTATGAAACAGGCCCCAGGTAAACTATGTTGACAACTAATCATTTGATAAGAGGTAAGTAAGAATAGTTGTTCTTTATGCCAGAAATGGATTCATCAATTAAAACTTGAATAAGTTAACCAAGGATATTCTCCCCACAAGGACAGCACGTTGCGTTGTGGAGCAGCAAGTTGTTGATTTTGGCATTTGGAAATTGGTGGTGACTGATATTGATATGTATTGAATGTAGTTGTATTTTTTATACATTCTTATTAGTTCCACATCATTATATAACTGACTAAAAATGTGAAAATACTGAGTACATTTTGTTTTAGGCTTTCCAG…
>DN1001_c0_g1
GTAAAATATTTTTATGTATTTTTATATATCATGTCTATGGTATTTATTCAATTAACAGATCTTCGTTTGCTGCATTTGTGCATGTGTCTGATTTTCTGGACATCCTTCCTGCTCAGACCATCTCGTTGTCCTAGTTTCACTCCATGAACATTTTTGCTTAGTCCATTAAAAATGTGAGCAGACTGGTCCTCGTCCGTCATGTTGGTCAATACATTCTTCACCCGGTAGTTCCCCCATCGGTTGCAGTACAGCAACTGCCAGAGGAATCATTCCAAACAGGAACGTGAGGAAAATAGCTCTGATGTATGCTGGAAAAATAGAGAACATGGTGATTGCTAGTCAATAGCAATATTAAAGCTTCCGATGTTCGTCGGTATTATTTATAACGATGTAATGTTG…
>DN10020_c0_g1
CGAACCCAACCTAAACAGACAGACGAAATTGTCTGAAACTGATACTTCGTTATCGCGTATCGTGGATAATTATTAAAAATCAACCATTATTTATCAAATAGTGTAAATGGAATGTTGCTGTAATGAAACGAAGAGGATCAGGACGTAAACAAGTTCTAGACTTGAATTCTAAATCCGATTCTCCTGTCAGACAGTCTTGGCAAACTAAGTATCAACAAATCTGTTTGGAGCACAGCCAGAATGGAGGCGGCAGCGAGGGCAGTCCAAGTGAGCGCAGTGACACAAACGTCGATGAGAACTCGCCGAAAAAGAGGAGACTGTCCGAGTCTGAGAATCCGCTGAAAGGTCTACTGGGGCAATACAACAGTGATGACGATGATGGTGACGGCAGTGATAGTC…
>DN10023_c0_g1
TGGCAATAAAAAACTGTAGAGTCCTTCTTCAAAAATATTTGACTATTCTAGTTGACAATTAAGGCAAGTTGGGCACTTTTATGATATTTAATTGCTTTGAAGACTGAATAATGAATGCAATTATTCAGTGATGGATAATCTAGCTCTCTCTAAATATAATCTTCTTCGTCGACCATATCCAAATGCTTAGAAGCATCTAAAGATTGGATGCTTAAAATTAATCAACAGATTATAATCTATTTTTGTTCAGCATAAAGAATATTTGTCATGGAAGGCATTTCTAAGAGCACCTGAATGAAATTTAAAGTTATTTAAAACTTTAATAATATAAAACTCATTAGATAATCAATATCAGCCTTTTTTACTTCCGCATCATCAATATTTGTAAACTCCTATATT…
>DN10024_c0_g2
TGACTGATTGATCAACATATTTATTAGTAGCTTTATTCATGCAATAGTACAAATTTCTCAAATATATTACAACGAATGAGAATATTTACATCACATAGAATACTTTGAAGTTAATAAACTTATATTTACATGAGATGTACGAATGATGGAAAACATATCAGGTTGTGTAATAAATTACAAAGGAATGTGGAGTTAGGACATTGTCGTCCCTTCAATCTGTTCCAAATTCCAAAAAGACTTACACTTTCACTTTATGGTTCCGTCTCCTGGACCTTTAATTGAAGGCATGTTTGAAATTCAGACAAGCACCAAAGATTCAGTTGTTGAGAAATGAAACAAAAAAAGAATGTTCCAAATAATTGACAAAACGTTTAATGTTTCATCTACCATATTTGTCTG…
>DN10025_c0_g1
TTTTCATTTTTCCAACATAAATTTAATATTGCTAAAGAAGAAAGCACACTACAAGAAGGAGGTTCACGTTTCACTGGGAGGCAAAGCCTGCTCCGAAGACTGATCTGACTCGGAGGTTGGCTGCGGCTGCTCGGACTTGGCAGTGGCAGAGGCCTGCTGAAGAGACACGTGCTGGTCGAGCTGGCTGACGAGCAGGGTCTGCTGCTGGGAGAGGGCGGCCACGAGACGCTGCGCTCCCACGTTCAGCACCGACACCAACTCAGCCCTGGCCGTCGTCAGGTCCTTCAGGCGACTGTACTCGGCCAGCTGATTCACATTCGCCAGGTAGCCATCCACTATGCCAGCCATTAATATCAATGTGGGAGCCTTCTTCAATAATTTGAATAGAGTGTCAACTTT…
>DN10026_c0_g1
TTACTAATAGATATAACATTTTATTTCAGTCTAAATCTCAACAAGCAATAATACAGACAATTCCAAACGTAATAAGCTTATTCATTTTAATACATTACTAATAGATATAACATTTTATTTCAGTCTAAATCTCAACAAGCAATAATACAGACAATTCCAAACGTAATAAGCTTATTCATTTTAATACAATGTATGTATGTATGTATGTATGTATGTATGTATAGTCACATAGGCCGATTCGGCCGAGTGTTTCTCTCCGGACTTCCACTAATTGCTACAGTCCGAAGAGAGACAATGTACACAACGAATTATTGAAAGAAGCTTGAAATGTTTAGTCGAAATTGAAAATAATTACGTTACTATATTACTGTAGTCTACATTGTTCAGCATTACTCTTTT…
>DN10027_c1_g2
ATGGCAGACCAAACAACAGTGTTCATCGTTATAGAGAAAGTATCGTTATAGGGAGAATCGTTATAGAGAGAGTCTACTGTATAAATATGGAAGACGACTTGAGATCTGAATTAGCAGTTGAGTACGGCAAACTAATCAACACGATTGAAGATAGGTTAAAAAGTAGAATAGCTGAAATGAAGAGACGAATAGATGAAAAGAATCGAATTATTGAAGAATTGGAACGTTTTAGAGATATTGAGCAACAAAGGGGAGAAAATAGGAAAAAGCGGAAAGTTTTCGATTGTTCTGTGTCAATTATTCCAGCTGATGTTTCAAACCTGCTCATTGAAGATGATGATCCTGTCATTTTGAGAGAAGAAAACAATGTATTGAAAAATGAAATTGAAAACCTCAAAT…
>DN10029_c0_g2
TTTCACATTACACACGACATTTGTGCGACACTATCATGATCATACGAAGATAGGCTCCTCAAGAACCACAGAGAGGATATCGATATGGATATTATTATCTCCATTCCCATACACCTAGAGTGTATGGGAACAAATGATTGTGTACAAATTTCGTGTATTGTGTAATGTGAAAGTGCTGTTTTTGAACATTTAAAAAGTGAACCTTCATTTCTTTTTCAACTTGTGAGTCTGTGACTATGTTTGGAGGTTTTGTAAATGAGATGGAATACTATTTATGATGTGAGGTACAAAGTACTCTGGTGTTGCCTTTCCTAAAATTGGTTTCCTAATAATTCCTAATTATGGGAATTATACATTGATTTAGATTCAAGGGATGGTTACAAATTTGCTAATTGATCA…
>DN1002_c0_g1
CGTATATTTAATAATTCTAACGATTTAATCAACAATTGCATGGATGGTGATCGCTTCAAACTTTTACAGTAGGTTACTTACATCAATAGTCACCTACCTGCGAAATTTCAAGCGTCGCAAACGATTTTAAGTATCTTTAAGAAATCGTCAAAGTTCAAAATTTGTACAGTATCTTACGGCATACCGGTATCGATCTGAAATTTCGCAGGTAGGTGTGTATTGATGTAAGTAACCTACTGTGATAATTTGAAGAAAATCGGAGGTGATCACCATCTCGTGCAGAATTACCAATAATTGAATAATCTCACAATTATTGTGAGAATTGTGAAAATTTCTTCATGCAACGAGTAACTTAAACGGTGCGTAAGTTAGCAAGCTTAGGTGCTCGAGTATTTGAAT…
>DN1002_c1_g1
ATTTTACTTCACTTGCACTAGAACAGTTCAGAAATCGATTGGCAACATTACATCACTTTTAGAACACAAACATTTTAGGTTATCTTCAATAATATTACAATAAATTACATTGATGAAGAACGTTTTTCCTCCTCTAATACTACAGAATTTGCAAGATTGTTCGTCTATAAATTGAAACACTTATTTAGAAATCAAATTGATTTATATTTTCTGCAAATAGTTTCAAATTAATTTCATCCCTGCCTCTTAATCTGTAAAGATTTATTCAGAAGTTCGACAGAAAAAATAGTTGCTTTGTTAGATGGTTGGCTATATCTGCATCCTTACCAACGGTAAAGTTTGGACACAGTTAGCCCTCTCTCACATTTAACCTTTGAATAATTAATTTGGAAGCTTTAT…
>DN1002_c2_g1
TGGAAGACGAAGACGAACATTAAGAGAACTCTCAAATTTTGTAGTATTAGAGGTGGAAAAACGTTCTTCATCGATGTGATTTATTGTAATATTATTGAAGTTTCCGCGCCTTCATTTGCCGAAATGGGAGAGTCCCTGGAAGAAATTGTGAGGCAATCTGAGATGAATTACAGTCAAGAGGAAGTATTGCTTCTGCCTGTGCCGCATCAACTAGTACTTAATTGTATCTGGTTCAATCTTAAGGTTTGCTGTTTGCTGGCAAGTAAGTTGATCACTTCTGGAATAGCCTTTAAGGAAGCAACTGTATCTTCTCGCTGCATGTCAATCATGGAAACTGTTCTCAATAAGTGCAGACACAAAGGGGCCATGGAAGTAGCCGGCTCAGCTCTCTTATCTGCG…
>DN1002_c3_g1
TGTCTCGTTTGTTGGCAAGTCAGTGTAGTAGAGGCATTTTTTTGGCCATCTTTTCTGATCGCCATCTTGTAATGTTTTGATACCAACATCAGGGTCTCCTCTCTAGGTCTTGCTTTTTGGATACACTCAATAGCTGTTTTTTCATACACATATAAAACCTAACCTAACCTCACTCTATTGTCTTGATGATCAAACTATACATAGTTTCTTCAGCGATTCTACACAGGCAAGGGCGTAGCCAGGGGGGGTGCTGAAAGGGCTTCAGCACCCCCCAAAATTCTAAAAAAATACCTATTTTTGAACTATTTACTCAAAACTATTACATCCTTATAACCTTCCTGCCTATTTCAGCACCCCCCAAAATTTTTATTGGGGGGAATCCTAGCTACGCTCTTGTAC…
>DN10030_c0_g2
TGGGAGGGGAGTTGACAAAACATTCTTGAATTGAATCAACAAACTATTAATTTGTTCATATCAAAGGGAATTTTAGCAGGATGATTACCAAGTTTGCACTTCATACCAATGAGAGGAAACTGGAAAGGAAGTAGCGTTGATAAGATTTGGAGTTGTCACTAGACATTACACTTCACACTGTTCAGTGACGTTCTGCAGATTGCAGCTCCTTTTTTCTAAATAATATACCATTGGTAATATGTTCGCTCCAAGAATCTTTCAACTTTGCCATGCTTCATTGTGTAGTAGGAGTTTTCTCGTGATTGTGTTGAGTTTGGCTGCAACAATACCTGTTCAATCCGCATTCAAGCCAAGGGAAGAGAAAACCAAGTGCCCTACTGTCAAAGCACTGCGTAATTT…
>DN10031_c0_g1
AAAGTTAGCAGAAGAAATAAAAGACTTTATTTAGTGATTGAGTATAAATTGTGTGTTTATTATTTTACAAAATGGGTGATTTGAAAGACAAAAGTATACATCTAACAGCCGAAAAGTTAGCAGAAGAAATAAAAGACTTTATTTAGTGATTGAGTATAAATTGTGTGTTTATTATTTTACAAAATGGGTGATTTGAAAGACAAAAGTATACATCTAACAGCCGAAAAGTTAGCAGAAGAAATAAAAGGAATGAAAGTGTACAAGGACTTTTACAAAGATCTTCAGAGATTAGTCTCCTCTCCGGCGGTTCAATCAGATGATTTCAAAGCTACCTTACTTACTGCCATGAAGGAGACTGGGATGGAAACTGAACTGAGAAATACTGTATTCCATTGGGTG…
>DN10032_c0_g1
GATGATGATGATGATGATGATGACGAACAAGTAGATGATGATGATGATACGGTGGAATTTTCGAATGACTCTAGAGAACGCATGACGGAGAAATTTGAAAGATTTGTTAGTAACTTGGAAAGTGCGAGACTTGATGATGATTCTCGTAAATCCTACAAAAAGAAAGCTGTCAAATTCAGTAAAGACGATGAGTTGAATGTTGTGCATATTCTGCAGGATAATCGGTCGACTGCTCACATTGAAGAACATGAGTATGTTGACGATTCTCTGCCTGCTGTCATCAATTTCAAACATTCCCATCAAGAAGTGATGACCACAAGTGATGATGGTCCTGTTAGCTGTGGCAATAGTGAAGAGGGCATTGGCATTGTAAGTCCGAGTGATTTGTATAGAAGCTTT…
>DN10034_c0_g1
TTATTTTAAAAGCCCATAATTGAATCAGCTACTTCTATCATCACAAAATAAGGCGAAAAGGGCAAGATAGGCGAGTATACAATGGAAGTGAAATGAATGAGAATACTTTGATTTTGTAAAATAACTGTTACATTCATAAATAATATCTAGTGACATTAACCGAATCCTGCATTGTGAAAGTCAACACCAACAAAAAAATTATTCATGTCTAAAAAGTGACTCCATAAACGAAGAATACAAACACTACTATACTGAGCTCAAAGAATCACCTCAATAGTTCGGGCTTCGCCGCTACAATTCTTCCTCACCAGTGTTTAGTAGCATTGCATAAAATCTGATTTTACAAGTCTGGGATACTTTATGCGTCTTATTTAAAAGCAACACAACTGATGAAGACAT…
>DN10036_c0_g1
TATTGAATGGCTTAACTATTTTATAACATGAGCGATAGTTTCTTCGAATTATTTAATGCAAGTTATTTAATCTGTTATATTATTCATTATCAAATAAATTCTTTACTATGTATAAGACTAGCAATACAGTGTACCGTATACAGTATTTCAATAAATAATTAAACCGTTAAGAATGAGTTCGACTCATATGTTCATATTTTTAATACTTGATACCGGTAATAATATCTATAATTTCTTTATCCATTAGGTTGTTGAAGATGGCTTCCAGAAAGGCCGAAAGCGCTTCAAACCCGTGAGTAATCTACTTTATTTTTTATAGTGTTTATCGCGAAAAATTGACAGCAAGTCGGTAATAACAGTTAATTGATAATAATCTCCAAATAATGAAGTCAGGCTCTT…
>DN10036_c1_g1
ACATCTTTAACTACAATTGCAGAATTGACAGCTCTTTTGTCGTCGGTCACGAAAATTCCTACAACTGACTTGCATGTTCTTTGTGGTTATCCACCAACACAAAATTTTCAAATTCAAATTCAAATTTTTTATTTATTAATACAGTTTACAGAGTATACAACAAGTGAAAAATTTACAATATAACCGTATAATAAACAAAAGGAATTATTCAAGTGCCCCGAGAAACCTGTATGGGGCACCATCATCTAATTTATCACAAAAAATTTAGTAACAATAGAAATGAAGCTCAGCTGGAGCTGAACATGTTCAAATAATATAACATAATTGTTGGATTAAAAAATTGATCTCCTAACCAAATCATATTACCTTCTTTCGTGAAAAATTAGAACAACAAATCAA…
>DN10037_c0_g1
CAGGTCTGCTAATGCTATTCATGTATTCAGTAGACCCGTGGAGTCTTTATCATTATTTGGTGCTACACGTATACAATCGAAATAGTACAGGTTAGAATAATTTCTATGGAATCAGTTCCATACTCTCCAGCATGAGCATTAGCTTGTGCGCTGACGATACACAGACTCCACAGTCATTCACCAATTTCCACTCCAGAACTGTTCAAAAAATCAATTTCAAATACTTCAAATATTAATCTGATGAAGTAGCCAACAGCTGTCACTATCCAAGTGAGTCAAACAT
>DN10038_c0_g1
CCGAATTTTCAATTTAATTTCAGTTTTCCGTGGTCCAGCGCATAAAATTAAGCAAAAATGACTTGATACCCGGCTAGGTCTGAGTTTTTTCGAAGAGACTGAGTTAAAGAGACAGATATATAAATAAATCCGACGTTTCTGGTCGTCTCCCAACGCGGCGCTCTATACGGACTCCTAGCCAGTAGATCGGTACACCAGGCGGGACTCAAATCCCGGCCGATAGTGCTCTCGTGAACGTGTGAATTTTTCGCTACTAATTTAATCTTTTTTCGTTTTATTTTTCTTGTGTGTGCGCGCCTCTACTACTAATTACAAACAGCAAAATGAATCGTCAACAGCAGCAACAACAGCAACAGCTTCAACAGCAACAACAGATAACAACAACCCAACAACAAAGTC…
>DN1003_c0_g1
CAGAATTTCAAACGTTTATTTTCATTCAAACTCATAAAAATATATTTATATACTATATGCATAATCGACAAATATTTTGTATTTCTTTGAAAACTATTTGGAATTGGAAACAAGAATAAATTCACTCGCTTTGGTATAAAATCGCCATACAGCTCGCTTGTACAATGCGCCACTTGTAATATGCTACTGTAGAAGTAGCATCTAATAACATGAATAGTAAGGTCATATTACATGTAGTATATCATCAATTATTACGAAAAATACAAGAAATCAAAAGGAAGTCTTGAGAAAAATACACTAATACAATTCTAATTACATTATGCAAAGTTACAGAATGCACAGCCAAGATTGTGAACCTAATTACCGTATTATTTAATTAAATCATTGTATTTCTTTTTA…
>DN1003_c1_g1
TTTTTGTCCATAATAAAATTTATTTCCCTTTATGCAATTTGATAGAGAAATTTACAAAATTGACTAATTTAAATAATACTTGTTTAACGTTTCTCAAAGAAAATCTCAAAAATATATTATATCTTACATGTTGTTCTATTATAAATAAAGTAATTAAAATTATAAAAAAATCAACACTGATGTTAGCTTCCAAATATATTAAAACAACAACTAAATCTTACACCAGAGGTGACACTTTCGGATAGAATAAGCTTTATAATATAATAATATAGATGGAATGTAACAAAAGCAGACATTGGTCTAAGAACGAAATACCTAATAATAAAGATACTATAAATACAATAATATTATGTGATAGACTAATGATAGAGTGGAGAAACAAGTACTGAATCGGAACAC…
>DN1003_c2_g1
ATAAGTTCAAAATCACTAGAACTTGATTGGTAATTCTTGTGTGTGTGTGTGAGAACTTGATCGGTCATGATTTTGTGTGTGTGTGTGTGTGTGTGTGAACGTTATCGAGAATGTGTGTGTAGAGAACTTGATCATAATTGATATTAAACCACAATAATTTGTTCGGGAATAATAATTGCAGTGTACGAACCTCATTGAAAATATTATTTGTAAGAACTTGATGAGGAATGATTGTGAATAATTTGTTTGAGGCTGGTTGTAAAAATCATTAGAACTTGATCGCTTTGGTGTAAAATTACTGGAACTTGATCGAGAATGCATGATGCTTTATGATTTTCTGGTAATACTTACTCATTAACAGTAAATGGTTCAACGTTCAAAATCGTTTTGATAAAGCGT…
>DN1003_c3_g1
CCGACTGAATTGGAATTGATTGCTCTTCAAACAGAATTTGACCTCTATTTGTCTTTCACCAAACGATTGGTCTTGAATCTTCCCAATTCTGAAGATATAACGCCACCCAAAACATCCATATGTTACGGATAACGTTCATTTGGATTCCGGAGATAATTCGAGCCCTGCTGTTCCTGCTCAGAAGTGGTAGGAGAAAAGGGGAGGACGACGAGCAAGTGGTGACTGACTTGGAGGAGGAGGAGTTCAGCGAGTGCGAGGCAGAGGATGAGTATGGAGGGAGAGAGAGAAGCGACTCGGGAGAAGGAGAGGGAAGAGGAGGTGGAAGAGGAGGAGGGGAAGACCAGGGATGCTTCTCGTGGAGACGGAGATCATCCTCCGGAGTCACAACAGCTACAACAG…
>DN10040_c0_g1
CTTCTTCTTCTTCAATTGAGTTCAAGAATTCAATATTTCCAAAGTAACTAAAATACACATGGAACCTTATGGAACTCAAGCGACGAAATAATGATATTGTGATGATAATAATACATTATTCTCTTGAAAGTGTGGCTCTCTTCAGAAAGCTTCTTCATAAAATTGCTTCTCAGGAAGTCAAGGTTAGTGGCCACCCCTGGTCTATATTATAACACAGACAAATTATTAGTCTATTATCTGTGATTACAACGATCCAATATATTGTTGGAAGAGCAACAA
>DN10041_c0_g1
GTTTTTTTGGTTATCTTTCTCGTGCAAATGTGGTTTTAAGCACGTGTTACGTGTTAAATACTTAAAATGCAGGTTTCAGACCCAAACAATGTGAAGATTTATAATCTTAGTGCTGGAAAATCTCTCCCGGACTGGCTTTCGGAAAGAAAAAGACGAGCTCTACAGAAGAAAAATGTTGATATCCGGCGAAGAATTGAACTTATACAAGACTTTGACATGCCCGGTCTCAGTACTACAGTCAAAGTTTCTCCTGATGGACAGTATATATTGGCGACAGGCATTTACAAACCTCGTGTCAAGTGTTTTGAAGTACACAATTTATCCTTGAAATTTGAGAGATGTTTCGACTCAGAAGTTGTAACTTTTGAACCAATTTCGGACGATTACAGTAAGTTGATT…
>DN10042_c0_g1
GTGTTCTTGTATGTAAAGAGTATAGCTGGATCTATTGGTTGTTGGAACTTTTGAAGGGAACACTTGGCTGTATTCGACATTCTCCTATTATTTCCATTCAATTTTGATAGACAAAAATCATAATCGTTCAAATATGATGTAAAAATACCCAATTTAAAAATTTAACGCCTACTTTCCTATCTATTTCAATATTTTCTTTCATTTATTTGTCATGGAGGGCACCTCTCGAAGAACCTTATGGATGAGGCGCCACTGGTATTTTTATGATTATTGGATTCGCAATGATATCACAAGGAACAACAGCTTAATGCCGAAATGTCTTGGATTTTAATGAAAATATATCAACACATATTGTTTTTGAGCAATCCATTATTAATGGTGAATATTTTTTTATTTTTA…
>DN10043_c0_g1
GCCTGATTAATAAATATTTAAAACATTACAATACATTTCTAGTTTACTTTAATAATTAGTTGAAATCACCCTGAAGTAAAGATGAGTGGCTGAAAAATAATACTGCAAATATAGTATTTTGATGATGAATTTGTCTGAATTAATTGTAATAATTATTCTATAATAATAAGGATTTTGGGGAGGACAATGGGATTAAAGTCCCCAGTGAACATCACGCTTTTCTAATTATTCAATCTATTTATTAATTATTTAATTATATTGCATATTTTCATGTGTCAAATGAAATGAAATCATAATCCCTTCTTTTCAGATATCAGTTTTCAGAATCAAGTTCCCTTGAAAGTTTTGGATGAAATTCTCACTTCTTGTTGATTCAACTAGTTCACTTCTCCAGGAGGC…
>DN10045_c0_g1
TTTTTATTTCTTGACATATTTTATTTCCAAATATTTTACAAATTTTCAATTATATACTCGTATATTTCAATATTTTACTCATGCGCTTTTGGAAAGAATTTCATAAACTCTTCTACCAATAAAATATACAGTGACAATTATAATATTCAAATATGAAAGTTACAAATTTCACTATGGAAGGTATGCTTCTTTAAAATGCTAGGTCCTTGCCTTTTGTAAACATTCGATAATAGCCAGCAACATATACATTTGAAACGAAATACAGTGAAATCGAAGACATCGATTCATGGCATTGGAAGAGAAATAATAAAAGTTGCTCATGCTCACATGAATATATATAGAAACTAGAGGGCTAATATTAATACATCCTTTTAAATTCTAAAAGTCGTATTAATATGA…
>DN10046_c0_g1
TCAGAGTAGCTTCATATTCTGGAGCGTTACTGAGTGATCGTGATGGTTAAGTCACGTTCAGCTCAGTCAGCGCCAGGATGGGTGACCGCTTCCACAAATATTTTCTGCACGATCTACATATTAGAAAATGTATTTCATCTTAGAAAATTATTTGAACAATGTCGATCAATATTCTTAGAATATTCTATTATTTTGTGCACAAATTACATATTTAGAAAACTATTTCATCTATAGAAAATTATAGTTTGAATTTCAGTTATATGTAGAATTTCATATTTATAAAACTATTTAATCTCTAAAATTTTAGTTTAAACAATGTCAATCAATATTCCTAGAATATTCTATATTTTTCTAAAACTGGTGAAAATTCCTAATCTTCTACACTATGAAACTTGAAAA…
>DN10047_c0_g1
CACCAAAGTGGGCTCTCTATACATCTAGTATCACATACTTATGATGTCACGAATCTCAAATATACAGGATTGGAGCTTTAGATAGTTGAAAAACACATTGAATAATCTTGTGTAGTACCAGTAGTCCAAAATGAATATCAGGGCTTTGAGGTATTGTAGTTTTTTTATGAATGAATTATTTATAATTTAAAATTGGAATGAAACTAGCAACTATACCCTGTTTACCGAGAGTCTGGTCACAGATATACCCCCTCCAACTTCCAAACCTCTCCTTGCCTCTTCCATCCA
>DN10049_c0_g1
ACAACACCACGAAACAGTTGTCACTGAACAAGTGAGTTGTATCATTTCCATTAAAATGTGTACTAAATTCTTGTTTGAAACCTAGTGGAGGCATCAGTGTTTGCCATATGTTCTGATGCTATCCCATTAAATACTATGGTACTATGAGTCCTATCCTATTGAGTCCTAGAAATACTCAGTACTAGTAAAGTTGGTCGATTTCCTGTCTGTTTATCTGTTGTGAGAAATGTTGCTCCTTACTCCTTCAACATCTGATGGATCCTTCAAATGTACTATTGTTCTCACTTCCAAACATAATTTCTCATGGATTATAAAATTATTGTGTGTTGCACTGTATAATCTTCATGAAATAAGTGTGAGTTCATTGTATAATCATTAACTCAGTTGTTTCTCCAATTC…
>DN1004_c0_g1
TATAAGTTTCTAAAATTTATTTCTCACCGGAATCTCTTCAAAAAGAACAAGTAACGCTTTGATGTGATGAAAAAAACAAGCATGAAATTCCATTATTGAGAAGCACCTAGTGGTTAAAATTAAATATGAATTATAACTAACAACTGTTTCATATAATATAATGAATGAATGAGTAAAAGCTTGGAAAACAATACCTTATTCAGTATGAAATTTACTACAGTAAATCAAACATTCAAAACCTGTTACTCATAATGTACAGAATTCTACCGAATATAAATTTCTGATCACTCAGAAAGTAAAGTAAGTACTAGAGTAAAGTAAGTACAATAATAATGAATGATTTAATTATATCTTGCAAATCTATAATGAAAGAAAATAATATGAAACTTGAAGGTGTAT…
>DN1004_c1_g1
TCATTTGTTGAATACATTTTTTTTTTATATAAAGAACGTATTTTATTTACATAGATAGATACAAATAGTATAGCAACAACAATAAACTATGAAAGACCAACAAATATACATCCATATAAAAGCTAGAGCTACCAACATTTCTGATACACTGGAGTCTTGTTAAACTCTTTCTACAATTACTTTTTTCTTCAATAACTGTCTTCTTTCATTTGTTGAATACATTTTTTTTTTATATAAAGAACGTATTTTATTTACATAGATAGATACAAATAGTATAGCAACAACAATAAACTATGAAAGACCAACAAATATACATCCATATAAAAGCTAGAGCTACCAACATTTCTGATACACTGGAGTCTTGTTAAACTCTTTCTACAATTACTTTCTTCTTTCAAT…
>DN10050_c0_g1
AGCGACTGTGTTGCGAGGGTTGTGAAGCTCCATGGTCGTGTCAGGGTCGTCTTCATACTCTCTCTGCAGTGCTGCTTTCAGTCTGCTCATTTCGTTCTGTTCTCCATGCACCAGCACGACGTGTGGCGGCTTGAGTAGACGAATGAACTCGCTGGTCTGCTGGTAGTCGGTGTGGGCAGAGAACGAGATGTAATCCACAGACAACTTCAGAGCCAGCTTCTGCCCCGACATCGAAACTATCTCTTCGGGCTCTGACAGAATCGTTTTCGCCAATGTGCCTTCCACACAGTAGCCAGCAATGATGACTCCATTTTTGGCATCCGTGCACCAAGACTCGAACAGTTCTCTGGAAAGACCACTCTGCATCATACCGGGAGATGCCATTACAACACATGGACC…
>DN10056_c0_g1
TAGTAGAAAAATTCAGGAACATTCAGGACATGATTAGAACAGTCAAGAAATATAAAACCAAAACTCGAGTTCAATGAAATATAAATTATTTGTAAACTTATTTTCTTAATTACATTAAATTAAATTAACACGAATAAAGACTAGTTATCAATGGCTTGAGTCATAAAGTCGATTAATTAAAAACAATACATAAAGAACGAAAAAACACTCGTTTTTTAATAAAAGCTGAAAATTAAGCCCTCGTAATAAGTGCCAAAAAACATAAAGCTCTGAATAACAAGTGTGAAGTCTTGAAGAATAACATTATAATATTTTGTACGTATATTATGTAATTTATCGATATCAGTAGAAGTGAACTGAGTGTGAGTAAACAGTTCTATGGTCAGATTCATTTGGAGA…
>DN10056_c0_g3
AAGGTTTCACGAGTTTTGTTTTTCAATCATCATAATGACATCGAAAGACAAAGTTATATTATTCTACAAAGCGGGACATGATGATAAATGTTTGGGAGCTTGTTATCAAAGCCAACGTGTTTTAATGCTCTCGGAGTTGAAAGTTTCGAAACGATTGATGCCTGAGTTTTCGAGTATTCCTGTCAATGTTTCTCGTCCTCCGGAAAGTTTCCAAAAATTGGGCTTAAGACTCCGTGTACCGGCTTTATTTATTCAAAATGACGAAGAACCCGGTGATCCAATCGACGTTGCAGATGATATTGTTTCTACTTTGCAATCTCGTTTTCCTGGAGGAGTTATAAGCAATGATTGGGAATCCCAGGCGGAATCAGTGACAAGCAATTTCTTCTCGAAGTTCTG…
>DN10057_c0_g1
GAGGCACCAATAATAGAAGGTTCAGAATTTAGAGAAACTCAAAGTCTAACATGCTCTATTTCTGGTGTCCCAGAACCCGAATTTTCATGGATATTCACAACAAAAAGGCATAACAATGTTACTCTAAAAGAGACAAATAACCAGTTGATACTGGCTAACTTTTCATCTTCTGACATAGGTCTCTATACTTGTAAGGCGACCAACATGGCTGGAATCAAGTACAAAACTTTCAATGTGTCAATTATTGAGGCACCAATAATAGAAGGTTCAGAATTTAGAGAAACTCAAAGTCTAACATGCTCTATTTCTGGTGTCCCAGAACCCGAATTTTCATGGATATTCACAACAAAAAGGCATAACAATGTTACTCTAAAAGAGACAAATAACCAGTTGATACTG…
>DN10058_c0_g2
AGGTGGCTTACGAGAATTACAAAGTTAGTTGATGCGAATTAGTTTATTGATTGTTTCAATTATTATTCAATGTTTTGTACACTGTGTCGCCAGCATGATAGAGTACTCTATCTTGTTACTCATGTTTCAACAGCCAGTTTTCGCCAAACTTCTCGTAGCCATGGATTTCGACCACACAATTATAGACCAGAATACTATGAGCTTCCTGAACCTCTCGGTGCCAAGTCACATGAGGCCGAACAACACAAAAGAACTCTACAAAGAGTCCCTCAGCTGGATTCCGTTCATGCGATTGTTCTACAAAGTGGCCTACGATCTACACATCACCGAGCAATACATACGCAAGTTGATAAGTGACATACCGCCCATCAGTGGTATGGACAAATTGATGACAGTGCT…
>DN10059_c0_g1
AGAGACAAAAACAGTGGTGTTTCAAGTTTTAGTTTCATCAACAAAGTGGATAAACTTGAAAAGTGTTCCCGGAGAGAGTCATGTTACCTGCTGGATTACAATAAGTGCAAAGTTGCTGTTGAGAATGTAGGGTTAACAAGTGGTACAGTGTGAGTGTGGATTAAAGGTAGTGCAAAGTACGTGGATTAAAGGTAGTGCAAAGTACGTGGATTAAAGGTAGTGCAAAGTACGGGTATGCAGCAAGCATGAGTGCACCGACGGCTTCTCCAGAGAACGAGGCGCTGACGCCGTCCTCACTGGGGGCAGAATCGCCGCCCCCGCCCCGGCCGCCGCCCCCGCAACACCACCGCCTCCGCCCGCCCATCACCCTCAAGATGCCCGGCAACCAGGCCATGTACT…
>DN1005_c0_g1
ATAATCCAGGGACAACACAGTTATTATTCAATTATAGTGCAATGCAAAAATTATTCCTCCAGATGCGGTACGGTAAAAATTGCATTGTAGAAAGAATTAAAGAATATTGAAAAAGCGAAGGTTACAAAATGTAATATTTTGTTATATTTGGTGATATCAGAAATGATAAATAAACAAATAATGATTACTCCACTCACTACAATGGTATTGTAAATATAGATTAATGTAAACTACATTTAGGAGATGTGCACTTGTTAAGGCAATTGCAATGGTCATATGAGAATTAATCTAAGGTGACCATATTTGTAAGGACCTCAAAGCGGGACACACATTGGGTGGGTCAGGGGGTCCACCCCCCCCCCTCTCCCACACACATATACCATGTGAA
>DN10060_c0_g1
CCTTCAATCTGAAAAGGTCATATCACATCACACTTTGTAGTCGTGAGTGACTAATAAAGACACAGGAATAACGACACAGAGTAAGTTATTAAGACATATTAAATCTGATTTTATTTACAATAGAAATAATTATGAAAACATAACAATAAAACGCTTGCTCAGAGATCTTCAATGCACCCTTTATTGCCTTCAATCTGAAAAGGTCATATCACATCACACTTTGTAGTCGTGAGTGACTAATAAAGACACAGGAATAACGACACAGAGTAAGTTATTAAGACATATTAAATCTGATTTTATTTACAATAGAAATAATTATGAAAACATAACAATAAAACGCTTGCTCAGAGATCTTCAATGCACCCTTTATTGCCTTCAATCTGAAAAGGTCATATATGA…
>DN10062_c1_g1
TCACTGTCAAATACATATTTTATTCAACTGTTTTTTTTTTGTCTGACAATGCAAAAATATTATATGGTTTATGGTATTTGAATGTGTTCACACTTCACTAGTTTCCTGCATCATCTTCTTCATCGTCTTCGTTACCAATGTAAAAACTATCATTATCGACTCTTCTAGTGTTTCTGTTAAAAACAGTATCAGACTCTATAGTAACACTAGATTCATAACCTTGTTCTAGTTGTTGTTGTTGTTGTTGTTGTTGTTGTTGTTGTTGTTGTTGTTGATTCCCATTCCCTTCATTATTATCATCGGGATCATCATCATCAGAAAACAACTCTTCATCTTCATTATCAGTAATATCACCATTTCCATCATCGCCATCATCCTCTTGGCCACGAATATATTGCA…
>DN10062_c2_g1
TTCAATATATCCAAAAGTAACGAAAATACACATGGAGCCTTGTGGAGCTCAAGCGACGATATCCAATCTAACTATCAACCTTTAAGCGTACTCTCTATACATCCAGTACCACACCACACATACTTATCACGTCACAAGTCTCAACTACAACTGAATCTGAAAGATTAATTAATGCATTTATCATTGTTTATTACAACAAACGTTTTCTTGCAAATAACTAAAATAATTGAATACTTCAACATTGTTAAAATTAAAAATAATTATAAAAGTGTAATTAATTATTATTGAATGGGTGGTAAAGTGTATAAACATTGAAACAAGTATATGTATATAAATGTCTTTGATCAATTAATATTAAGTAACTTAATGTAGTGTTATCTTATGTCTCGAAGTCAGTAT…
>DN10063_c0_g1
AATGATAAGTGTTGAATTTTGCCAATCAATTTCTAAATCCAATTCGCCGTCGCTCAATTTGAAGTTTGTTGTCATTTTCGTTGGTCAAGCAACATATGTTTGATATCAGCTGCTCGCTTGGTTTGGTTGTACTTTCATCGCCATTCACTTCTTCTTCTTATTTGCTGGTTATTATTTTCACTGTATTTAATGAGAATTATCTCTTGTCAGTTATTTATATATTCTTTGCGTAATATTTGCATCTTCCCTGCACATATTATTTCGTCTGTGCTTATGTAAATCATTTATCATCTGTTATATTCTTGCCGCTTGCTTGCTCCAATGTGTTCTCATTATTGTATTCACTCTTTCGTGAACCTCCGAGCTGATAGCGGCCTCAGCCATCATGTTAGAGTCAAA…
>DN10069_c0_g1
CTATATTATATGCTTCCTTTAACAACTTTGTGCTTTCTGTGTTATTTCTGTATGTAACGAGGAAGAGTTTCGTGATGAAAAACATTTAGTTTTTTCTACTTCTTTTTAAACTGACCGTCTCGGATTTTTAGGCTACAAAATGGCGGATTCCACCTACTATCAGGGGGACTACATCAGACACCCCGTGCTGTACGAGCTGAGCCACAAGTACGGCGTGCAGACGGAGTGTGTGCCCGAGGCGGCGCTGCCCTGCAAGCTGGAAGAGCTGAAAGAGCTCATCCGCCGCGAGATCCGCAAAGAGCTCAAGATCAAGGAGGGTGCCGAGAAGCTGCGCGAAGTCGCCACGGACCGCAAGTCGCTCAGCGATGTCGCTCACATCGTCAAGAAGTCCAACTCGAA…
>DN1006_c0_g1
TTTCGCTGTTAATATCCTTACAAATATTTTTGTTGTGTATCCATATCTTAGTTTCCTTGAATAATGCACTTGTTGTATTACTTAGATTGGAGGTGAATTGAACTCACTTGTTGAGTGACAGCTGTTTCGTGGTGGTGTGCCACTTCATCAGACTCACCAGGTCTACTCAACAAGTGAGTTTAATTCATTTCCAATCTAAGTAATACAACAAG
>DN10074_c0_g1
AATAAATCACAGTAACTTATTATCATTTGAGAGATAGGTCAAACAAATTATTGTTGAAATTCATCTTGAAATTGAAACTCAACATCTTACAGTTTGTCCAACAACAGGTTCAATGTGTAATATATCAGCATTTGGCTTTAAATTTTCTATCAATATTTAAAGCTTCACCACTCTACATTACTACAGTACTGTTTTGAGAGAAAAATCAACATAAAATTCTGTTCTAATAAGAAATTAAAACGTTTTTAAGTTAGTTCATTTCAAGTAGTATGATCATAATAATAATAATAATTTAATAAACATTACTCTTTATTTGTAGCAGTCACTTCCATTCATGAAATTTTTCTCTGCAAGTTTATTGAATAGTGTCATGTACATTTTTTTACAAATCTTATATTT…
>DN1007_c0_g1
CACTGACCCAACCTGTACTCTCAAGTGGTCAAACACTTCATCAAAATTCTGTTGGTGGCAAAAAGTGAGATGTTACGGAAATGTAGACTGCAAAGGAAAACACGAAACGTTTTTCTTTCAGGCACTTGCGTATCCATCTACTCTTGTTCTGGACATAGAAAGAAGACGCAGTTCACTTTCAGAGATCTCTCTAAAAGAGAGTTGCGTTTCTGTACAAAAGACAAAGAATTAACCAAGTTTTGGAGACATCTACATCAATTAAAGAAACCCTCATCAAGAATTAACTTGGGTACCAGAAGTATCTCCAAAAAACCTGGGTGCAAGTATTGGGGGCATCTTCAAAAATTGTACAGGCTTGAACTGAGAACTGGATTGAGTACCAAAAACAGTGGTGAATAT…
>DN10085_c0_g1
CGACATGTCGTTCATCCGACACCGACACGCCTGCACTATTCACATTAGGACGACACCGACACATAACCTAACCTATCTCTGTTTCTTGCTGCTGAGAACATGAATTTTGATTTGAATCTTATTACTTGAGAATACTTGAATAAAGAGTTTGTACTCACCATATTCATTTCTTTCATTTTTTTCTCACTCTGTATTCATCTAACACTTTGTCCCACAAAACAGGTTGTTTTTGGACCAAACTTATTAAAGTTTTGAGATCAATTTCAGACATTTCAAACAAGTAAAGAAAAGGAAGTATAAAGTATAAAGGAAAGTTTAAGAAAAGTAAAGTATAAAGTAAAAGTAAGGATGTAGAGGGATGTCAACGAGTGAAACAAATGAAACGAGTCAACGTGTACA…
>DN10085_c0_g2
AAAAAATTGAACACAAATTGATATTTCGTCAGCAATCACAAACAAACAAAGAAACATTACAATTACTTTTTCTTGTTCTAACAATCACTTCTAGAGATGGAAAGATGAGGCATCAGGTAGGTGAGGCATCAGAACATTTCTCTTCAAGGCATTTCGTTCATACACTGTAACTTCTATTGGTAAGTTCAAGACATATTTAGCCATAACTGGCTTTTAACTTCATGAAGTACATCTTCTTCACTGAATGCACCCTTAATGAAAATAATTGCCGATCGCACACCACATGTGATGTATGCGAGTTCTGTAGACATGAAATTTTCTTCTGAATAGATATTCACCGATATGAGTATGCAAGTGAGGCGGCTCCAAGTTTCCATATAGAGGAACTTTTGGACGTAC…
>DN10085_c2_g1
AGTTCTTGTACATAATGAATAGTGCAATATAGAAATGATTTCATAGAGTTTTATATTTAAATATAGATTATAATTCATATGTACAACATATTTATCTTTAGTGTTTAATACTTTATATTTCTACATAGTATGAGCTAACGTCTAATAATTTTTCAAATTGTAGGAAAATGCATGTGAAGACAAGAAAAAAAATAATAATTATGTAGTTACAAAAATTTAGCTTTAACAGGATGAGGAGTTTTAACTCAATTGCTAATGTAGTATTAAGACTCATTATGAGACAATTTATAGATAGAACTCCTAATATTGTATTTTAAAAAGATTTTTAATCATTGATTGGTTTCATTAGTAAAGTGGATTTATGTCAATTCAATCTACCTTATTCGCTATTAATTCACT…
>DN10086_c0_g1
CGTCTCGACATGACGTAAGAGCGTCGGGACGCTGGCGTTTTTCTCCTTACGAGAACGGTATCAAAAAAGGAATGTTGCTCAGTTGTGAGGTGATTTGGATTATGGGCTGCTACTTATAATATTTACCAGAAACACCGGCCACAAGCACTCCACCAAAATGCTACTGCTGGAAGACGACGACGAAATGACCTCGGACTCTGAGACAGCCCTCTGCGCACAGCTGATTGCCAACCTGACGCGCATGCGCAATGAGACCATCGACGACTTCCTCGAGCGCCAGATGGGTCCCAAGCAGCTGGGGCTAGATGTGCTCCTACCTGTGTCGCTCACCTATGTGCTCATATTCGCTACAGGTGTGCTTGGCAATGCGGCCGTGTGTGTGGTCATCTTCCGAACAGA…
>DN10087_c0_g1
TCAGTTCTGATTGAGACGAATAATGTATTCTGAATGAGATGTTTGTTAAAATAAACAAACGTAACAATAGATTAAGCGCGAGTTCTTTCAACAGTATTATGTAGACTTTGAAGAAAGAAGTTCGAAGTCCCAACTTAGATATCAGTGAGCTTAGATAATATTATGAATACGTGCAAGTTTTAATAATGATTGTTTTCATGTTAATGATTATCTCAGTGTTTCTATCTCCATCGTTTATCAGTTTTGTTGATTCATCTTTATCTCAAGGTAGTGATGAAACGGAAGAGAAACAAGCTCCTTCTCAAATCCCTGACTCGAAAACTAAATTTCTCAGAACAGATGAAATAGTTGACCAGTACAAGACGAGCGGTTTCAGTGCTGAGTCGCACGTAGTAACTG…
>DN10088_c0_g1
TTTTAATTTTTTTTTTTTTTTTTTTTTAACATAAATACTTTTAATTAAAAACACAACTTTACAACCATAAAAATTACTGAATTTCAGTAAAACAAAGAGATTCAAATTACGATTTGCTCTTACTGATAAGTTCACACAGCTCAATCAAATGTTTACAAGTTTCATGTAGAGGTAATCCCATGACTGTGAAATAGCAACCATCAATTTTTTCAATCAGAGTCCCTCCATTGCCTTGGATACCATAACCACCCGCCTTGTCCATAGGTTCTCCAGAATTGACGTATGCCTTGATGATTTCTTCACTCAGTTTCCCCATCTTGACAGTAGTACTAGTGTGGAACTTGACTTCATGACCAGCAGACTTCAAAGCTACTCCTGTGTAAACTGTATGGGTGCGAC…
>DN10089_c0_g1
GGGGGGGGGGGGGGCGGCCCCCACCCCCCCCGGGCGGGGGGGGGGCGGGGGGGGGGGGGGGGGGGGGGGCGGCTCCCCACATGACACACCCCGCCTTCCTGCACTCGGGTCGCGACGCCCTGCCCGCGCACTCGCACTACCACTCGGCGCCCAACGGAGACACCAAACCCCTGCTGCAGCCCGCCATGCTGCCGGGATACTCGGGAACCGGCCCCTGTTTCACGGGATCAGGCCCCATCCAGCTGTGGCAATTCCTCCTGGAACTCCTGACAGACAAAACGTGCCAGGGTTTCATCTCGTGGACGGGCGACGGCTGGGAGTTCAAGCTGACCGACCCGGACGAGGTGGCCCGGCGCTGGGGCATCCGCAAGAACAAACCCAAGATGAACTACGAGAAGC…
>DN10089_c1_g1
CTCGCCCAACTGTTGCGTGTAGCCACTTTCTTTTATGTGGTGGTATATTGAGGAATTATTCCTTAAAGGTAGAAAAGGTGGTACGGATGGAAGACCCGTCGAGGGAGGGGGAGACGCTTCCTCCCTACTATCACACACAGGACTCCTCAGCTGGTTATAGCCACCTGGCAGGTAATGCGAATTGTCGGTAAACATTAGAGATCCAGACGGAGGACAATCGGCGGCATAAAAAGCCTCGTGAGCCGAGTTCACAAGGTCTAAGACCTGGAGCACCATAATACCAACC
>DN1008_c0_g1
TTTAAGTGTGTGAAAGTTGACAATATCGTTGTTTTCATTAAGATACATACATGTTTTCAACTAAGGTCCTTTTCATGGCTGATGAGCTCTGAACGGAATCCGGTTGCTAATATTCACTCTACTATTTAAGTAGAATAGTTTTTCAACTGCACATATACAATTAATCTCGTTATGGGAGATGGAAAGGCTTAGTATTTTGGAGTGTCGTCGAGTGATTGAGTGAATCATGTTGTGCCTGATCCGTGCAGGGATGAGTGACCTCTTTCGCTGGCCAATCGTTCGAATTTCACCTTAAACTGTAGGTTCACCGTTTCTCAGTAATAGGTGAGGTGGAACTAACCGGAGGGTCTTCCACCAATACAATGTGATTGAATGGAAGAGTTGAGAAGTTGAATATTG…
>DN10090_c0_g1
TTTTATTCGGTGTCATGCAAGTGACTTGTTCTTAAGATCGCTAATTGGACCGTGCAGATCATTTTGATGTTCGTATTAAATGTAGGAAATAATTCAATTGCGCATTAATTTTAGGGATTCTTTGCGTCTCGTAGTAGGAATTTGATAGAAGAAACACTCTGCACTAGTTATATTAGTTATACAATCGGAGTCTTATTCATTTAATTCGTCGTATTAAATAGTTCTAGTCACTGAACAATGACTGTGTATCGTTGGTACGGATTTTTGTGGACAAATATCTACAGGAATCGGCAGGAAATGCCATTCTTTGACCTGGAATTTCCAAGTGTTTAGATATTGCGCATAAAAAATATTTGCCCTTGGTAATTGTAACACCGCAGAACACAGTGTACGTGTATA…
>DN10091_c0_g4
TTTGACTGTACATATGAAGAAGCATTTAGATGAAAGAGTTGACAATCAATCAAATGATTCAGAATCAGAGACAGACATGACTGAATCACAAACTATCAAGGTTGAATTGACTGGAGAAGGGTCTGAGGATTCATCTGAGTAGTAGATGAATATTCCCACTTATTCAAGATCAAAGAAAAGCAGAGAGGGAGGAACCCTACTTGGGAATACACCTACAAGTATAGTGCCCCCTTTCAACACTGAATAGAGACTTTGGTTTGGATTCCACCTTAAATTGTAGGTACACCCATGAGTCAGTTAAGTCATGTCTGCTCGGTCCATGCTAGTGTGGGTTAGTGTAAAACATGTCCCAGTGACGGAAAATTTAAGAGGACAAAAACTAACTCTTTAGGGAATCAC…
>DN10092_c0_g2
ATTCTCTTACATTTTTATTGATATAACAGCACTCAACAGAAATAATCTATACATTACAATCTATACAAATGAAAAACAAAATCACTTCAATTAAATTGAACTATCAGAGTTTTTCAAACAAAGCATAAACATTTGACAATCATACAATCCGGACGAATCGAAAATGTTATTTCAACGAATGATAGTTTTCCAACTATTTTCAACAAATACCATTTTTGAAAGTTTGGTTTTGTAATCAATGATTCAGCTTCTACGTAGTACAATAATTATTGAAGACTTTTACTTCTTTGGTAACATTCTCAATGTTTTGACGAAGTTGAAGTTACTATATCAAATACTGCTAGATATCTACAAATTGAACTATTGCATCGTACGTAAAAAAACAAAGTGAGATACGAT…
>DN10093_c0_g1
GAGGTCTTTACGGTAAATCCCACCTCGCCTTTCGCCTAATAACGACTGTCACTGAAGACAAGCCGGGACCGACTGGTTTAACGTATTCATCCGAGACACGGGGGTGGTGGATTCTCAAAAATATTCTCAAAAGCATTTAATTAAAAAAACAATTATGAGTATAAAAGGATTTTTGGCTCACTATGCCCCCTAACATTTAAAATGTTGTTCTTTTGTTTTAGAAAGGGAAGAGCTGATGTTTCTGGGTACTATAGGCGATTCCAAGCTCTGACTGTTCCAACTATTTCCTTCAACTTCCTAACATTCATACATTCATGTCATCATTTTTCACACTACATCAGCTCTCTCATATCATCTCTGACATCATCCATTCATCTCAATTTGGATTTTCCCCACTGG…
>DN10094_c0_g1
AGCTAGAGAGGACCTCTGAGTCCTAACTCCGCCCTTCAAATAAAGGCAGTTAATCAATCAATCAATCAATCCTGTTACCTGTGAACTCTTGGAGCAACCAAGCCCGTTTAGCTCAAGTTCCTTTGCCCGTGCCATCTAACTCGTAACTCTTGCCCGTAACTCTGACTGACAGCGGGGATGACATCCAGCATCAGAAAATAAGGTTTCTATTTTAAAATCACCATTTGCTGATGTTAGATGTGGATTCACCTCTTCAACAAACAAGAAAAGACTTTGCCCAACACCAAAATTTTTCCTACTTCTTTTGTAGTGGATATCTCCCTCATTGATTATCTCATCAATTGTCTGATTATCTGATTAGAAGCGTAGACGTATACGGCCACTGACATGCATACGCAT…
>DN10095_c0_g1
TTCGAATTATCCAAAAATTCGAATTATCCAAGTTCGAATTATCCAAGTTCCACTGTATTAAAATTACTACAACTTTCAACTATAAATTTAATTACGGCCACTAATAAATAGTTCGATAAAATTTAAAAGTTCATATTACGCTGGTTAAATCTAATTACAGTAAAATAAATTAAAACAATTCGTTGATATTCTAATAACCTACTTAAAAAGTAAACTGCTATTTACAATCTTCTCTGTGATAGTCGATTGTTGCGAAATAATACACGTGAGCCGCTAACAACACATTTGCTTTGAGCACGAGGAATCTGAAACGGCAATAAAAAAGAGCATTAAATGACATTAATATCAAATAATTGCATTAAGAAATAATAATGAAGAATTATTTAATCATTGGTTTAT…
>DN10096_c0_g1
ACCCCCTTGACAACCCCCTCTTCCCCTCCTGCCTCTGCCACTCCTCCCACGAGTGCTGCAACCACCTCCTCGTCGTTCACCGCCTCCTCCGAGCCCACTCCTCCCTCCTCCGTCTCTCCCAGGCTCTCCTCCTCCTCGTCTCCGTCTTTGTCCTCCTCCTCCTCCTCTTCCTCCTCCAGACACACCTCGCTGTCGCTCTGTACTGGTGGGCTTGGAATTTCCACAACAGAAATATATTCACTAACACCAGTTTCATATTTCTGCAGCTTCAGTACTGGAGGATCCACGCCGCACAGAAATTCAGTTCCAAAGAAAATGATCTTGTGTATCCTTAACGAGATCTGTGCCAGGTCCATGTCACTGTTGCCATTGGTATAGATGGGGTCCTGTGTGTTGTAC…
>DN10097_c0_g1
ATGCGAGGAAAAACACAATTTATTATAAATAATTTTTCAAATATACAAATTTATGCTTAGCAAAATATTGGCCGCAGTGTCATAAATACAACAAGTACAATTCGATTCAATTCAATAATATAACGTGCCGTAAAGGTGTTGTGTTTCACGTATCACTTTGAATTGTCCATGAGATGTTACATTGATGTTACTTTATTATCAAGTTTCATAATGAATATTAAACACTAGTGGTGTTCAAGTAAGAGTTAATAATAACTATAAATATATATTATAAATTATAATATACAATAAAACTTGTAAAAACCTACATGCAACCATACAGTTTCATTTTGGTTTTTCAATTTATAATTGAAAAATTTACACTATCAAGATATTTTGTAAAAAACTCAACATATTAAT…
>DN10098_c0_g1
CATCATTAAGTTACTCCTTTTTATAAGAAACATTATTTATTTACAAAAATGATTTGTATGTGTTTTTAAATGGTCTTTCAGTGCAGGCATATTAGAAGGTACGAAGGCGCATTTATGGCACTTGAGTTTGGTCTTTAGGTAGGCGTTGCACTTTGAATCATCTGGAATGTCTACATGGCCGAGTCTTTCCAAGTCCTCAATTATTTTTGATGAGGGTAAGAAAAAATGAGTTGTATAACTATTCCAGTGCTTCGCCGTTTTGAGACCAGATCCTTGAAAATCGTCACTGATTAGATGAAGATGGAGTCTTTGGAGAGAGGGACGGGCATGGTAGCCTAACCAAAATACAACATCTTCATAATGGCTGTGAATAAATTTCCGTGCTTGTTGATCCATATA…
>DN10099_c0_g1
ATCTATCATACATTACTACAAGAAAGTCAAGAGCTGGAGCAATAACATACAAAAAAGTTTGAAAAAGCATTTCAATTGTTGTTACTAATTACAATTTATGTGAAACAGAATCTAAAATTGATTTCATTGCTTCTTTTAGACAGTATTAAAAAATTTAAACTTTATTAAAAATTTTCATTCTCAGCATTATTATTTTTCCCATTATGTTAGTCATCAGACCCGCACAGTCGTATAATTCTGGCACTCTGCTTCTTTATTTCAATCCTAGTTGGCACTGAGGGATCTTCAACTGCTATCGTATCTAATATTTCAATAGTTGCATAATCACGCCCATCGTCTAGGGTATGTGCCGAACTTGTCTGCATAATTTGATTTTCAAGTTTTTTCTTGCCTTTCAAA…
>DN1009_c0_g1
ATATGAAATGAGTTTACAAACACTCTCTACGAGAAATAAGACAGAATTATTCCACAGAACTTAACAGCAAACATTTTAAAAATAATAATACAAAAGTATGACGTACAAATGCTTTTTATCACAATGAAATTAACAAAACGTTAAGTGACTCATTGGCAAATTTTACCGCTTTAATTTTTCAACGAAACTGAGGACATTGTACATTTTCGACACTCACTCGGAGCAAAATCGAGGATTCTGCCAGATAATTCACTTTGAATTCTCATAATTCGTCCTTGATCTTTGAGGGCTCATCCAATAACGTTTTGAGATTGTCTTCAGCATTCTTCATGAATTTGATGAAGTCATTTGCCGTTCTGCCACCAGAATAGTTGGCCATGGCTTTGTTGAGGTAGTGGA…
>DN100_c0_g1
TTTTTTTTTTTTTTTTTTTTTTTAAATAAAGTTCTCTTTATTGTGCAATATATGCAAGGTTTATATCAATGGTTTCAATTCGCACCATTTCTCTTCAAGTATAAATATATTATAAAATGTAACATCAAATAGACATCAACAATTCTTATACAACTTCTTCACTGGCACAAGTTGCAAATCTAAACTATTTCACATCATGATACACGAGTATTCATTTCACTATTAGGTACTTGAGAAATTACTAGAGAAATTCGAAACCTTGAAGTTCATTTTGATATCTAATCGAGGATGAAATATTATTGCAAATTTTCGCTTCAACGATTTTCAACTTCTAAACGAATGGACGGATGAACAATGAAGGAGGTATGTGAAAGTAAGAGAGGGGATGGTCATAAGTAG…
>DN100_c1_g1
CGTGCGGGCTCGTGCGTGCGTGCGTGCTCGCCATCTCTTCACACAACTGCCTTCTTGGTTCTCTCTTACGTGCGAGAGAATCATTGTGGCCTATTTTGGTACCTAGATTTTAATGTTTTTTGTCTACATTCATGTATAGCACCGTTTCTTTTTTACTTTCAAAATTACAATAAGTGGAATCATAAGAACATCTTATTTTTTATATTTTTACCACAATATATTACACTTGACTTCAACAAACTTGGAAAGTAATTTCTTTGTTACTGAGAAGTGATCTCGATGTTTCGTTTCTTTGATCTCTAATCAAAAACTATCGAGAAAAGATTGCCATAAAATTCTAGTTTACATAACAACGATTTCTGTTGATGGTGTTTGTCACATACTGTTGATTGAGTTGAA…
>DN10100_c0_g1
GTTCGAAGTTGAAAGGTTATAATATTATGATTCCGGATGAATTTACATTGATGAGATCAACGATATTTTATTACCAGTCTTAAAACTTTCATGGTCTTCAATATTTGCAGAAATGTCAGATTCAGTGATGGACGATTTTCTTGTGCGGTATAAAAACATTTCTAACAAACTGAAAAAGAGATTTCTCCGGAAGCCAAATGTCTCTGAGCCGAGTGACCAATTTGGTGCTCTTGGAATGGAATGTGACCGCGCAGGCGTACTGCAGTATGCTGGCCTGTGTCAACTGGCGGTGGCCAAATGCGAGACTGAACTAGGAAATACTAGCAATGCTGCCTGGGCATTCAGAACAGCTGGGAGGCATTTCTTGATGGCGGACTCTCCACCTCTGATTGAACCAAT…
>DN10102_c0_g1
TTTCTAGAATTTTTCTATTTAATTCAATAATAATCATAGTAATAATAATCATAATATTTCTGTACAAAAATAAGCACAATTTTTCACTTTTTCACAAATAATACTTTGTAATAAAGGTCATGTGAGCCAAGAATGACCTAGAGTCTGAGTAAGGGCCGACTCGGTCAAGGTCAGAATCCTCTGTTTGCAAGCACCTTACTCTACATCTAAATACGACTAATCTTTAACTACAGTACGCTTTTTGTTATTTCCTTCTAAAAAAATGACAAGTTCTTGTCATAAGTTTTGTACAGTTTTATAAATAATTAAGTTTTGCTCCGACAGCCCGAGCAAAATTTTGAGACTGCAGAACACATTATGCAAACCATACTAAAGGACTATGCGTGACTAACAAAAAAA…
>DN10104_c0_g1
CATTGTTTCAGTGAGCTTGACTTACTGGAATTATTCTTTGGCTCAGTGAGGAAAGCAATTGCAAACTACCTCACTCCTCATTGCATAGTCGCTCTTCAGACCAAATCGGTTTAAAGAGTACCAAACCGAAGGCTGAAGAGTATACATACATACACAACAAAGGGTCATCTTTTAAAATATTAAAAAATGCATAAATTGGAGAAAGGCTCACAGTCATTGTTTTGCATCATCAAAGATCGATTGATTGAACATGGTTGGCGTTTCCCAACACTCAGTGTCCATCTAAGGAACATCTAAGTGTCTATCCGTCGAACACTAACTGACAACCGCCTTGTCGTAGGACGGTGGCGGGACGTCTTCCATGCGGAGGTGCTGAGGAAGCAGAACGGCGATGTGGTA…
>DN10109_c0_g1
ATAAATATGATAGTACTTCATTCTTCTCAAGTTCAAGCGGCAGTGTACGGAGTTTAAATAAACACCATGTTTGTTTGTATGAAACTAATAATTAAGAGAAATTAAATTCTATAAGTAATTCAATTGTACTGAATATGTAGTACGTCAAACCTCTTCAAAATATCAATTCGTTTTGAAAGGTCACGTTTAATCACAAATGAGGAAATTTCCAAAAGATGGATGCTATGAAGGAAATATATTGAAGGGGAAAACATAATTGAAAATTAATATTTTGCGAATTTACCACAAGATACGAGTAAACCATTTTGGACAACAAGACAAAAATATCACTTTATTATGAGGCCTCTATGGATGTGTTATCAAGTTGCTATTGCCATTATTCAAAATTATAATTTATTT…
>DN1010_c0_g1
CTGATTCACAACGACTCATCAGCCAGTCTCAACCTCACACTCCAGCAGAATGTGCTTTCACAAACGTCTTTGACTATATCAGGTTCAAAGCTGAACAACAACTCTCCTAGATCGATAGTGATCCCCACCAACGTGGCCAACACGCAATCGCCCAAGCCTTCTGACATTCTTAAGAAGAAAATGGCCTCTGAAATCATCCACCACTACCCAGACGGCCAACAAATCAGGAAAGACGAATTGGAATCGATGATGTTCTTCGCCAAGAAGCAGAAGGGAACTATAGATGTGTGGTGGCTCTACGACGACGGAGGTCTCACAATTCTGCTGCCATACATATTGAGCACAAGAAGTAGTTGGTCTGACTGTAAACTACGTATCTTCGCACTAACCAATCG
>DN1010_c1_g1
CCATAATCCTACTGTGGAGCACAGTCTGCGATATTAATTGATTTTACAGGGCAATAATGTCGTTCTACTCAGCCCTTCTGGCACTGCTGCTGATGTCTTCGCTGCAGTATACCATCTGCGCAGACGAAGATGACGGAGAAGTAGATGACGACGGAGATGCCGATGACGAAGGTGGAGATGATGACGATGATGATGATGACGACGGCAATGACTCAGATCCCGAAGATGGCGGCATCACTGATGATGATGATGACGTGTCGTCGGATGATGAAGATGACAATGACGATCCTGGTACTGATGAGTCTGGAGTTGACAATGACGGTGTTTCTGATTCTGAATGATCATTCTGAACCATAATAATAAAGGAGTGAAAAACCAAATAATTATCCAAAAACCAAA…
>DN1010_c1_g2
CGCTTACAGTTGACTAATAATGGCTTATTAACTATGATTTGACAATAAAATGAACAAAAAAAATTTTCAGTAAAAAATTACAGCATGTCGACATTTGTCGACAGTGGGAACGAACGGGTACAGGTCCAGTATATGCATATGTGTCGACATTTATATACAATGGGGATGAAAGAGGGGTTGGAGAAAGTTCTAAAAACCAAACATATTAATGTTTCAACTATTTTGTTGCATTATTATGGAATAAGTTATAAAAATATTAAATATTCCAGGTTAAATCTTGAGAAACCGAGAAACACCCCTCCCCACCCTAAATTACCAATTCACCAATAAGTCAAGTCACCCGCGAGTTGGTAAAGGTCGCAGACCACTGGCTAGATGATGATGTTTACCATAGAACCA…
>DN1010_c1_g3
GGTCACAGTCTGAGGTATCAACGTTTCATTCAACAGGGCAATAATGTCAATCTACTCAGCCCTTCTGGCTCTAATGCTGGTGTCTTCGCTGCAGTATGCCAACTGCGCAGACTCAGATGACGAAGGAGAAGTAGATGATGATGATGCCGATGACGAAGGTGGAGCCAATGATGACGATGACTTTGCTGATGTTGAGGACCCGGGCTCAGATCCCGAAGATGGCGGCATTACTGATGATGAAGAAGAATTGTGGACGGACGATGAAGGTGATGGTGGCAATGATGATCCTGCTACTGATGAGTCTGGAGTTGACGATGACTGATGATCCACAATCATAATAGTAACGGCAAGAAAAACAATCAATCATCTCATTATTGTAACTCAATAAGATTGGTCAAT…
>DN1010_c1_g4
ATTATAACGCTATATTATAGTAGCTTAAATAGCTCTAAGGTGACTATTTCCCATATTCATCGGTTTAACCGACCGTTTCTCAAATCTTGGACTCAACACAACATCAAAGTCATGAAGTCACGTGAACTGTACAGACAGTTTTCAGAGGAACACATTGAATTAAAGGATACATGAGTTGTTTCTGATCTTCAAAAAATTATTATGTTACCTCAAATTTATATGTTCAAAACCGTTCTCTTCACACCTTGCCTAATAGCATATCATGAGACATTGGCGCCAGTTGGAAAACAA
>DN1010_c1_g5
TGTCTCATGATATGCTATTAGGCAAGGTGTGAAGAGAACGGTTTTGAACATATAAATTTGAGGTAACATAATAATTTTTTGAAGATCAGAAACAACTCATGTATCCTTTAATTCAATGTGTTCCTCTGAAAACTGTCTGTACAGTTCACGTGACTTCATGACTTTGATGTTGTGTTGAGTCCAAGATTTACATACATCACAGTCATTGCTCAAATTTGATTGTACATGACCGTGGAGGTCATATTCTTTGCATTACTCACACTCCTCATGTGCAAAAGTAATCTCCAGTTTTTTAAAACTCTTCTATAAAGTTCATAAGAAACGTTTTCCTTAAAATTAGGATTCTTCTCAATAAAGTTACTATGCATTAATTTTACTGTGACATCACTGGGTAAGTAT…
>DN1010_c2_g2
ATGCAACTAGAAGAAACACAACCCTTGGTATTGAAATGCCTAGAGTCAATAGAACTATTTACATTACAAATTCATTTTATATTGCACATGTTCTGGTTAAACATCTTCCAATAGCCCTTAAAGATTTCGACAAATACTCGCTACTGACATATAAAGCAAAAATTAATGAATGGCTCCGTATTGTCGGTAGGAATGATTTCTGTGAGAGACTAATTGCATCGGAATTCAGGCAATGAGGTGATGGTGAGAATTCTTATTATGAAAGAGAGTGAGAGTGTGTGTTTTTGCCAATAAATTGAGATGTTCTTCCATTTGTCAATTTGTCAAGGGGTA
>DN1010_c6_g1
AGAACAACACCCATTTTACAAAATTTGTTTAGTTTTAGTAAAGATAAAATTGATACCTGGGAAAAAAGTGGGGTTTACAAACTAAAATGCAGAGATTGTAATGCCTGTTATGTGGGTCAGACAGGTAGAAGTTTCAAATGCAGAATAAAGGAACATATGAGAGATTGGAAACATCTAAAAGGGGGCTCAAATTTTGCTGAACATCTGCTTATCAATGGTCACACTTTCAAAGCTGAGGAAAACGTTGAGTTCCTACATATTAACAGAAAGGGTAGACTACTCAATGTTTTAGAAGCACTAGAAATAACCAGGGTAGTGAAAGATCATTCAAGCATTAGTTTGAATGATCAAATCAATTTCCATCAATATAATACCACCACCCTAGTTATCTCCTAGTGT…
>DN10111_c0_g1
CGTAAGGTAATAAACAAGAAAATTCAAAAGACAGAATTTCCAAAGTTTGTATTCTCCATAGCTCAAAGTTCAAAGAACTTTACTACAATCTAATTTTTGGATTTCATCAGCAATAATATTATGAACTGCATGTTTTTTATCGTTCCAATACTTCAAACAGTTTACAAAATACCAAATTTTTCTTGTATGCAAGCAAATAATCCATAACAAAACATGCGAAATATTTCAATATGCATTTAATATAATAATAATGTAATTTGTGATACATATATATATATATATTTAATACGTGCATTTCATAATAGTTGCAAAATAAATTGAGTTCTACCTTACCAGAAAGTAAAACTTTCAAGGTTTTGGCTTCATTCCAGTAACTTTATTGAGAAACTTTATTTAATG…
>DN10112_c0_g1
ATCTTATTCATTATTTGATACGCATGCATTTGCAAACAGCACTATAATACAGCACAGTAAAAATTACGATGCGTTATTGTTCAGAGCTCATCAGCCGTGAAAAGGACCGTAGCTCCCTTTACTTTATTTTGGTAACATATTGTTTTCCAGCAATTGTTTTTTTTATACATTATGACCACATTGGATCGCTTTAGTTCTTCAGCAGGTCGGTCCTATCCGTTCTCTACTATTTTTATTCTTATCCAATAATTCTTGAGAGCCTCAGATCTTGTGCGTCTCTCCGCATCAGAATTCATAACATTTCTTTCTGTATTACTTC
>DN10113_c0_g1
TTAACACTCAAACATTAATATATTTATTTATAGATCTTGTTTCACAAGAAGATCTTACATAATTATTACAATAAATTCATATCGACAATAAATTAGACTCTGTTTACGTGGGTAAGAATTAAAGCGGTTAAAGCAATTATGAACATCAATTTTTCATTGTTTTACAAAATACGCGCCCGTGTATAGGACCCTTAAATGTTTTATCACATCAAAAGTAAACAACAATGTATACTATTTTAAATAAGATTTCTACTCCAACAACAACACACAATGAATAAAACTTAACTCCAGTTACAATCTAGTGCAATAAAATAAACTGAAAATCAAACATAACAATTCGAATACGACAAAACACGTACTCATGAAATTAAAGAAATATAATTAATGAAAACAACTATA…
>DN10114_c0_g1
CGATTATTTATTCAATATTTTTCTAATCTATTTGAGCATTATTTATTACTTTGTTATTGAGAGCGGATTGAAGATTATTTTGATCCAGTATTGAAGTACTAATCTGAAGTGGATGAGTATAATATACATGAAGCGGATTGAGTATGTAGATTAGTCAATTATGAAAAGGTCCTTTCCTTTTGCTGTTTGCACTTGCATGCATATTAGATCATGAATAAGATCAGAAATCAAATAATGTGTTACAAGTCTACTGTATTAAATTGGCTAAATCGCTAGCTTCAAAAGTAATAAGAGGCTGTGAGAGCGTTCAGAGCTCTATAGCCGTGAAAAGGACACAATTAACTAATCTTAGGAGCCGTAATCAATATTATTATACACTCAATATCAATACATTTCTTC…
>DN10116_c0_g1
TTGAAAGGCAGCTTAGTTTGTTTTATTCATAACAGTGAATGATTCAAAACGATGTGATAACAATTTTCAGTACAGTATATTGAGAGGGAAATATTTCACTGGTGAATCTTCATAATCTTATGGGTGATAAAATCCTCGATTTTACTCTCGAAAGGATTGCCAGATGGAAGTGATCCAGACTTTAACAAGTATTATATTTGCAGTACACTCAACAAATATTTATCCTCAGGTTCGCATTGATGTGTTGGAAGATGGCACCCTCGTCAAGACGCACATAAATGGCGTGCTGTTGCACCACACACTGGTGGGCGCAGTCACATGGCCGGGCACGTACCTGTTCACGACCAACCAAACCTTCACTGTCGAGTTCCCCAAACAGGAGGAGAAGATGTGGCCAGA…
>DN10116_c2_g1
AATGTCCGGGATTTTGTCTTAAAAAAAAATTATTGGTATGACTTCAATAAAGTCTGAAGCAATTCCATTAGTGAACTCACTGCCTTCTTTGAAGATTTCTTTCTATAGCATTATTAACATAATTTGGCCTACAGTTAAACTCAAATCGAATAGCTTAGTGATGGGGGAAAACGTGGGGAAAATCACGTTGATGTGCGTTTTTAGGACTTTTTAGGTGCGATTTTATTTTACCAAATAAAGACAATTCCAGTTTGTAAAAAAGTTTGAAAACTAAAAGCTCTAAAAACTCATATCAGTAATCCTCGATTTGATTTTTTTTTTTTTTCTCAAATGTGTCCTCTTTTTCAAACACAGGTCTCTGGGAACCCTAATAGAGAGAAGTATACTTCAAGGTTGCAG…
>DN10119_c0_g1
ATGCTCTGTAAAGACTCAGATTTTATAACAACTACAATAATAAAAAATCCAAGTTTTGGTTCATTTACACATCACCTTGTTCTTCAAATAACAAAGAAATAGTGCTTGAACGAATTGTTTCCTCATAACGGATTTCAACAATGAGAATCTTCTAAATCTTGAAATCTTCAAAATGAGGTTTCGTTTCTTCTACTAAGACTTTTCGGTTTTCTTGATAACCAGCTTTTCATGCAGCACAGAGTTTTAGAGCCTCAGTTTCATAAAGATCTCTTCTCAGACCTTTACTCACAGTTGATCGTAGTAACAGAAATTGTCCTTTCGTTGCTCTATTCTTTGAATACTCCTTTTAAAATACGCAGATACTTTGCCAAAATTGAGGCTCTTGTTATAAAACGCATT…
>DN1011_c0_g1
ATCCAATAAATTTCCAGCTTTATTTACAATGATTCAACATTCAGGAGGCAATTGAAATAATATTAATAATCTATTGCTGAGAATACAATAAGTGAGAACAGAGCTAAGAGTCTACATGAATACTGAGTGGGTTCACAGTTCAAAGCTTCCAGAGCAGCCTAAATGTGTTGGCCAGGCCTGTGTCGTTGAAGATCACATTGAGCAGTCCTGCCAACATGAGCATGGACAGCAGGTAGCACGCGATGATGCTCACTTTTGGCAGCACTGGACCCACGATGCGCTCCCTCACGTAGTCCACGAAGATTGCTTCCAAACCCCAATGACAGTGCATGACAGTGATGACGGCAGTGAGGGTCTCTAGGGTCTGCGAGGGCACAAAGAATATGGCGGGAATGAGCC…
>DN1011_c0_g2
GTCGCCTTGTGCCGCGCTGAAAACTGCAGTGTGGTGCGATTAGGTTAGATTATTACTGTAATTTATTTTTATATGTATTCTACATTCAGATAAACGATGGATTCTTCTGCTGGCGATAATGAAATTGATAAAGAGAATAATAAGGGAGAAGAAGATGATTTTGTTGATCCATGGAATGTCAATTCCAAATCGGAAACGGGAATAGATTATGACAAGCTTATAGTGCGTTTTGGCAGTTCAAAAATAGACGATGAACTCCTCAACCGCTGGAAGAATGTGATTAAAGTTCCCCTCCATCACCTACTTAGACGAAACGTATTCTTTTCGCACCGTGACATGCATACGATTCTCAAGTATGTTGAAGAAGGGAAATCGTTCTACTTGTATACGGGCCGAGGT…
>DN1011_c1_g1
TTCAGAAGTATATCTGCTTTATTCAATAACAACTTCTGAATACAACGAACTATTTGCAACAATCTTCAAGTTATTTATCAACCAGTTACAATGTAAAGGTTGCGGTGAACTGATCATAGTTTATCGGTTATTACTCTTTGGGTAGGTTTCTTTCAAGTAATTATCAGTAAACTTCCAGAACACATTGTCGCCCATATCTGGGTTGAAGCCTGTCAGGAACCTGTTTCCTGGCGACTTGGAGTGAACTTCTTCGAACTCTTGAGCCTCGTGTCCAGTCAAATACAATTCGGGGCAATCTGGCAAAGGCTGATTCAACATCATCAGCAAGTCTTGCTTGAGGTCGGCATACTTGACGCGGAGATCTTGAAGACGCTGTTCCTTCTGGAAGAGCCAGTCCCT…
>DN10120_c0_g1
CGTACATGTTCTCTAATTCGGACTTTCGCTATTTCGGACTACACTTGGTCCGCATTAGTCCGAATTAGTGAGGTTTTATTGTATCTCTTATACTTATTGAGGAGAGAATAATTTTTTAATTTTCATATTCATAGAAATTGTGGATATTTGAAAATTTGAAACTTACCCCACGCCCTTTTAAAAAACAGATTCAATTTTTATGACAATTGTCTATACCGTTCATGTGTTTTCCTATGACTATTCCGAGTTGTAGAATGCGCAAACCTCTGCTTACAAATATCACATTCATAGGGTTTTACACCGGTATGCACCCTCATATGAATAGACAAATTCGAATTTTGGGTAAACCTTTTCAAACAAATTGTACATTCAAAAGGTTTCAACCCGGAATGTAGCAGT…
>DN10122_c0_g1
TCAGTGTTGAATGAAAATGGCGGTGTTTGTTATGAGGTTATTAGGTGTGTGATGTGTTTTCGTGAGATCTTCAGTTAAAATCGGCAAGTTTTCGCTCGTTTTAGTGCGAAACTTGATGAGTGTATAGTGTTTGAGTGTAATGTTTGTTGGTGGGCCAGCAGTGTTGCGAAGGCCATGAGAAGTGGACCAGTTTGTTGTTGGATTGTTTTGGTGCCGCAAGGGAGCCAACAAGACGACTGCAAGTGTCACAACATCGGCCACCTGTGTGAACACACGCGGCCGAATTTCCGCATCTGCGTCGAAAAACGCAAGTCTTTTAGGATTGCATTAGGGGACGGAATCGATCGCACGAGAAACGAATGCCTCCCCTATTGACTTCCATGGAACCCAAGGCTGTTT…
>DN10123_c0_g1
TTTACATTCGTGCTTGCCGAGATTATAACCTTATTTCAAAGTAGGTACAAGGATGAAAGATTAAAAATAAAGACAACAATCATAATTTGAATGAAATTCATTTTATTGATTATATAAAAATTAATTTGGAAGCCTAATATCACATGAGTCTCATACTTTCAAAAACATAATATGAATTGTAAAAATGAATAAAATTTAATTCTACTACATCTCTAATAAAAACTACCAACATTTATACAATATGATAGAGTAATATATTTTAAGCATGGAACAACAATAATAAATAATAATAAGAATAGGAGCTGCGGAATACACACAACACAAATTTCAATTTTTCAATGAAGAAACATTGTGATGTAACTTACATATATTATAAATATAAGAATAAGATGCCTACAA…
>DN10124_c0_g1
TTTAAAATCAATTTATGATCTAATGGTTTGCAAATGCATACAGCACGGTAAACATTTCAATACAATACCGTTAAGAGCTCATTAGCCGTGAAAACGACCATAGCAACTGTTTTAAAACATATCAGGAGTACTTATATTATTTCGATTCTTAATTAACTTATTTTGGAAAAAATGAGCGAGTTTTGACAAGTGAGTCCCATTTTGATCCACATCTACTTCAGTATTACCCATATTTTTATCCAAAATAAGTTAATTTACAAGTGACTTTATCAACGGAAATAAAGGTATGAATTACACAATATAGATTTTTATTATGGTAGACTACAGTAACGTGAACAAAAAGTAAATTTGTAGTAGTACAAATAATGTAATTAATACAATGTAATATAGTTGACTTGT…
>DN10126_c0_g1
AGACAAGTTAAACTAACCTCAAACTGTTAACGCCTTGCTTCTAGTTGCTTCATGATTGTATGTTGTTGTGAAATATTATTTATCTCTGTAATTGCTTGATGAATGAAAAATGTCTAAAATTTTTACACCTACAAACCAAATTCGGTTAACTAATGTGGCAGTAGTGCGTATGAAGAAAGGTGGAAAACGTTTTGAAATAGCATGCTATCGAAACAAAGTTATGTCATGGAGAAGTAAAGTTGAAAAGGACATAGATGAAGTACTCCAGACGCATATGGTTTTCACAAATGTCTCAAAAGGTCAAGTTGCGAAAAAAGAAGATTTGATGAAATGCTTCGGCAAGGATGATCCAACTGAGGTTTGCAAAGAGATTCTGTCCAAAGGTGAACTTCAGGTATC…
>DN10127_c0_g1
GTTATAATATAGTAATAATCAATGAGGTTACGTATATTTAATTACAACTTTTCAAGGTCTCCTATTTTAATTTGCAGTTTATATTGATTTTAAGCAGACAAGGTACTGTAGTGTTGAGCTATTCAAAAAGTTAAATAGGAGGGTTATCACATTTCGCCGGAAGGAGGGTTATGCTTCAAGATCGTTGAAACTATTGCAAAAACATCTAAACAAAAACTTGATTTTAGTGAAATTCACACTTGAGTGTAATTGGTAAATTTATTCATGAATTCGCTTCTATACAATCAGCTTTTTGAATAAAATACTAATTGATTATTACTATATTATAACAAGGCAGTTGAAGTTTAAAAAAAAAGCAATTAAACTTATTCTTCAATTGGATTTTATGTAACAAAATTA…
>DN10128_c0_g1
TGCAGCTTTATTTTAAAAATAAATTGAATCACAGGAGAAATAAGTATATGTTGAAGCTGGAAGGTTATCCACCATGCAGTGTTGATATGAACATAATATTATCTTTATCTTGTAGCTCGTAATCAAGTTGACCCATCAACTCCCAATCAGAATCATTTACAAGAACCAAAATGCCTGGCCTCACACTGTCATCTTGTATGAACATTTCAGGTTTATCACTCAATAAATTATCTTTTATCCATATCAACAGCATTCGAATGGTCCAAGGAGTATTGCTCTTCGGTAGAGAAACATTGTGCTTCTTTATTTTATTGAATAATAGCTCTGCTCCACCTCCAAATTCTATCAATAAGTTAATGGAGTCTTCACCAGCCATTTTAATATTAGTTTTGGAACATT…
>DN10129_c0_g1
AATTATGTACAACGTAGAATGCGGCCGAGTGATCGACCAAGTGAATGGGCACGAGGAAGCAATCAGCTGTTTGGCGTGGTGTGCGCCCAAGAACTTGCTCATCTCAGCAGCGTGGGACTGTTGCGTGCGCGTGTGGCGAATCAGTGATACCAACCCCTACAAACCGCTCAACATAGCCTCAGCACTTGTGGCCCAGTTGGAGCACGATGCCAAAGTTACAGCTGTAGCTATTTCTTGTGATAATGAAATTATTGCCTCGGGAACTGATGATGGAGAAGTACTCCTCTGGTCACTCAGCTCTTTCACCAATTCTCTGAAATTAAAAGATCATACTGCATGTGTGAATGGATTGAGTTTTAATTCAGATGAATCGAAACTGATATCTTGTAGTGACGACGC…
>DN1012_c0_g1
TTTGAAACCAAATTATTTATTAACAGTACCAATCAAAAAAATATGTTACAATATAGCTGTTTGATTTAGCATTCCAAATAATGAATTTAATTCTGGAATAATTCAAATACCATAGTACAAAAATAAATAAGGGAGTCACAGCATTACATTGATTTCAGGGTTAAAGAAAAATCCAAATCATTTCAGTTGAAACTCGTGACGTGATAAAGCGCTATGAAGTATGAGTGGCACTAAATGTATAGAGTACACTTCGATGTGTAACCCCCCACATACTTGTGACGTCACGAGTCTCAACTGGAACGTTTTAAATTAGAGATTAGAATTTATCAGTTACTTTTCACAGGTGTTGTTAGTCTTTCACTTGTCAGGACATGAATAGTATTCTGGCGGCCATCACAA…
>DN1012_c0_g2
CACACCAAAGTGCACTCTCTATACATCTAGCACCCATACTTGTGACGTCACGAGTCTCAAAAGAAAGGAATAGATCTTTAATGATGTCATCAAATCTTGAAGTTTGATGTGTGTCACACAGCTTATGTGACTTACGATCACAGGCAGTTATAAATTTCCCACCCAAATAGCCAAGGTCAATTCAAACCAGCATCTGCCACATGGTAGGTTTACAAACATTCACGTGGTGTGATAGGCAACGTTCGAAATAATGTTACTTTGTCAAATCATGACAGATTAAGATGTGAATTGACATTTGGGAGATATTGGTCACCTGAGCTGTAAGACTTGTATAGAACGTTATCCCCCCTACACTACATACAAAGTTCTTGGTACTCTCTTCATTACAAATTACAAACT…
>DN1012_c2_g1
CCACTCCATTCACGTTGATGGCGGAGGGGAATACTCGGAGGAGGACGACGACGACAAGAGCGACGGCCTGAAGCGGCAGCGCGCCATCAACGTGAATGGAGTGGTGCGCATCGACATGCCCGCGCCCCTCCGCGACGAGCCTCGCTTCCCCAAGGAGCAGTTCAAGACTTTTGTCGCACTCTTGATCTGCGTAGTGAATTTCATCTTCACGACATTGTCGCTGGCATTGGTGCATGAGAAGGTGCCGGACAGATCAACGTACGGCCCCCTTCCGGACACATTCCTGGACCACGTTCCAGTGATGCCGTGGGCGCTCGATGCTTCCGAGATACTCATCATGGTATCAACGACTGTTACGTACGGTGTGATAATCTTCCATAGGCATAGGTGGATTGTTTT…
>DN10133_c0_g1
TTTAATCCATCATTGTTATTGTTTAACCCATCATTGTTATAATTGTTTAATGCATTATTGTTTCCATAATCATTATTATTGTTTAATCCATCATTGTTATTGTTCAATCCATCATTGGCAGTATTCATGTTGTTTGCACCATTGATGCCTGCATCCCAATTACCAGCTGTATTACCGGCATTGTTGTAATTATTGTTGTTATTATCAATTGCGGCAGCAGTAGTGCTATGTTTATGTTTATGCCTATGTCTATGTCTCCTATGTCTATGCCGCCTATGTTTATGGTGTACCGTGGTCTGTATCAATCCATCAGCACCTGTCACAGCCTCAGTGGTACCAAAAGAGTTACCATTACCTCCATAACCACCTCCATAGTTGTTTGTATTTTGGACACGAAAA…
>DN10134_c0_g1
AGAACTGATTTGAGCCTCGCAGAGCAACAGAATGCGCGACTGGCCTCCGACTTGCAACAGTCGCTGGGCGAGATCACGTCTCTAAAGTCAATCACCGAAAAGCTGGCAAGAGAGAAACATGAGCTGCAGGTGGGAGGGGAGGAGGAAGTTAGAAAACGAATTTCAGGACTTGAAAGGGAACTTGCTCAAGCCAGATTAACTCTTCGAGAACAAGTGAACACTGTTGAGAATGAAGAGCGGATGCGTGAAGAGCTGAAACGTGAGAGAGACAGACATATTGAAGTTACTATAAGGAAACTCGAGTCCGAGGCTTCTGGACGCGAAGAAGCTGCTGAAAACAAACTCAAGCGAGAAAAAGAACGCTTTGATAGTGAACTCAAAGATATGGAGAACGCTCAT…
>DN10135_c0_g1
TTTCACTCAATTCAAAACAACTTTTAATAAGAATTTTTTACAACATTTACAAATAAAAAACAATTTTGTGAAGAGTCCACAAACTATAATTGCTTGTACAATTAGTATAATACACTGTACAAATAGTCATTTTTCTTACCTATATTGCCCTATGCCCTCTGTCTACTGGCCTAGGTATAGTACTGGCCTTAAAATATCAGACTAATTTATTTCAACTTCTTAATCACAAAAATCATTCAACTGTAAATTGTGTAACTTATACACAAGACAGTGTTCTTCTAGATAGAATAACACCAATAAACAAAAAAAAAAGCATGCTTAGCAGGCGGATTAAACTGTTATGGAACAAAAAACCTAATGCCATTTTTTTGTACACAAACATGAAATAGAACATTATAA…
>DN10136_c0_g2
ACCAGTACATTTTGCTACCTGTGAACCTGTGATATTTTGGGTAACTTAGCTAATGTCAAAAAAGATCCATCTGATGTTTCAAAAATACTTTTATTTTCCTTATAAAAATAGTACTCCCAAGTATGCAACTTGAATAAATTAAATACATTATTTTCATGTTGAGATCTACTTGTACGCTTATAAACACAAGAAAGCGTATCATTTCTATCACAGTATATTTTTTTCAGAAACGAATATATTAGTCAATGGTTGATTATTTACATGAACTATCATGTTACTTTAGTTGAGCGGTTTCAGTAAATCCACTTCCAACTTGGGCATTTTAATTGGTTTCAAGTCGAAATTATTCAAATCAGCGTTTCCCTCGTTCTCTTGAGACGCCGGTTTTCGTCCTCTCCT…
>DN10137_c0_g1
GCTAACTTTAGCTTTTAATGATGGGCACGTTGAAATTGAGTTTTCTCTTCTTTTTTAAATTTATTAATTTTATCACGCGAAATAGGAACTACATAATATTGAAAATGTAATGTGTTGACTGTGTTAATAAACTACCGGATTTTGTTTTCTAAATGTTTAAAATATTTTATATCTTTTTTGACTTGTTTGGATTTTTGGAGATGAAATAGAATACTTTTGAGTAAACTAGAAAATGAGAAATCTAGTGTTGCAATTATGATAATCTGTTAATAGATACTTATGTGATCTGATCGCACTCATTCTTATCAGTATACATTAATATGATCGTGACAGAATAATATATCGTGCCTTATATATCTATTGCCAGTATCAATATAGTCATTATTCATATAAAAATAA…
>DN10137_c0_g2
TCTCTGTAGTAAACAGTAAACAAAGGTCTTCGTTACTCCTCAAGTATTGAACATTTTTCCGTCGTATTTTATTTCAAAATAAAAAATGAATAATGATGAAAAGTGTGTTGAAGAAACACAATATACAAACGGAAATTCCAAGGAATGTGAAGAATCCCCGTTGAAGAAAGTTCTACAAAGAGATCTCAATAAACCACGTACTGATTATCTGGGATGGGACGAGTATTTCATGGCTATAGCATTCCTGTCAGCTAAGAGGAGCAAAGATCCGTGCTCGCAGGTGGGAGCGTGTATTGTCAACAATGATCACAGGATTGTCGGCATCGGCTACAATGGGATGCCCACAGGATGCAGCGACGACGAATTTCCTTGGAGTAAAAATATGTCCAACGAACTGGA…
>DN10138_c0_g1
CAAAATTATTCATATATTCAAGTTGTTTCCGAAATGTTGCATGCAGGGTTGGTACATCTTCTACTGTTGTGGACTCACGAGTTGATCCCTGGCCGTTTTTTCCCCCTCCACAGCAACTAGGCGCTACTATGCGTAGCATCAACATTCGCACTAGTCGACTGGCCGGCTGGCCGTTAGACGATACCAGGCCGTAGTTTGCAAGTTAGGAATACAACAACGGAGC
>DN10139_c0_g1
CTACGTGTCTGCAATTGTCACCTCCACTTCAACACCAGGCTCGATGCTGATGGAAGTGATCTGCTTGACGATCTCGGCGGGCGAGTGCAGGTCGATGACTCGCTTGTGAATGCGCATCTGGAAGCGGTCCCACGTCTTGGAGCCCTCGCCACAGGGCGTCTTGCGTGTCGTGATGCGGAGGATCTTGGTGGGCATGCGCACTGGCCCCTTCACGCGCAGCTTCTGCTTCTTCACGCTCTCGATCAGGTCTGAGCACACTTTCTCCAAGCTCTTGATGTTCTTCGAAGTTAGAGTGATACGGATCCTGTGAGCCTGGGGTTGCTCACCCACTGGCTTCTCAACATCCTTAGTTGTGTAATTACTCATTCCAATATCTCTTAATCCCAATTCCAAATTCAA…
>DN1013_c0_g1
TTTTTTTTTTTTTTAGATATAAAACTTTAATAATCATAACTTTTTAAACACCAAGGAAGTTGTTGTATTTCCAACTTTTCCTCCAAACTGGAAACGCTTTGAGCTTGGAATTGACGTTACAAAACTGAAATTTGTAAAGAAATCTTTCAACTCAGCCTCTGTCCAATTGCACGAAGTGATAATGAAAATGCCAGATTCGCTGAGCAGTTTGAAGACATTTTCTCTGTAGATGTTTCTCTTAGTGTGAGAATCATCTGGTGATAGACTGATAGCGTCATAGGTGCCCTTATCAAACACCACTTTATATTGACCCAGTGAGGTGACGTCCTTCTCTGCCAACATATCTGCAACCTGGTAAGTGATTCCAGAGACTTGTTTTTGATTCATTACAGACACTGC…
>DN10140_c0_g1
CCCCTGCGCAAGGATGACACGCAAAATCGTGAAGCGTTCCACATTTTTAGACATGAACATCGACATTGACGACAAAGATATTCTGAAGAACCCTCAGTTCGAAGAATCACTCACTTTCTATCCAGTCAGAGAGCCGTCAACTTTCTACAAACTTCATTTGTATTTTTGTAAGATTGCCATGATGCACGAGAAGCTTGAAATCTCGAACCTGCGTCGTTCTCTAGTGAATATGTCTCATGTAGCACCTGGAGGAAGAAGCAGCGTGTCTTGGCCTGTGGGAAGTCAGCCGGGGAACAAGCCGGTCAATCGCTTCGACGTTCTGCGATGGGACTACTTCACTGAGACGCACATGTATCTGGCCAATGACTTCTCCAATATCAGAGCTTTGACTGGAGCTGA…
>DN10141_c0_g1
GCTAATCGTCAACACTGCATCAGCTCCAGCTGAGACTGTTCCCATCTATCAGGTGGTTGGTGTGATATGGGAAGTCTGCCCGATCTCCATGCCCTTACCAGGGAGGAGCAACCCTGCTGTAGGCCCGGAAGTCATTTGCCACAATGCTGTCATCTCCCGCTGCAGGGAGATCCCTTGAGTCCTAATAATTATCGACCACCAATCAGTCTCATCAGCAATCTTATGGAGAAGATAATAAAGAGAAGACTCATATATTATCTTGACAAACATAAGAGAATGGCTTCGTACTCGCCGGGATCAGGCCGTCAATCGAGCATATCGTCCGTGCGGAAGTTAATCGCCGTTGTGCGATCTACACCTTCCCGTTTGGGTCCGACGTATTCACGTCGTTTACTCTGC…
>DN10142_c0_g1
TAGAGAATAAAAAGTTTAAACTATTTTAATCTCCAAGAAAACAATAGCACTGATTAGGGTTCATTCCGTGAAGTTTGAAAAACTTGAAAGCCAAAATGTATTACTCTTAAATGGAATTACTGGTATTAAATTGTTTTTAGTTCAGTGATGAGTAATACTCACTATCCAATCTCTCATCAACTATTCTATTATAATACCCTCAACTCATATGAAATGAATAGGACTTGTTGCCAGTAAATTTTGTAATAAAAAACCATGACACTGTAAATAGTACCAATTAAATTATTTCAAAACGATTGTTCCAACACTTTATAACAACAACTGTAAAGTTATGGTTCTATTAGATGCTTTCTGGGAAATTCAGATCAGGCCAATCAATGAATTTTTACAAAAAGTCAT…
>DN10143_c0_g1
GTTTCTGAACTGTTCTAGTACAATTGAAATGAAATTAGTGCATCATCAGCGCACAAGTTTAGTCTTATGCTGAGGATAATCTTATTCCTTGAAATTTTTCATTGTTCACATGTATTGCCAAATAAGTATAATATAACGTTTCAAACTAATCGGTTCCATGAAGTACTGTGATCCTTCCACTATAAAAAAGAAATCAGTGACTTGAATCATCAATAATTACTTTGCAGTAAAATTCAAAATTATTTAAATGTTCCCAACATTTTCTTATCACTTCTCAAGTCGTTACCAATACATCTACAGTATGCTCTGTGCTAAATTGATATTAAAACAATATCAACAAACGAGATTTAAAGGTATTCAGAACATAAATTTCACATAGTCTTTGTAGTATTTAAAATA…
>DN10143_c0_g2
CAATCAGAGAGTTATTAAATTTTGTAGTATTAGAAGAGGAATAAAAACTTTCTTTATCGATGTGATTTATTTTAATATTATTGAAGATAACCTAAAATTTAGTGTTGTATTGAAGTGATGTAACGTTGCCGATTGATTACTGATCTGTTCTAGTGCAATTGAAGTTAAATTAGTGCATCATCAGCGCACAAGTTTACACTTATGCTGAGGATAATCTTATTTCTTTAAATTTTGAATTTTACACATGTATTGCCAAATGTATTGTATATTCTTACTGATGCTGCTTTAATTCAATAGAAATTTTGAAAAATAAATATCAATGAATTTTGTATTACACGCTCCTATACTGATTTCACAGCTAATGAGCTCTGAACGCTCGAACAGCCTCTCACTACTTTC…
>DN10146_c0_g1
TTATTCTCATTCCAATGTGTAGATTGATGTAATACATCATTAATACATTCCGTGCAAAATTGCACTTTTCCAATACTTTTTAGATATTTTCTTCCCTAGAAGTACATCACAAAATCAATTTGTTGAAGAAGCGTGCTACAAGCACGTTATTTATTTACATTATTTTTGTGATACATCCACGACATTGAAGTTTCTCGAATATAACTCACCAGTAACCGAAAGAAATACAAAAACTTTCTCTATTCTGATAATGAAGAAATGTGCAAAACTGAACTTCATCAATATATCTTTGAAATAACATACATGATTTCATAAACCGTGCTACAAGCACATAACACACTTCTCCAATACATACAGTATCATTCTAATAACTTCTTTATGTTAATAAACGTGCTACAA…
>DN10148_c0_g1
CCACTACTCAAAGACCTTCACTCTGAAATGTGAGATATTTCTATTTTTTAAAGAGCATTTGAGTTCTGGTGCCGGTCAAACGTCATCAACATGATTAGTACATACCAGTCCGTCGTAAGAAGAAACAACAATGATCTACATACCCATTCAACAAATACAAACTTAAATGCAAAATTAAAAAAGAGAAAAAAGAAAGCACCTGGTACACTCTATTCTATGCAATGAGTGCAATTTTCTGTAGAGGAAATTACGTAGACATTGGTCTGACAGGAAGATTGTGCTAAAGCGAGCTAAATAAGCATACGTATTACACAAACACATGGGCAAAATACATCCAATTTCACTGAACATCTCAACTCACACTCAACTAACCATACCAACTACACATGCACTGACATC…
>DN10148_c2_g1
TTTTTATTCATGTTATCTCTCATAAAAATTAAGTAAATTCGTAGAATGAGTGTGAACGACGAGTGTTTAACGGCGGAAAGTGTTTCATTCATGTCAAGGAATTTGACGTCGTCTCCATCTTTTGAGACTCAAAGATACTCACAGCTAACCCCTGAACCGATGTCTTCACCAATTGTGACTTGCCTTAGTGAGGTTTATGTATTCCTAATATATTCAAGGCAATCAGAGAAGTTTTTGAATCAAATGGATTGTTTCCGAAAGCGCCTTGAAGAAGATCATATTGTGGTCTACGACATGAATTGTGCAAAATTCGAAGAGGAAATCAATAGAGACAATGTGGTTTGGATTGAGAAAATTATGAGCAATCCCAACATGAAATATATTCTTGTTGAGCACATG…
>DN1014_c0_g1
GAATCTTCCCTCGACACACCATCCACGTTCACATGTGACCGTCTGTGTTGACATTTTAATTTTCAGCATTGTATATTTTATTGTTGCATTATTTTAAACTTGAATGGCTATGATATTCAACTAAGGGATCAAGTTTGTGAGCTGTTATATTCATGAGTAAAATTCTTTGCATCAATTGCTGATTTTGTGTAAGTGAGAATGAACGGCCGAGATGATGGGCCCTCTGCGAAAAGAGCTAAACAAGAAGAATGTGAATATAAGGAACTGTGCTACCGGCAAAATCCAAAACACTTTGAAGAAGTGAGCCATTCACACTTGGATGAACTTGTTTCTCGGATGCCCGACAATGAATTCAAACTTCCTCCGGACTACAAACAGAAAATCAGTAGAAGGATACTG…
>DN10151_c0_g1
TTCGAAAAGAAAAGTATAATTGTTTTATACATTGAATCGAAGTTTGTATTATATCTTCTACAATGGGGTGTCTTATTCTTTTGAGACCCTCTTAACTAACTTGATCCTTCCATCTTTCGACTCACGTTGACAATAGAGTAGTAATATGCTCCAGAAGTGATGTGAAGATCAAAGTAAGAAGCCTCGTACATGGAATAATTTGTGTGCAACACGACTAATCCATGCGGTATTCATTATTCCAGTATTGTATTCATGTGCGATATAAATTAAATAGGTACATGATAATATTTACAGTACTACGCCATATAATAGTGATAATAATTGCACTGAACACTTAAAATTAGTTCTATAAATAAAATACTGTTTTCATGTCATTAAACCGTAAAATTAATAATAAAT…
>DN10153_c0_g1
CGGAAAGTGAATTCCAAGTTATTTGTCAAGTTTTATTTTTCTCAAGTTTTAAGTGTTGAAATAAATTTAAAATTTGTATACTGTGAAATTGAATGGAAACATCCAATATGGAGGTTGATAATTCTCTTACATGTTTAGTTTCATTATTTCTACTGTGAAATCTAATGAGGAAACTTCATATCTTTGTTGCACGTTAAATTGATAGGGGGATTCCCCGTCGCTGTTGTCAACCATGTTACCAATTGGTGAATCGTCGTACAATCCGAGCCCACAATCTGTGACTCAGGGCTCTAGTGAATATTCAATGGCAAGCACTAGCCAAGACAGCTTTTCGAGTGCCGTGTCTGAAAAAGCATTCTCACCGGACTCAACTAACCCTTCAGATAAACCTTACTTGAA…
>DN10155_c0_g1
TTCATATACAATGGTATTGTACAATATGTTTACGTACATGATATTGAGGAATCTATAGAGCCCATAAATAATAATCAGTGCAAAGGTATAGAATAACTAATAAATAAAGATATTCTACACTTTAAAATGTATTCCAGCATGATTAAAATATTGGGAATAATTTTGTGAAACAACGATCTGATGCAAATTGTTTCGTATAGAAACGATGATGAATTTTTACAAATAAAATACATTCGAAAAGTATACTGTTAATTTTGATAAAATAATAGTTTCAAATCAAATTATGAATTGAAATAGTCAATTCGTACTTCAGGTTATATTTTCAAAATGAGAGTCAACCCCAAATATAGATTCCAATTTCTGTTTGGAAAAGATACCTGAAGTTCTCAAATTTCAACA…
>DN10157_c0_g1
TATGAAAGAAAAGGAAGAAGTAGATCCTCTTCACAGTCGGACGTAGTTGATAGTCGAAGAAAGCAGAAATATGAGAGAATGGACGAAAGAAATCACAGTGAAACTAGAAACAAAAAGACAAAACAAAACAGATCAGTTTCATCGTCTGAAGATGATAGTGAACGTGAAGCAAAGAAAAATAGGAAATCAAAACGATCAGCCTCAATTTCCGATGACAGCGAGGAAGAAGTTCGTTCGAAGAAGAATAAGAAAAAGAAGAAGAAGGATTCTGAAGCAGATAGGAGGAAGAAAAAGGACAACAAATCGAGGAGACCATCTACGGAAGAAGATGAGGAAGACTTCAAAAATCACCGACGATCAAAGAGTGAAAAAGAAGACAGCAGAAAGGTTTCCAAGTCG…
>DN10157_c0_g2
TCTTCTATCCTTCACGCGATGTTTCAACCTTCTAGAAGCTTCATCATCCTCTGAATAAGAACTAGATCTTTCCCGTGTCTTTCGGTTCCGAGATTCATTCAACTCTTCATTTTGTTTCCTTTTCTTATCTCTATAATCACTTTTGTTGTAATCATCTTCCAAATTTCGATGTCTTTGTTTCGAGTCTGAGGATGTAACGTTCGACTTTGAGGATTCATTCTTCTTGTTCATAGATTCAATAATATCGTTCGGATTTTCGCCAGCGTTCTCTTTTTCTTTAAAATATTCGTACTTCCTTACATTTAAAACTTTAGAATTTTTAGTGTAGTCGTCTTTACTTACAGCTTTCACCATGAACTCGTTGAACGTAAGTGTTGATCCAGAGATGGCCATTTTCAC…
>DN10159_c0_g1
TGAGCATTAAAAATAAAACAAACTAATATATTTATTTGAAAAGAGTATCATTATTTACATCAGTAACAAATCAAGCTATAGTTGGTGGTTTTGGAGTGGTTCTAGTAAACTGATATTCTTCTCGTTTATGATAAGGCTCATACGGATCATCTACCCAGTATTTAGGAACCTTCCAATATTTCTTCACCATCTTATCTAGAAGGTAGCTCTGAGCGGCATTGCAGAATACGTGATGACGCAGTCTCCTTTTACGTGCTGAAGACTTCTTATACATTTTCTTATGTCTTCCACACATTGTTCTTATCCAAATGCCCCAATTCAATCTGAAGAATCTCCTTGGTACAGCGTTAACATTCTTCCTTTTCCCTTTGGTCCAAGAGTACTTAATCACAGTTCTCC…
>DN1015_c0_g1
ATTTGATTCTTCAATGATTATATTTATTCATTTTTCTTTAAGAATTGAATGACTTGAATTAATTTTAATACAGAAATAAAATATATCCCAGACAGTAAATTAGATTACATGAATGTAAGACCAAGTAGTGTAATATTTTATTTATAGCTTTGAATGAGTTCAAATTCAATATCTTCTCACTCTAAGCAATTATTGCATTCATATAATAAAATAGTTGTGCTGGAAGATTTTCTTTTCTTGGATACCAGTACAAAAAACAGCACTGTTCATTAAAGCATCTGGAGTATGTCAAATATGAATAAATTTTCACGATATTGAGTACCATATTTGAAAAATGTTTCAAGTATTGATTTAGCAAGTATCTCTCTTAAACATGAATACTAATGTTGAAACTTTTTC…
>DN1015_c1_g1
CTCATTTTCTTCAGTTTGAATTTTAGCACATCCAAATGTTGCTCAGCCAAAGCTTTTTCTCTTTGAATACTCTGCCAGAAGCAAGGAAAGTTAATAAGGCACTGCACCTTCTCCAAAAATATTCGGTTGATATTCATGATTATTTCTTCATCAAGTAGCTGAAATTTTATTGATCGCTTTTCGATTTCATACTCAGACTGTTCGATTTGCTGTCGTAGTTTGTAAAGCCGTTCGCGAACACTGTCCTCTAATGTGCTCGACCATATGCAGTTCTCTAGCAATGTAATACGATTATTATAAAACATTTTTATATATTTCAAGTTGCGCACCACCTCTCCATTCTGTTTTCCCCAATTCTGAAAGTATTTATTTCCATAATCATGGATGAGTTTATCAAGT…
>DN10160_c0_g1
CAAAATGTTTACCGAGCTGTTTTATAGTGCTGCATGCACTTGCATGTGTATTGGATCATGAATAAAATCAGAAATTGAATGAGTTACAAGCCTACTGTATTACATTGGCAACTTTCCTTGTTAATAATTCGCTAGCTTCGAAATAGTGAAAGGCTGTGTGAGCGTTCAGAGCTCATTAGCCGTGAAAAGGAGCATAGTAGATGCATTTCGTAGCATTTCGAAACTTTTATAAAACTTTTGACTTTAAACACTTGGCACGCTATTGTCCTTGAATTCTGAGAATCTCAGGCATTATTTGTAAAATGATGTCTTTATCAATAAAAATTATAATTTTGTATAGTTTTATCAATAAAAATTATATTTTTGTATAGTTTTATCAATAAAAATTATATTTTTGTT…
>DN10161_c0_g1
CCGGAGGTCTTGGTGTACATGTAGGGAAAAACGACATAACCTACATGTAAAGTATGGTAAGGAAACAGTTTCTTGCTCAGATATTATGTCTTGAGAGAACAAACATTCTTCGAGGAATATAAATTCGAGAACTGATCTGTATTCTTTGACTTCCAGTTTTGTTTCGAAACAATGAAAGTGCTTGAGTTATTCAGTGGCATTGGTGGCATGCATTTTGCCCTGAGAGAGAGTGGTGTGGAAGCATCAGTAGCAGCTGCAATAGAAATCAATCCAACTGCAAACATCGTTTACAGACATAATTTTCCTAGAGCTTGTCTACTTCAAAGAAATATACAGTCTTTTAGTGTGGAAGAGATCAATAAATTATCTCCTGATATCATTCTTATGAGTCCACCATGT…
>DN10161_c1_g1
ATTTTTAATTCGTTTAGAATTAGGACAATCAGGTTCTTTTATTGGGGATGATCAAATTTATAATGTTATTGTTACTTCTCATGCTTTTGTAATGATTTTTTTTATAGTTATGCCTATTATAATTGGTGGATTTGGTAATTGATTAGTACCTTTAATAATTGGAGCTCCTGATATAGCTTTTCCTCGAATAAATAATATAAGATTTTGATTATTACCTCCTTCATTATTACTTTTACTTATAAGAATAATAGTTGATAATGGTGTAGGAACTGGATGAACAGTTTATCCTCCTTTATCAAGAGGAATAGCACATTCAGGGGCTTGTGTTGATTTAGCTATTTTTTCATTGCATTTAGCTGGAATTTCTTCTATTTTAGGAGCTGTAAATTTTATTACTAC…
>DN10166_c0_g1
ATAACTTTGAAGTAAACTTTCGTTCAGAATTTGAGTTACCTTATGGGCAGATGCATTTCGGTGTATTGTACACCATCGTCGGTGTACTCAAATTCTGTACGAAAGTTTACTTCAAAGTTATTAAGTATTACTACAGAAAATGTAGTAACTTCAATGTAATTAATAACTTCAATGTTATTAAGTTACTTCAGAAAACAAAATATGGATAACAACAACAATAAAAAATTACCACAAAACCATTTCTTCGAACTGAGTGTACAAAACCGAATTCTAAATAAATATTATAATACTTCTCAACAAGCAAATAGGTAAATAGCATCGTACTTGTAAGTTTCCATTCTAAAAATAACGTATTTTTGTTACATGTATAACAAGTGATTTTTATTAATCCCGTACTTC…
>DN10166_c0_g3
CAAAAGTGAAAATCTTGACATTGGTTGTTCTTGTTCTAAGGTACAGAAATAATTATATTAACTTGTAGTTTGTTATGAAACAGGTCCTAGGTGTTGGCACAATTTCACTTTACCGGCGAAAGGTTGGAAAAAGTATGCTTCAAATTGAAGCCTGATAACCACATGGTCCTGGGTTCCATTTCCGCTAAGACCAAAGGTTTTTTGAGAATCGGTCACTCCCGTGTCTCGGATGAACACGTTAAGCCAGTCGGTCCCGGCTTGTTTTCTTGACTTCCCGTAAGGGCCTCCCCATC
>DN10167_c0_g1
TTTACATTGAATTTGACTTTTATTCAGCATTTTCAATTAATATCATATAAAACATTATAAACAATAATATTGTAAATTTATTTAAGTTTTATTTATATTCTTATATTTATCATAAAAATTGAGAATATGTCATGTAGATATCCCAGAATATTAAGCTATATTTGGAAATAAACATCAATAAGCTTCTTTCAACTTTAGCAAGAATTCTTTGAAAGGGAATTAAAAGTCTGTGAAAATACACAGAACGATTGTACATAATTTGAGTATTCAACTTTGAATAAGGAACATTTTTAGGACGTTAAACTTGGTCTCAGCATTGGGAGGATCTGGAAGAGATCTCTTAAATAATGAAAGATTATTTTAATGAATTCAATGTGAAGGATTATTTTATTATGAAGA…
>DN10169_c0_g1
TTTGGTTTTTTTTTTTTTTTTTTTTTTTTTTTTTTTTTTTTTTTTTTTAAAAAGCAAACATTTATTCTTGTTCTTGGATAACACTCATTGATTTTTCTGGTACAAATGGAACTGTCCCCACTTTCGAATGTCGTCGTCTGTTCAATTCTTTTCTCAGACCCTTATCCTTCTGTACTTGAATCTCCTTTTGGGCGTTGTGAATGTGACCAGGAATTTGTCTATGCCGAGCGATTCTCCTGATTTGAGGATGATTTTCGTATTTCTTCTTCAAAGCATCGCTGTATTCAAGAGCCGCCCTTTCTCTGTGGTTGAGCACACCAAGTTTCTCAGAAGCTTTAGCTTTCCAAATTCGAATGTTCATTTCATCTGAAGCACTAATCAAATATTTATTATCTAATG…
>DN1016_c0_g1
TTTTAATATGTCAACAAATATATATTTTAGTTTAATTTCAGCTTTATATCAACATTAATATTAAAACTAATCTAAGAACTTATTTCGAAAAATTATTTACAATAGAGAAATAATAACACGGGTACATTGATAATTACATTTTGGAACTGAGCTCAATTGAAATGTAATCTGACAAACTTACTCAAGTTTAGAGTTCATAGTTTTCAATTGAAAAGAGTAAAACAATGATAGAAACCTTAAATGGCAAGATACAAAATAACAAATATGTATTGTATTTCATTCATAGGAATAAGAAAAGTTTGCATAAGTTGATGATGTCGTGATTGAATTCAAGTAGAAATTATTTTGATCAAGATTAAAATAGCTTGGGGGTATTCTATAAATTCAAAATTTACTTAA…
>DN10171_c0_g1
CGAAGGTGTTCCTGCCGAAATGAAGTTTACCATCTGGGGTTTGGATTGCTGCCATCTATTGAGAACCAGCTTGCATTGCAAAATTGATTGAACATGAATATCATGAATATGTAGTCAATACGAATAAAAAACTATTCAAATAAAAAATTCTTAAAATTTTCTTTATACACCCTTATGTATAGATAATTGCTATAACACCATCTTAATATTTCTCAATATCAAAATCTCCTTGGAATGTTCATTCCACACATTAATCCAGGTTTATACTGCACCTACAAAAGTTATGAATTGCCGGTTATATTCCAGCATGCAACTGAGCTCCATTTAAAAGTGGTGGTCAGTCTCTCACCCCTATCACTATTGGATTTGTTCGTGAAGTGTGATAACCTCCACAAGCAA…
>DN10175_c0_g1
GTCAACGTGAAAGTATTTTATACAACTTTCTGTATGGACAGCCAAAATTTGATAATGAATCAAATAGCTCCCGGATGGCCAAAGTATCAATCGAAAGCTGATATAGAGTTCATTCCATGGGGAAAATCAATGAGCACGATGGACGGTGGCTTTCGCTGCCAGCACGGGCCAGAGGAGTGTCGCCAGAACATGATCGACTCGTGTGTGTTGAGCACTCTGGGCAAGAGCGACAAACAGTTGCAGTATGTGGCCTGCCGTATGCAGATGCCTGCTTTCGACGAGCATGTGCAGAAGTGCGCCGAGATGCAGCAGGTGAGCTGGTCGGATGTGGTCTCCTGCTCGACGTCAGGCATGGGCAAAGACCTGCAGCTGGAGGCCGAACGAGTCACAAGGCAGATG…
>DN10176_c0_g1
TTTTTTTTTAAAACATATATATATTTTATTCAGCAAATTCGGTATACCACATTCATAAAATCATAAATATATCTATTTATTATAGATAATAATTCAAACTCAATGGGTTTTCCACGTGAAGTACCTACAATAAAATACATAAATCCATGCACTTTTAGTTGGGTTACATTGACTGTCTCTGATACTCTTCTATCAGTATGTATTATTCAACTAAACATTCAATATAACACTCAGATCAGAAAAGTACACCCAAGGTTATCTTTATATGTCATGCGTGATAAATAAGGTAAAAGTCGGTGATGTTCACAGTTTGAAAGCTTGACGAATCATCAGGTCGAAATAAGCGTCGTTGTCTATGGAGGCGCTCACTCCTGAATAGTAGTTTATGAACTCCTCTTC…
>DN10177_c0_g1
TGGTGGAGACCCAATAAGATAGGGAAGAATCGAAGAACTGGTAAACAGGATTATGCTACGTTGACTGGCTGGTCGCTCGGTGCACAATTTTCATTCACAGCCAACATATAACTAGATAGCATGTCAGGGCTACAAGCGAGATATTCATAATTCATATGTAGAAGTAGTTCTCGTACTCAGAGTAGGAGGTGGTGGGCTCGGAGCGAGACAGCGTCATCCGAGATAGGCGTGGTATGATCGACATTTCGGGTGTCCAAGGAGCTTTGGTGAGACGTGGTGGTCTATAGTCCCTGTTCCTCCTGATCAGAAAGTGAAATTTCTGAGTGGGAGCCCAACACTGCTGAACCTGGAGTGGACTGTCATCCGGATGCAACTTCCTTTGGTATTCCTGGCTCTCAC…
>DN10178_c0_g1
TTTCAGTTCAGTTTCAGTCGTTCAGTCCGTGTTTCTCGAGTATTCTACTAACCTACAAATATATATTTAATAACTTTATCTATTTGTAATATTATTAACAACAGTTTGAGATATACACAGGAATATTATCGAATAAGTAATCATATCCTACTGCGGTCGAATCTGAATTGAAGAAACCTCTTAATTATGTGGCTCAACTAGTTGTACATTCGATTTTGGTTTCTCGAAATACGTGAACGAATTTCTAGTTTGCCTAAAGTTCTGAGAAAGATAATTGTATAGCAATAGTTTATCTTGTGATATCATATCTTTTGATAACGTGAACCATGATTCTTGACACGTAGAATTTCGCATCAATACGGTTCTTAGTTACTCTGGTGTGCAGGAATTCTTGTTCAG…
>DN1017_c0_g1
ACCCCAAGTTGCTCGACTTATCCTTTGGATCTTGGAAAACACATCAACTGCTTTTTGTCCCGCATACAACAGGTGTTCTTTGAAACTCAGTCTCTCATCCAAGAACACTCCCAGATACTTGAATTTTTGCATGTATTGAATAACCACATCATATAACATTATTCTCGGTTCTCTATATCTGTGAAGTTGTCCCTTAAGGAGCATCGCATGAGTTTTCACTGTACTAAACTCCATTTTATGCACTCTGCCCCAGTCTACCAACATATTCATTGCTTGGTCATCCATTTCCACAGGTAGATCATACACAATCACCCTAGGTTGTCTTTCCCTGAGCTTGTCAACTTTCATGTCAAGCTTTTTCTCTTGTATTTTTGCTGTCACTATTTCAGCACTCCTCTT…
>DN1017_c0_g2
TTTTTACTTGCCAACAAAATATTTAATCAGTCCAAATACAACAAAATGTAATGAGTGACAATAACCTAAATATTCTACCAACAATCTAAAATTAAAGTGTTTATCAATTCAATTATTAACCATTAAAATGTAAACCTATCCATAAAAACTACTTCAAAAATTAAATGCTATCCATTCTCTAACAAACTTAGTTCAATTGACGATGTTCCTCCCTTGAGGAAAGAGCTATCTTGAATCTATAACATGTGTTGTGCATTTACTGTTGAAAAACATTATGTAATTGAAATAATTCATTTTTGGCGAACTCTATTCAAGTTATGTACGGACGGTAACCTCAAGTTATTGAATACTAATATTGAATCACAATGTTATTCGATGTTAGAGATCAACAGTGATTTA…
>DN1017_c1_g1
GACATATCGCTACCTTGGTTTGACAAGGTTCCAACTGCAAAAAAATTTTGCAGGAAAAAAGACACATTTTGAGTTTTATACACAGCTTTATAGAGAATAAAATTCTGAACATTTTGATATAAAAATTATTGTTATACGATGAAAATAACATGAGTTACATACCAAATAACATAAGTTACTAGTATGGTGACAAGTATGACTTTCAGACACTAAAACGGCTCTAGCGCGAAATGATCCTAGCCGACTTTAGGTAAATTTTCCTGCACAATTTTTTTGCAGTTGGAACCTTGTCAAACCAAGGTAGCGATATGTTGACGTGCTAAGATTACTTCCTTCACACCTATGTTATCTCATGTCTCATTATGACGAAGTATTGCAATGATATTGAAACTGCCTTTG…
>DN1017_c1_g2
CTTATGTAACAAAAATATTTATTTCCCAAGTATAGTTATAAGGCAAATTACAATCACAGAAAGCATTATTCTCACAGTTTTCCAATTATCCTTAAACAATAGTTCCTGAAAAATTAGGAACTGAATCAAATATATGAAATAAAATAGCGATTCATTAAATAACCTTGATGCAGCAACATGAATAAATAATTATGTACCCTCAGTGTGGAATGAAATTTCATTATTACTGCACTATTCAATTCAAACATTTTTCCTTTTTGTAATAGTTCACATTAATGATAACTCTGATTCTGGAATTGAAAATATACTCAAACAAAATTGTTCCATGAGTGGAAATTATTGTACCAGAAGGTGGTGTGAAGGTAAACGATGAACGGATTGAATGTTATG
>DN1017_c2_g1
TGTCAAGCAGCCACCCAGTCAAAGACTAGGCAGCTTTACCTTCAACACCAACTGTCCGGATCCCTACTTTCTCAACGGCTGAGTTACTTCAACTTGTGGCTTCAATCGTCTTTAGTGCAGCGAGGGCACAATCTTTACTTTAAATTTCTCGGTGCTACGAGGACACCATGCTCTGTTTGTTGGCATTAATTACTCTAAAATTCTCTAACTTGCTGTGCCTAGTGCACAGCTACCCATTAAGTCAGTAAGTCCCTACTTGTCATTTAACTCATAAACAATACAAAACAAAATGCCAACAAATCCAACCCCCCTTTAAATAATACAAACTGTCTTCAGTGGCAGTCAAGAAACTACCACTTTGTCAGACAGCGTGCCTCGTCAATTTAGTGAGACATGCTG…
>DN10181_c0_g1
ACTCAACAAGTCAGTTCAATTCTTTTCCAATTTAAGTCTTTTAAAAAGTTCAAATTAGAAGCTTTCCCTAATAGCTGCATCGTGTGAAATTAATAACCATATTTAGAATATAAATACAATACCTCGTATACCTCGAATAATATAAGTATACATTGAACTTACAATACATACCTCTTTTACTTTTAAATAGACAGTATAAATAAGTGACGTATGAAAAAATAAATGAATCGTAAAACATAATGATTTTATTCTAATTAAAAAAAAGTACAATCCAGTCTGTAATTATTCAGATTTTGATCTTTTTGTAAAGTCTTGAAATCTTGTTTATTTCTTAATATGATAGGTAGGCCTACTTAAAATCAAGAATAATCCTCGTATTACAACATTCAGTTTTAGAAA…
>DN10182_c0_g1
TTTTCGTGCAAAAGTAATTTTATTGACAATTCAACAGACGATGTGATTTATGACAAAAACTTAATACTAACAATGACACTGTAACACTGAAATTTACAATAATTTATAAACGACATGAAATCAAGAGATAGTTTTCAATCCTCGTTGACATCATTCACACTTCAATCAATTTAAAAACAATTAAAAAATCATCATCTATTGATTGATTCTCGATTATGAATACCAACAAAATATTGATTTGATAAATTTTGGTGATAAAATGATCTCAATGAAATCAATAGAAATGTAAACTTGTCGTTCTTTAAAAAGCGGATTCTCTCTTGATTCTTTTTATCACATGCAAATACTGTTCTTCAAGTTCTCTGTAAAGCTTTTCCAGTTTTTCAGTTCGTTGTCCAA…
>DN10184_c0_g1
TGGGAATTCTAACCTAAAAATAATTAACCATTAAACGTGCTACGCTTTTCTCTTTAGTTCATTGAATTGCTTTTTTTTAAATAATTCTCGTATTTAGTGATAAAAATCGACTGATTAAATGCATAACAATTCCATGAAACGTAAGAAGCAACGTTCCTTTGTGTCTGCTGTCAAAAAGAAATTCAAGACTGGAAGACATGTGGGGTATGGAACACATTTGGATAATGATACCCACGAATATTTCCTGAGGGTATTTGAACATTCCAGACAATCCTTCGAAGATGCGGAGGAAAAAAGTATATTCGTTGAGAACGTTTTTCAAGAAGTAATTGGGCATGAAGTGGAATATTCTAAGAATCAGCTGGCGTGTCGAATTCTGGAGGATCTTCTCCCGTTTAC…
>DN10187_c0_g1
CTGGTTAGCATGAAGTACATGAATAATGTTCAGTGTCTGTCAGGTCAGTCTCGTTTGTTGTGTTTCGGTGCTATTCTTTGAATTTAGAACGGCGATTTGTGTGTTTGTGTGATGGAGCTGTGCTTTGGTCAACAACTGTGGTGATTATTGAATGTGTGATGTGTCAATTCATGCAGTATGTTAAAGTGAAAATGATGATGCGTTTAATCCAACATAGATCTAAACACTAGTGGCGATTGACAGCAAATTTCACGTCGTTACAGCCAGGACTAGCTGGTTTCAACAACAAGTGTGCAATATATCATAACTCGGAGACCTATTGCATTAATTGGATTGAGGAAAACACTGAAAGAACAGCAGATACAGCTCACATCTCACCAACAAATGACGAATGGCAGA…
>DN10188_c0_g1
CGCTACCTGCCCATCAGCCGCGAGATCTACGGCATCTCCCCACGCAACATCTACCCCCACCACTACTCGTCCGCCGAACGCTATCCGCCCCACGGTCTGCTTCGTCTGCGCCATATGTTGAAGCCCCGTGGCAAGACAGCATCCCTGTTGGGGGCAGAAGTAGACGAAAGCCCGAAGTCGCTTCTCTCCAAGGACTTAAACTCAGTTTGGGACGACTTCTTCTCGCCGGAGTTCGATGATTGGCTGCCCAGGAAGAAGATTCTGTTTCACGAAGATCCCCTGAAGGCGCTGAGAGCCGAGGAAGCCCATGATGCTAGACTGGCTTCGATCGAATCACTGTTCCCGCTGCAGTACAGACACCCCAGGATGTACCAACCACCCCACCCCCTGCACAACAA
>DN10189_c0_g1
TGAAAATAAAGTTTAATTAAATTACATTTTTTGTTTTCAAATACAAAATTTTTATTGATACAGGATAGGAAACTAAAAACTAATATGTTAAGAGATAGGGTTCTTTTTGTTCATTTATTTCTATTCGTTATTTCAACCAGTAGTTATTATATGACTAGATATAGAAATCCAACTTTGTACTGTAGAGGGTATTTTGTAGAGGAAATCATCCCAATATATTCTAGTGCTACTATCTATCTAGTGCTTATCTATTAATACTTTTATCCAAGTAAAGAAACGGCTTTTTATTGGATTCAAGTGTTTCTAATTCTACAACTTCTAGTTAACTGCTACGTGCATCCATACATTCATTCCCAAGTGTATGGGCAAAGTATAGCAATTTTCTCTAGTATGTGTCCC…
>DN1018_c0_g1
TTACAACAATATTCAATATTTAATCAATATTAGTTTGGATACAAATATAAAAGACAAGGAACTTACCATTCAAAGTAATTGAAATAATATTACTACTTTTAATGACATTGCATTTTCAATTCTGTGATCATTCTCAAAAAGCATTATTAAATTATGAAAATTTCATTCAGAACAGTAAATTTATCAATAATTATACCTGAAGTATAGACGTAATGATAAGCTTTCAACAAATGTCTTCAATGATTCATAGTCTCTAAATGGCGAACATACTCAAATAATATCTATAGGTAGATTTTTTTGAATAAAACTATTTTCATGTGATTGACTGATTCAAAAAAATTATGTTTGAAGGGTTGGGCAGTTGAAGATCTTTCCTGAAGGTATAGTTCGATAGTAAAA…
>DN10190_c0_g1
TTTTTTTTTTTTTTGGTTTGGTATTTCTTGTTTATTCTTGTTATATTTTTATTGATTCTTCTTGCTCGTGCTGCTCCTAATTTACAGTACCGATAGGCTCGATGTTTTGTTTTGCTCACGTACGGCAAATCCTAAGCTGGCAAGAGAGCTTCTTCGAAAAATTTCTGTTTCAGCATTCCAACACTTGGCATTGGTTCTTAGCATTCCAACACTTGATTATTATGCTCAAAATATTCTCGCATCTGAGTTCTCTTCGAAAATGCACTTGTAATTTTGTCGATCTCTTTTCTCTCATTTATACTCGTAAAATAACCAAGAGGCTACAACCAAAGTTATCATGAGTATTACCACTAGTATGATGCGACAGAATAACTCCAATGTAGCACAGGCCCAATTAGT…
>DN10191_c0_g1
TTTGAATTTGTTATGTTTTGAGGTTATGTGCTAAACTCGCGTTCACGACAAAGTGTTAGAAATAGAAATATAAAATGAATAAAGTGAATAGAAACAAAACCAAAATAACTCAAAATGATCTACGAAGAATTATGTCAGAGAAGAAACGAGATCTGCTGCTTCCCAAGGAGAAGAAAATAGACTCGCCTTATGCCAAGTATCGTGATGACGGTAAGTTGACATGCACTCTCTGCAAGAGCGTACACAGCGAAAAAGTATGGAAAGTCCATGTGAGTGGCAGGCAACACCAAGACATGGTACAATTACAGATGGAAATGAGCTCTAAACAGATGGCGAAATCAACTAAAAGACATCTTCCCGAAGAGAATAACACCCCTCCTAAAAAAATCAAAGGCATTT…
>DN10193_c0_g1
CACTAATTTATTCTCAGAGCGAACGCCTAAAGAATCAAGCAAAAAAGTGGACTGAGGAGACAAAGAGAATTCATTGAGAAAGAACGAGGCAAGTGTGGCCAATCAGGAAGCATTGTGTCATTCATATGCACATTATAGCCTAATAATAATAATATATACTATATTTATTTTTCCTTAATTATATTGGCCTCGTTTGTGAAAGAGACTATACATAAACTTTTTCATTGTAACAAGTAACATTAAAACGAACAGCTAATATCTATATGATCTACATAAGGAAAGTTTTCTATGAGTAAAAAAGAAGCTAGCTAGAGTATTGCTAAAGCATATGCTAGTATATAAAGGCTGGTCATAGTGTATAGACTATGGAGCCAGCAACGTTGAAAGCGATAATCATAT…
>DN10193_c1_g1
GGCAATGTGAGGTCGGGAAAAAAAGAAAAGAAAATTCGAATTGCAAACCACCAGGATCGCTACTGTTTCATTCAGATCAGCTGTTTTGTAGAATTGGCATCAGTGAATGTCAATGGCAGACGAGTGCAAGCTCTCGGGCGGCGTGAGGTAGTGCGACAGACTGTCCTCTGACTGGGTGATGGTTGAGGTGGGTTCACGTGATTGGTTGATTGCTGACTGGTTGAGTTGGGGTGGGGGCAGGCGGCGGGGCAGCGTGGTCACGTGACTCATGTCTCCGAATGACGTCATCGGCTCCGAGGCTCTTACCGCTAATGAGTCGTTGGGAAAAGTGAAGGGCACAGCTGGCACAGATCCATTGTGCTGAGTGTGAGTGTTTGTGTTTGCTGCAGTGTTGTTGCT…
>DN10194_c0_g1
AGACAGCCTGATAACCCGCTTCCGTACTGTGAAACGCCGTTATGAATCCAACAATCGTATATGGAAGTATGAGATAAATCGTGATTCACAGACATCAGATACATCTCATTTGCCGGTATTTGTGGTTGAAAACTACTTGGTCGAAAGTGGCCGAACAATGATGGAGTGCCGAAGACTTGAAGGAATTGAGCCAGGCGATTTTAACTCTACTGGATTGTACTCGTTACCTAATTCGTTTTACCTTCTCTGTGATACTGGGTCAACTTCTGGGAATAATTCTAAGTGCTTCAAAATCCACCCTCCTTGGCAAATATTGGAGCTACAAGAGGAGAATATCCTCGTACTTCTTGGGGCCTGTCGTCTCGAACCAGTAGAAAGCTGTGATAAAAATCTTATGAA…
>DN10195_c0_g1
CTGCGGAATTTTTTACCTAAACGTAAAAGTAACTTGAACGGTCTCAGTCAACATGATTCATACCAAATAAACAAACAAACGTTATCTAGAACGTAAGGTAAATGGCAACCTACGTTTTGATGACATCACTGGTCTTGAGTGACAAAGTCAGTATTGCTTGAATGAAGCGTTTCACGTGATTTGTAGTACTTTGTTTAACCTGAGGCACTTAACGCTAATCTGAAGGCGATTTCTACCATATTTTGTGGAGACGATTCTTGGTAGCATACGTAGATTTCTTTGGGGTTTGGAACGAAGAATAGACGTCCGACAACCCAGAAGCAGACGGGCGCCGTTTTCTTGCCTTGTTCACCATCGCCGTTCACCACCTCGAACAACACCCCACTCTCCTTGATGGCA…
>DN10196_c0_g1
AGAAGTCTCAACTCTTCAATACACTGAACTTTTGAGTCTAATTTTGATTATTTAAATATGTATACATGTTTCTTCCTCCAACTGAAGATTACGAAACTAAGTAAACAGCCGACAGTGGGTAGATTGAAAAAAGACTAGATAATTATCAAACTGATAAAGAAAGAGGAGGAACAATGGTAATTTGAGGAAAACGATGAAGATTACTCTGATGAAATGTCACTCAGAACATTATCTACTGGGATCAGATTCGTCAAATATAGCTGTAGCACATTATTCACACCATTCAACAGGAAGGTAGCACAGTTGACGTCTGTGAAAAGGAAGGCTTCTAAGTTTGAAACAACATTCACTTACAGAATATTACAGCATTTTGGAAGCGACACTCTTTATCAAACGCAT…
>DN10197_c0_g1
GGAAGTGGCAATTCGACGTTTGGAGTGATGACGTCACGCTGGCCAATCACATGGAGTCTGGAGGAGTGCCTGGACGCGTTCACATCACAAAAGCCACGCTGCTCCAACTCAGCGATCGATTCCAAGTCGAACACGGCGAGGGACACAAAAGGGAAGGATATTTGGCTGATCACAAGGTTGAAACCTATCTTATTATTCCACCCTCAAAGGCAATGGAAGAAGAGAGATTCAAGCAGATTGAGGAGAACGGACGGGAATGTCTGATGCCAGACTCGTGTATGAACAGGAACAGATCTCCCAGCAAGATGACGAAATACGTGGAGTGCTGGGGAGCCGACAAGCCCTTTGCAAACATTGCTGAAACAACTCTGGCCAAAAACATTGGACTCACTAGTATTG…
>DN10198_c0_g1
AAAAACTATGTACATTTCTACAACAGTATAAAAATATATCTGGCACAAGTTTGCCCTGTGGCAACATTTTCATAAACTATAGAATCATTCAATTCAACTAGCAATATTCATTTATGTCATCATTTCGCAGATATTACTCTTTTATAAAAAATACGAGAACATTATAATCTAGAGTGTTCTTCTAATATGTGCATAGTTCAATCAAACTATTCAATCAATGTTAAATGATCACCTTTTTTACGCTCAATCATACATTGTAAGTCCTTATACTTATAATATTTATACATTATTTTGTTCAATCTCGAAACAAATTCTTCAATAGTTCCTATAAAATACTTACAATATCACAAAATTAATATAATATTATTATTCTCTTATCAACCTAACTAGCAAGTATGC…
>DN10199_c0_g1
TAGACATCAGAAGAGAAGTGTGTTGTTGATGCTTGCTTTTGTTGAAGAGTAGTCTGGGTAGTTGGTGTTAACTTGCTTATGTTTCCTGAAAATTGTTCTGTGATTATAGCTTCGTTTGTACCGCACCAGAATGCCTTGATTCAGAGTGGAACTTCAACACAATGAATCCGTCAACCGACTCGGACAACTTTGAAATGTCAGACAGCAACAACGAACAGTCAACGATGGCCCGTGAAGGCAACGGACATTCAATGGGAGAAGTGACAACCAACCAAGTGGTCTACTCCGCCACAACTGAGTGCTTCTATGCAGAGGATGACGAAGTCTTCAATGGTCTCGATGAGACCGAAAGCTTCGTGAAACGCGGCTCCCGTGAGAGTAGCGTGACTTCCACCACGT…
>DN1019_c0_g1
CATGATTTATTTTCTGCCAAAAAATAATATTGTTTGGGATTTGATAATGAATGGTGTGGAGAAAATATTGTCAAGTGCTTGTTGACAAGCTTCAACAAATCAAACAAACACATTCACATTCACGCTTTATTGATATAAAGTCGGATAAACTTCATTGGAAGATTCTATATAATAAACAAGAACACTACCAAAACAGTTCTAAATATGTTGTTTTAAATACACTATTCGCTATAAAACCATCAATTATTTACAAACTTTCGGTTTATTACAAAATATATATATATATATTTATACACATCTTTGTATACAAAATATTGAATTTCATAAAACCACTAGATAGCAACTAAATGATATATATTTTACGCATTTACATAACACCAATTTTAATCTGTATAGATG…
>DN1019_c1_g1
TACGAACCAACGCTTGTTTGATCTGATAATTGCATGCCAATACATTGATCAGAAGTTCGACAAGTTTCTCGTAGATAGAAGTCTTCTGAATCATATATTTTCTTCTTGAACTAGACCTTGCAAACATGAGGTCTTCTGTATCATCTACTCTATTCAGCTTTCTGGCGCTATGTCTATCAGGACTGCCATGTTTGCTGGCCCAACCAACCATCTACGTGGCAATGCAAGACAACACAGATGACATGAATGGCCCAGGGGGAGACATGGTGGTGCGTGATGTAGTAAACAAACAAGTAGAACCAACGCCTGATTCCAACATGAACAAGAGCGAAACATACAGCAAAGTGCTATCGGCTCGCGACCGTCTGATCACGGAGACGGGAGGCATCGCCAACTCAG…
>DN1019_c2_g1
AATTGTTTGAAATTTGTTTTTGGTGTTCAATAAGGTGGAAGAAAATCTCTTGAAATATCTGACTAGTGAGTACTTGAGCTACAACGTTAAGATGCCCAGGAAAAGGTCGACAGCAGTACGAAGTAGTAGACGGGTTACTAGAATGAGAATGTCCTGCACTAGCTCCACAACTAGTGTAGCCGACTGTAGTGAGCTCCAGTCGTCAACTCCCAAGAAATATTCAAAGGATGTGACCAATGATACAGCGAAACAGCTAGATCAAGTGAAGGAGGAGTTAAGAGAAGAACTAGCCACCGAAATGCAGTATGAAATAGATGAATATCTGAAGTTTGTTGCAATGTTCAAGTTATCATTACGTAAAAACGTTTTGGATGCTCCCTTGAGCAGTTTCTCAGAGTA…
>DN1019_c3_g1
ACAAAATTCGACTGGATTTGCTCCAATGAGGGCTTAAAAAACCCAAACAGAACGGAGTCATACAACTTTATTGCATCTAATTTATTAAGGTACCTTTCGAATATTATCTTGTCTGTTCATACCATCATTGTACAGTAAGCGTTATATCACACTATTCCCTTTATTACAAGGAACAATACTAATGTCTAATTACAAGACCGTTCTAATAGTTTTCTTATATATTATTTACATCCATCTATGTATATATATTTATAGTTATACTAATGATATGTTCATGTTACGTCTTTTATGACACTTCACATTGATATGTTTCGTTTTTTAATGGAGTTTTTTCATAACTGCTATAAGACTGAAGCTTGGATTAGACGAGTGGAGTTCGTGAATAACGTTGAACCTACG…
>DN1019_c4_g1
CTTGAATGAATTATTGCTGCACTTGTTTTGATAGAAAGTTCAATTTTGTATATTGCATAGTTGGATCTGCTCTAGCAAAATAGGTGGATGGTTTCTCTCGAAAGGGTTTATAAAATCTTTGAATTCGTGTGTATCGAGGTATTGAGTGTTTAGAGCTATTGAGTGTTTAGAGCTGTTAGTCACTTTTTATCACTTTTTAGAGAATGGATTATCATCGTGTGGTGAAAGCCGCGTTGATATGTCTCTTTCTCTCAATGAGAAAATTCGTGGATTCAAAAATGTTGAGCGGAAGTGCGACATTTGAAAGATCTCATCACTTTAATAAACATAGGCTGCCACAAACTATTCTTCCAACACATTACAAGATAAAATTATTAGTGCCATTGGTTGACAACAATT…
>DN1019_c5_g1
GAGAGACTGACAAATTGTTGAGCCTTTTAAACATCATTCGAATATAGCTCATGTTCGCAAGGAAGAGCATCCGAAATTTGAAATGTACATATCTTATCGCAACAGCCCTTAAGAGAGCCTAGGCTTACCAGTTGCTAGTTTAATGTTCACTTAACTTTAAAAGCAGAGGTGAATACCGAAATTTGAAATGAAATCGGAAAGGTTGAAAATTAAAAGAAAAAAATTATGGATGAGAGTTATGTTTATTGGATTCTATAACTCGTTGAAGTGGTTCTTCGTAGTGCTTATTTTGATGAAATTTTCTTGAGACTGTTGAAGCCACCAAAATTTCTGATTGATTCGAGCAGCTGATCCCTGGGATCAGTTTCCACTCGGGGCAAAGTGCGTGTCTGCCTTCGC…
>DN1019_c6_g1
TGAAGAGAACTCGTTGAATCAATATTTCAGGTCACTCCTTTATGTTACGTTCCGGTGTTCCATTTTTTTACCAACATTAATTTCATTGTTAGGTGCTTTATTAAATTACTATTTGAAAAATTGAAATTGATTTTTTTTTGCTGAAAGTAGGGAAAGTAGTTTTTAATAAGGAGGGGAATAATACTCTGATTATTCAAGACGCTATCAAATGATTTCAAGAATAAGTTAATAGAATACTGTATAAAGAAAATTCAATTGAAGCTTATTAAATTATTATTTTTCAAATTCTCTTCAAACAATAAAATATGAGCACTGGGAAGATTCAAAACAATATTCAACTGTACATTAAAGCAATATCATTAGATAATAATTACAATACTATTATCATATTATTAGATA…
>DN101_c0_g1
TTTTTTTTTTTTTTTTTTTTTTTCTCATTCAATGATACTTTAATGAGAAAATTTTACAATTTCATAATCGAATACGGCTGTTCCGTTATAGCACTTTAATTACTATAAAATTCACTTATAAGTGCTTACATTTTGAACAGGAGTGACATTTTAAATGATGCTGGCTGTGCTAGCAGTGTCTTGCTGTACAATTTCGGCCTCTGGAGCGCTGTATGATTGAACTCCTTCTGATCCATATCCAAGTACATATCCATAATATGGATATGGTTTATAATCACAACCATTTCCATATTCTCCTCCATATCCTCCTCCATATCCTTGACATGGGTTACATCTTCTATATTTTCTAAAACGTGAACCCAATCCTCCACCTCCAATCAATCGTCCCCCATTTCTGCT…
>DN10200_c0_g1
TATAAGCTAAACAAACTTATGTATGGTTGGATTGTGAGACTTGAATCTCTGATTTATGATTTCATTTATTCCATGAATTTGTTATCAACAAATCTAGTGTTGAACAGAGTGTTTAAGTCGACTCAGGAAGCTACGCGATCTCATTACTACAAAAACTAGTCTGAGAAATAAGCTAGTCATGTATCAGATATAAATCTACTAAAGTTACCTATTTATAATTTGTCTGAGTTACCTACTGAAATTTCATTTAATTATCTAGTCATACAATGTTAACATTACACTGCAACTGCAACTGTACCTGTTACACTGTTGAAATTGAAATTGAAAGAGACAAAAAGAGTCCAAAGAGACAAATCATTACTTGTCGACTTGTAGGGACCGTTTACATGGGCGCGTCTA…
>DN10200_c0_g2
CCGAAGCTCACCACCGCAGGACCGAGATGACTGGAAAAATTTGAGGGAGGCCTACATCAGAAGAATGATGTCAACGAGCTGAAATGTTGACGAAAGAGAGTTTCGTTGGCCTCGAGCGTTTACAAGAGCTGGACGTGCACGATCTACCTCGGTTGGAGCGGTTCGACTCAGACGCAATGTCAGGCATGCGCCACCTCTTCCGCCTCTGCATTCAAACATGGCCGTCCATCGAGAAGTACAGATTCCGACTGGGGAGCACTCTGTCCACCATGCCGTCACTGCGGCATCTGCAGGTGAAGATCTACGAGTCCGTGCTCACCGACCAGCTGGTAGGAGCCTTCAACCCGAAGCTCACCACCATCGACATTTCGGGCTACAACCTGAAGCACATTGACGGCA…
>DN10201_c0_g1
GAAATTAATAGAACTTATTAAACCCATGGAGCACTTGAATTCATACTGAGAATAACAGAATTTTTACTGCAAGGTTTAAAGTAAATCTTTTCAAATTTAATAAATTTCAAGGTGAAGAAAAGAAGATCCATTGTTAGACATTTAATCTTTATTTCTCAGAAAACTATTTTCCATCGAGTGGGCTGAGGACATTTTGTTACAACTGTCACACAAAAACAATTGAAGGTTGTATCTGGATCAAAACCAAGTATTTCTCTTTCTTCTTGAATTCGAAATGAAAATGTAGATTCATGGGAGCCGATAAAATATCTGCCATGTGAGCAGATGATTTGATCTATGATTGCGACACCTCCATCTTTATGTTTCAATTTATGTTCCTTTGAGGGTTCATACCGAAAC…
>DN10202_c0_g2
CATTTTTATCACATCATATCTCTGCAGTATCTAACCTCAAAATTTTGCTCAACGCTTCAAAATAGCTTTTTCAACAGATGGATGTTGGAGTGATAAAAGTTGCTGAAGACAAGGACTTTGAAAATTTAAAGGTACTTATTGACAATCACAACGGTTGGAATCTCGATTATAACAAGAGCACAATCAAAGTATGGACGAAAAACTTGGAAGGAACAAATTTTAAAATGTTGAAGATTAAAGCACTATTTCCCGAAATAGATCCCGAAGTTATTTACGATGTTCTCCACGACCCCGAGTATAGGAAAGTGTGGGACCAACACATGATAGAAGCAAAGGACATAGGCTGCCTGAATCCAAATAACGATGTAGGATATTATTCAATGTCATGTCCACCACCCC…
>DN10204_c0_g1
CAAGTTCTCATTTTATTGCACATTGTGTTAAATATGAATAGTATAAAAATACACTGCAATTCTCACAAATGACTTTGTTGATAAATAATTAAATTTATAGCTTATAAATAAAATCATTACTATATTGAAGTGGCCAATCAAATCCAATAAAAATTGTCAAATTCCAATGCCTTCATATTAAAAAAAAATATTATAAATTGTTAGGAAATTGGTGTATGAAGTTATGAAATTAGCAAGGATTGATAATTTTTCAAAAGTACTTGAAAAATACTTTTAAAAGTACTCAGCTAATGTTTTCAAAACTGTATAGCTAATACAGTACTGTAAGATATTTTAGGTCTCAAATTTAATGAATAAAGGCAATTTTTCTACACTTCTTATAACAGTTCCATTTTCTGT…
>DN10205_c0_g1
CTGTAATCGACTGTCAATGAAGACAAGTCGGGACCGACTGGTAACGTGTTCATCCGAGACACGGGAGTTGCTGATTCATTCTCAAAAAACCTTGGCCTCTATCGGTAATTGAACCGAGAACCTTCTGGTTATCAGGCGAGCGCCTTATCCATTCTGCCACGACAACTCCAGGGCATTAACATAACCTAACTGTACACTTCAGCCAGACCTGACGGCTTAACGAGTCCTCCCAAACAAGTTAGTATTGATATAATCAACCCATCACTCATTTCCAAATTAATGAGTAGGTACTTTCATTGACAAGACATGAAAGTACGTAATATATTGATTTCAAGAAACAATACGCCCTAAATGATACTCAGAATTAGAGATCCACTTGAGATTTCTTGGAAGAACATG…
>DN10206_c0_g3
TGCGTGACTAATCTTTCTATCAAACTGGTTTCGGGCATTCTAATTATGTGACCAAAGAACTTCAGGCGTCTCTTCTTCATTGAAATGTCAATTCTCTCGTTTGTTCTGTATAGAGATTAATTTGATCTCAGTCTAAAGGTTCCTTCTGCAGTTTCTATTAATTGGTCCCATAATTTTTCTGAGGATTTTTCTCACATGTTTTTAATTTTTCTATTCTCCCTCTATCCATAGTGACAGTTTCAGAGGCGTACAGTACTTCGGGCTTAACTACCGTTTCATAATGTCGGAATTTGGCTCCCCAAGATAGCGATTTTTTATTATAGAACGATTTTGTTAAATTATAGGCAATGTTTAACTTTTGTTGCCTTCTCTGATACGCAGTTTTTTCTAGACCGTTCG…
>DN10207_c1_g2
GCAAAAGAGCACTAAAGATAGAAACTAGGAAGTAGAAGTAGGTTCGTAAATAATGTAGAAATGATAGTAACGGTTCAGGTTGTTGCTGAATTAATTCTTAAATGAGATAAAGACCTTGTTATTATAAAAAATTCACAATTATCCTATTTCTATGTTCAGTACTATCAGTTTTGAAATGGATAATAAAGCTGTCATACCAGTTAATGCTGAACCGAAATTCATGTGTAAGACTGTTCGATCATGCAAACAAAAATTCCACTGGGACTGCGGCGTAACATGTGTCTTATCTGTTCTTGATGATAGCAGTTATAACTATTTTGTTGATAATTTCCAAAAAGTATGTAAAGAAGAAAAGTTCAATAAGAGTACGTGGACAATTGATCTATGTTACTTGCTCAA…
>DN10208_c0_g1
CGTACAAGAACAAGCACAAATGAAGAAGACTCGATGGTGAGAACAAGCTTACTTACAAGCCCACGTACAAGTTCACGTACAAGAACACCTACACAGAAAGCAATGGCAATGATGGAGACAAGTGCACGTACAGGTACAAGTGGAAGTACAAGTGGTGCAAGGAAGAGGAAGAGTATGGTTGAGATGACGAGTGATGACGTCATAGACTGTAGTAGTGGTGATAATGCTATGGCAGAAGCATCATCATCATCATCATCATCATCATCATCTAGTGAGGACGATTGGGACTTTGATGCCGAGAGACTGATACTGGCACGGAAACGATTGCAGGACAGCTCAGTATGTTGCAAAGACTGGCCCGCTTGTACTTCCGACTGTCGCAACGCTACAGAGCGTAGA…
>DN10209_c0_g1
TTTGGCGGTTGGAGAAGAAGAACAACAACAACGACAACGAAAGCAGCGCGCGCACTCACATACACACGCGCGCGCACAAAAGGTGTTTGGTCGACCTTCTTCGAAGCAAGTCGATTTGCCAACTGACTCTAGTCTGTTCGTTCGTTCGACTCCAACAGCTAGCCACGACCTCAACTCGTTTCATTCCACGTTCACGGTCCACCGTTCCACCCAGTGCCTGTGACTACCTTTCCGTGCGGCTAGGGTGGGGGAACTGAGGGGATTGGGCGGTAGGGGAAGAGACTACGACAAACATAACATGCATAACAATCATAAACTATTTTTCTAGCCATGTCCGTCGAAACTAAAAAGAAAGTGCTTGCAGTGTTACTAATCAGTGCCATTCATGAAGAAAACAAA…
>DN1020_c0_g1
AAATAATTCAGTTTATTCTCCGTTGAATAATCAAATTACATAAGTTGAATATTTTTTAGTTAATGCAGATTTTCTTATCAATCTTAATGAACCATACATTTCATTCATTAGCTACTCTAGTAGTTCATTTATCTACTCTGTAGATTAACAGAAGTTGTTGCATTATTTCGTAGTTGCAGCAAGATATATATCAATGTTATTTCGAAAAGTTCATTCCATCTCACATTATTACATACACTTTAATACCCTACTCAGTAAATGTGAACGCAGCAATATTTTTGAGTTTTACAATAGATTTCATCATTACACATTTTAAATATTCATTTCATAATGTATATTACACACATTATATTTTATACCATAGTATTTCACAATATATTTTATCATTGTACATCTTGA…
>DN10210_c0_g1
TCTGGATCTACACATATTGATACTCAACCATCTAGTCAAGATATATAATGATTCCGATAGTTCTCATATAACCGTTCTAGCTGTGAACTCTACCTCATTCACGTGGACTAATGATACTCTTCCACGTATCTCACCATGTCCTAGACAAGAAATTCAAAATTTGATCAAAGTGTTGACTGAAAGCGAAGATAAGCCAAACTCAGTGGTGAAATCTTCATTCTTACCAGAACTGGAAGTGTTGCGTGTGACGTGGGAAGGCCGAGGCCAATGCCAAAGAACAGACAAGGAGGTTCCCGAGCCTCCGCCCCAGACTGTCAATTACCCTCCAACCAGACGCAACCCCGTCGATTTACTCAATGCCACTGTTGGCGAACTGCTTGTCTACACTGTTCCAGTCGA…
>DN10211_c0_g1
ATTGAAATATCTATATCTATACTTGAGAATTTCAAAGAAAACATCAAAATTAATAAAAATTTAAAACGATAATGAACTGTAATACAATAATCATTATTATTCTACGAAAGTAAACATTACTTTTTTTAGAATTTAAATACAATTATGGCCACTAAATAGGCATAAATATGCAAGTAAAGTTATTTCAACTCACAAAACAATTTATGATAACCATATTATAAAAATAGTTAATTATAATCTAAAATTAAATGTTATTCTTTGGTTCCTATTCAATAATTAATTTCATACAAACAACAAGCGAATATATCTCAAATAAATAGAACTACAAATAAATTATAGAGAATTCCAACATTAATGCTCAATAGAATACATAAATTCCTGCTTCTCTATTCAGGAATA…
>DN10212_c0_g1
GAGCGCCATCTTGTAATATTTCGATACCAACCTTTAGGTCTGATCTCTAGGGGGTCTTGCTCCGGCCAAGCTTCTTGTGACTCCGAACGGACCCTACCTAGTTTAAGGTCTGATGCATAGAAGGTATTGGTCAAGTGAAGCCTCGATTCACGACCGAGGCATGCTGTTTCTGAGGATAGGTTCCGTTTGCATCTTCTCCCGGGTGGCGAAGTAGGCATCTCGCTCCTGGTCGGGGAACTTGGAGGGCAGGTTGGGCGAGTGCAGGTTGACCTTGGCGGGGAAGCGCGTGCCCGCCACGTCCACCTCGTAGTTCCCCCCCAGCACGTAGTCGTTCGTCACTATCTGCGGGTCTCC
>DN10213_c0_g1
CAAACCGTCATTTTCTGAAGAAAAAAAAACGAAATTCATCCAAAGATACGGTACTTTGAAAAATGTGTTCTAAAATTATTTAGTTTTGTTGTTTCGAAATGTTATGATGGAAGTAGGATAAAAAGGTTCCTTCTGAAACAACCTCCTCAGCCACGTAAGAAACCTAACCTAGCCCCGCCCCTTTGGCCCCGCCCTCCCCCCGCCCCCTTGGCCACGCCCCCTATGACGTCACCACCCCACCCCCCTTTGCCCCCCCCCTTTTTGACCCCCCCC
>DN10213_c1_g1
GCTCTTTGGGCGTTTTTGGCTCCTTTGGTACTTTGGGCTCCCTGGGCTTCCTTGGTTTCCTCGGAATTTTTCCTTTTTTGTTAGAATCAAGTCCGGAGTGAAGAGGCGGTGGAGGTTCTTCATCTTCGGTAAAGTTGAATACACTGGTTTCGGGCTCTTCGTAGCTTTTATTTACAAGTAGATCTTCTTCAGCTTCGAGTGTGGGTGGAGGCCCGGGGCCGGGACCTGTGGGAGCAGGAACTGCCGGGGTGAGAACGGGAGGCGACATGTTTTCGTCCATTGCCACGGGTGGTGGGGGCAGAGAGGGCGGGGGGTCAGCCACGGCGGGCAAGGGGGAGGAGTCGCAGCTGTCCATGGCCAGGGGGGAAGGCGGTATGCAGGGCGCGGGGGCGGGGGCCG…
>DN10214_c0_g1
CTACGAATATTAATTTTATTTTTTCTCTTAATCATCAACTTCAACATCAAAGTTTCAGAATTAAGATGTTTGAATTATTGATTACAATCGCTATGTAATAGCTTTCATAGAAAACTTGCACAATACAAAGATGTATATAAATATTATATACAACAAACATGTATTGGAATTGAAATTTCTCATCATTCGAGAAATAGTTTCTCATAATGGTAATAAACTAACAAATTACAGACAAAAAACTAACTCACTTATTTGAAAAACATACATTTATCACCACTAGATGCTCAATAAAGACAATATACTATTTTAATAATCTAAAAATAGAGAGATAACACTACTAATTATAGTGACAGCAAGTGGATACCAGTTTCCATCTTCAAATTTTATTTTTGCTTATCA…
>DN10215_c0_g1
AATCTACCCTTGTTTTTTATCTTTTGTTTGGGGGGTTTCTGGTGGCTCTCTCTTTTTTTACCACAAACACCACCCCCCCCCCCCCCCCCCCCAACCCTATAGCCAAGCTCAGATGATTCCGAATGGGTTATAACAAAAATTATAATAAAAAATCTATTATATTAAGCCATATATCCTTATTTCGTCATATACATGATACACACATACACTGTAAGTTTGAAGTCAAGGAGTCGTTAGAATTTCTAGTTGTTTTTGAGCTTTATGGAGTTTACTGGCGAGAGCATCCCTCCTTCGTTTTGTCCACCAAATACGCCATTCTTTCGCTTTGTATCCGAGAGTGAAGCCAATGGCAAACGTTACTAGGAGTGCAGTGCTGGTTACTATTGTTTCTGAGCTAGC…
>DN10215_c1_g1
AAGAACTGACAGGTTGTATGTCACGAATCCATAGCACTGTAACTGGTTAATAAAGTGTGTGAAAGTTGACAATATCGTTGTTTTCATTAATTAATTGATATTTCAGTTTGAATATTGTATTGTAGGAGAGTTAACGGAAGAACGCCGCAGCGATGGACGGTCCAAATAAGGAACATCACTGGCTACTCTCTATGAAATTGAATAATTTAAATTGAAATTGAAATTTTAAAAATTGAAATTTATGTGAAGCAGCACTTCAAAAACAGTACGGCAAATGTCATAATGTCACTAGACATTAAAACAACCTCATAACGAATTTTTCATCTGGATAATCGATTTAGTTATAACCCGTACGGAATCATCTGGCGCCTGGCTATAGGGTTGGCGACATTGGTGTGC…
>DN10216_c0_g1
GATCAGTGATTCGATCTCTTTTTTCGATGGAAAGGTGTGTGAGGAAATGAAAGTGGAGTCACATTCCGTTTATAAGGACTTCGATAACATTTATGTTTTTATAATTTAATGTGACTCCACTTTCACTTCCTCACACATCTTTCCATCGAAAAAAGCGATCGAATCACTGATCAATTTTGCTCCTCATTCACGATGGCAATTAGACAAGAACTTGATGACTCTCAGCAGCTGTCAAAAAAAAACTACTCGATAAATCTGAATGAAATTTTCACAGTCATTGTTGTAGATGTGGCGCTGCATGATGGTATAAAAATTTTTCATCAGTGGTGCCATGTGCCTGTGAACACGGGTACTTGTCAAACTGCCCTCGTATTCCAGTGATTCGTGAATTCCTGTTCT…
>DN10217_c0_g1
CTCCTTAACTCGTGACTCTCAGGCTCTGTATTTTATTATTATTATATTTATACATCATATACATTTATGCATACATTATGCATTACATCAATACAATTTGTATTCACATTGTTGATTATCTAACATGAATAGAAAAGAGGAACTAACTGAACTATATATTACAATGAAAAATGAATGTTCTTATTCCATTTGTTTAAATAATTCAAGTTTCCTATTGCAGTAAAGTAAGAGAAACCAAGATGCAATTCTATTTACAATGTTATTATTTACATGGGAGAAGTAACAAACATGCATTACTAAAGAGGTTTCCTTTGGTATTGACTTTGGCTTACACATCTTTGGTTGAGAAGATTTTCAAAGGAACTATTTCTGGTGTATTTAACAATGGAGTACATAGTT…
>DN10218_c0_g1
AACCAATAAAATCCATCTTATTATACAGTAATAGAATTTTTGCGATTTGAATTGTTTACCTGACATGATGTTCTGAATGTGGTTTGTCTCGACCAGTTCATCATCCTCCTCTGCCTCTTCCTCCTTCGCAATTCCGATCACTTCTTTCGATCCATTTACTTCTTCTCTCTCGTCTGTTCATGAAAGAGAAAATTATCATTTTGAAATCAATCAATATTGAGCTAGTATTAAAGAAACAATGTATCAACATTATCTTATCAATATTGAACTAATTTTAAAGAAAAGAATATCAACATCAAAG
>DN1021_c0_g1
GAGATGCTCGGAAAGTAAGCGAAATCATACGGGTATGACGAAAAGTAAGTTACCAGTTTGTTGGAAGTTAATGATTTTTGTTTAATATTTGAACAGCTGATCACTAACACACAAACCCTAACCCCTCAGCTCCGTAGATCCGTTGGACATACCACACATTCAACACCATCACCGCTACTGAAAGAACTGAAAAATATACCTATGTTTTCTATTTCACGACCAGGAATAATTGACAGTAAGTAACCACATCATAGAACCACCAAAGGTGTACCTAGGTTGTAAGAAACGAAATTTATATTATTATTTAATAACATTTTATTGAACCGTGCAAACCATACGCTGATAACTTTCAAAACAAGCAATACATGTACAAAATTCAAATAAACCTAATTCTAATTA…
>DN1021_c1_g1
AACAAAGAAGAGGAAGACAGTACAATGAAGGATTTGCTACGGGATGATTTCGTAGATGACCCGAGCTTGGATCCAGATTACGATAATTGTCCGATAAAACTTCCTCTAAGCAAATCTTCTCATTTCTTTATCAAAGACGAATCAGCTATCAAAGAAGAAGACAACAAAAAGATAAAAGTTGAACGAAGTGAGTTAGCGGATCAAAATGCAAAAGCTTCCTCTCAGAGTATTGTGAATGTTAATGGCGAAACCAAGCTAATCAAAGAAGAAAGACGTGAAACGGATGAAATTAATGGATTAGAAACAAAAATATCCGGTGCAAGTCATTACGATGATAAAAAAATTACAAATGAAACCAACATTATGGATCTAATATCATCCTCGAGAGAAGACAGATTT…
>DN1021_c2_g1
CAGATATGGATGTGAGATGTTATCTAAATTTCCATGTAGTTATGTGATGATGATCGTGTCGTACAAATGTCGTGTGTAATGTGAAAGCGTTATTGTATAGGATTTATAATTCTGCAACTATTGCCGAAAATTCTACAATTTATGTGTTGCAGCATTGTGTGAACCATCATTTCTGGAACTCTACCATCATTTTTGCCGGAAATTCTACAATTTATGTGATGCAGCATTGTGTGATGTATCGTTTTTGGCAGAGACGTTTAAACAATTGATAATTATGCTGAACGCTTGTGTATTAATTATGCAGGGTGCTCATTGTATGTAAATGTAACGAGAAGTATTGTATTTGTCAATTTAGGATTAAGATGTTCGGTGAAATGAACTATTAATAAATTGTGGAAG…
>DN1021_c2_g2
TAAAAGAATTCATAGTTTTCTGATTCTTCTGCTTTAATTGAAGTGAAATAATGAATAAATAAGTTGCAGACATCTTGAATTTACGGCTAAGTTTTTAAAAACAATCTTCTATTTCAAATAAATAATTGAAGAATTATTATTTAGTTGAAAAATAATTTAGTAATTTAATTTTATAATTATTTAGTGAACTCGTTTATTTTCATGTTGCTTTCTCTCGAAACTTTCAAATTCACTTTTAAACTCAAACAAAATAATCGTGTTATATTCCGAAGTATTCCAACCTTATAACTTTTTTACAATCTTATATTATGAATTTGATCGATGAGGTACTCAAATTTACTTTTATTCTTGATGGAATCTTCATTCTTTTTAAATCAATTCTATTAAAAATACTTCAAG…
>DN1021_c3_g1
GATTAAGATTTCTTATTGACTTTGGTATTCTAATTCAACTAGACATCTATCATGAAACAATTAATTTATTATACACATTCTTTGGTCAACTACAAAAGTCCAACCATTCAAAAGTAAGCGAGGTCGAACACAAAATATTGACTTTCAAAAATACACAATCTCAAAAACTTTGATCAATTAATCACAACTCAAACAATCTTTACACAAAATGTTCTCCAATTATTCACTAAGCACGATGATAATTCATTGTCCATTTTGATTGAAATTAACGGTACAAATAAGAAAAAAATAAGTTAATCATTGAATATACACAACTCAATAAAATGTTCGATCCCATATTTTTGTTGATGTCCTCGATTAAAACACTAGAACTTATTCTTTTACAAAAATGGAGGTTTG…
>DN10220_c0_g1
AATTAATGGATTAAACAAAGCACAAGCTTGTGAGATCATTATTAGATCGTAACTTGTATAATCGCAAAAACGTTTGTTGATAGTGCTAAAGAAGAATGGCAGAATGTCTATTTCCATCATTTTGAAAGCGAATGTTCGATAAGATTTTACTAACGTTTCTTCCTGCAGTCTCAGATTTCGAAATCATTTTATTATCTTTCAGACTCCTGACGACATGAGAGGTGCTAGATGTAAAGAGAGTAGACTTAGGTGTACAGCTATTGGAACGATTCAACCCAAAGTATTGATGAAAACAATAATGATATTTCTTTCGATAATTTTATTCAACAGATACAGGATCATGGTTTCGTGACAAACAACCTGTCACATCTTGAAAATAACTATTATTTAACTGAGTTT…
>DN10220_c0_g2
AAAAGTTTGACAATGCTTTATCTCTTGAATTTAATTTCACAAGTGACAATAATAATCAATGTGCTACTCTCTCACATTGTAAATGTTATCCATTTCGTTTCTGCAGTGATGCTTATTAAACTTTTATGATACTTTTTCAATACAGAACTTGATAGGAATTCAATAAGGAATTTTCAAGTTGTAGCGAACAGATAAAGCAATCCACTAACAAACTGAAAAATTTCCCATCCACCAAGCTTCGATTCCCCGTAAATTCTGTCCACAAAATTGATAGGAACTTCGCCAATGCTGTAGCCCAGCCGACTAGCTCGAACCATTATTTCCATTTGAAACACATAACCTTTCGAAATACAGGAAGACACGAGCTTCTCAAAAACTTTCTTCTTGTACAGCCTGAAA…
>DN10220_c1_g1
TCCTACTTCATATAAACATTTATTTCTTACAGTAATAACATTCTCATAATATTAAAACATTATCCTATTTTAATTTATCATTGTTTTTAGTGTTAGTTGATGTCACAGTATTATAGTCAGAATATTGATGGTGGTTGATAGAACTTCGAATAAAATAGACTTTCAATTGCCAATCATTACTCGATAATTCATAGAGCAGTTAGGAATAAAACATACTTTTAATTGGCTGATCATAAATATTGTCAATTCATATAACAGGAATTACTAAAATGTATCTATGATACATGCATGTATTAAATCATGTCATTAAATGTGTGAAATCACAGATAAACGGTTCGCCATAAAATGAGGTGTACGATATGTTCCAACATTCACTTTTGCTGTAAACGTTTATTCGAA…
>DN10222_c0_g1
AAAAAATCCAGTCTTTTATTAATCAGTCACTTTTGTTCTCTCCAAATCAATTTTTTGTTAATGAGTAGATCATACAACTTTCTCGTTTTATTAACATCAATTTTTAAAAGCGGTCTAGCTTGAGCCAATTTTAAACCTTGTCGTTTTTCACACTCATTTATCAATGTCTTTTTATATTCGAGGTACGATGCTGGTGTTATCCTTTGAATAGAACAGAAGTCCACTTCTTCTTTGTCGAGAGAATCATATCCAGGCATTTCATTAACAGCTATCGGAGGAGCCGGTCGACGGAAATTACTATCGAGGATGGATTCTCCATTCTCCAGACGCTTGACTTGGGGCACAGCTTGAATTTGTTTGATGGATTCGTTCCTCATTTTCGACATTTCTTCGTACAGA…
>DN10223_c0_g1
CTCCACCGCCCCCGTACACACTGCTCTCTCTCCCACTTGCCGCCCCCACACTGCCCGCCCCACTCACACTGCCGGCCCAGTGATTCACAGCTACCGGTGTGTTCTGAAGGATGCCGCCTGGATGTACGTCTGGTTGTACCTGTTGCGAGTGATCGAATTCGGGCATAATGTCCGGAGGTGGAACGCTATTGGTGGAGGCACGCATTTCGAAGCCGGACCGTGACCGACGATGCGTTGGCATTTGCATTTGCATGGGCATTTGCATGGAGGTTGGGTTGAACAGGTCTGTGCCTGCCACTTCTGAAGGCCTGGCCGCCATTTGGTTGCCAAACACAAAGCCATCTGTATTACCTCCCATAGCAAAGGAATTGCCGTCATCTCGTGTGTAGTTGGGTTTGC…
>DN10224_c0_g1
AGTTTGCAAAGTTTTGCCAAGTCCCATTTCATCAGCTAGAATGGCACCTAAACAGTCAGGATTTCTTAAACCCATAACGCAGCGATATAGGAACGTGACTCCTTCTTTCTGGTGAGGTCGTAATTTACTGGTCAACCTTTCATCCACAAACACATCTCTTAGTTCTGCATTCTCAGTATTGAATTTCCACTGGTGATCATGATCGGGTCGAGGCATCATGAGGCATTTAGAGCTGTCCGGGGCTGGACGAGTTTTCACTGGACAGGAGAATATGTTTTGATAATTTTCTATTTTTCGTTTCTTCTTCGATGGCAAACACGTTTCTTTATCATTCTCTTTAGATTTCAAGGGCTCTTTATTGAAAGGAAGTGATTCACTGTTTATCTCATCAAGAACCTC…
>DN10224_c0_g2
AATCTTTCATAATAACACAACAAAATGTTTCTGTTTCATTTCCATCTATTATTTACAATTTATAAATTTTATGTTTGGAAGATGAATACTTTGATACTTTGCTTCGCTCAACTTGCATAAATTCGAGTGCACACCTAATGTGACCCCTCAATAAAATGATTACCAGTTCGGAGATGTAGGAGATAATCAACATTTTTCCTGAGACTAGCTTCAAGGTGTTTTAAGGCCAGAATTCTTACGATGTAGTGTTACAAAATATAAAAGAAATCAAGTTATCTGCACGTTCAAGACCCATTTTCTGTAATAGACTGGGATTGAATGGACAGGCATGATGCTCCCAGTGGAATAATTGATTCATTTTTAAATTTGCATTTTCAGCATTATGAGAGGTCAAATTCA…
>DN10225_c0_g1
TTTTCCACTTGAAATAAAACTTTTAATCAATGAATTATAAGCTGAGATGTAGTCACAATTTAAACCCAACGATTTATTTATACATATGAAAATTTAGGAAATTGACAATAACATTCATTATTTAAATTTATTCTTTTTATTATTCTATCTTCAAAGTAACTTGACAAAGGAACAATATTCACACTTTTAAACATTAATCCAGTCGAAGTTTTTGTGACCTTACAATCTCCAAAGATTTAAAAGTTCAATATGGAAACAAAAAATACTGGGTAATTAATAATAAAATTGGAAAATTCTAATTATCCTAGTAACTAAATTAGAGAATTTTACAATTCAACAAATAATAATAATTTGAGACAAATAATTATTGTTACAGATAAATAAATTGACAGAAAACTG…
>DN10226_c0_g1
CCGGTTATCAACATTGCCTGAAGTGCTGGTTACAATAACTAATCCTATATTCTTTTGTGTTTTCCTTCTTAAGAGTTATATTTTCTTTTTCAGCATCTTGGGAAGTATATACTTGAGACTGGATACTCTGTAGTGAACCACCTATTGAGAAAACGGAAGGAAAGAGGATACTGCTAGAGAAGTCCATGCTTACACGTTGAGGTACGTTACCAAATAACTCAGGAGCCAGGATTCAGATGTAGATGTGAAGAAACAGGACACTACGACCTCGGTATTTCCAGTTCGATACTTGAAGTTTCTGTTTGTTGATTTTTCACAATGATCGTTGTAATTGTGCGCCAACCCAAGGTTTCGAACTAAAACTTCATGTATTTTCATGAATACAACATAATAAGTATA…
>DN10227_c0_g1
CAAGCGAATTACATTAGTTACATTCATTTATATTCATTTCGTGCTAGAGTCCGTTCGGAATCATGGGAGGCTTGGCTGGAGGGTTGGCGACACTGGTCTACGATCTGGTTTGCACGCAAAACCCAGTGTCGCCAACCCTGTAGCCAGGCTTCAGAGGATTCCGAACGGGTTATAACAAAGTTATTGTAAAATTTTACTCGATTTATTAATCAATCATTATATAGGATCATGGTTTCATGGCATACAACCTGCTACATCTTAACTGCATAGTCAATAGTCATTATTGATGAATAGATCGAGGGGATTTGACAATTTTTTCGTTCTTTTCAATTTGTAAGATTACCGTTGGTTACCGAAATCCTTCATAATATAAAGCCAATCCAACTTTCTTTAATTACT…
>DN10228_c0_g1
TCTACGGAATCTACGGAGTTCGCCGTGGAGGAATGGATAAGGCGCTCACCTGATAACCGCAAGGTTTAGCGGTTCAATTCCCGCTAAGACCAAAGGTTTTTTGAGAATGAATCGGCAACTCCCGTGTCTCGGATGAACACGTTACCAGTCGGACCCGACTTGTCTTCATTGACAGTCTATTACAGGCGAGGTGGGACTCGCCACCAATGAAAGCCATACGAGTATATATTTTTTTACAGAATTACAGAACCATGTTTTTGCGATATACCCCTTTCAAAAAGTGATAGTTCATACACATACAAATGTAAATCTTGGCCTTCTAAATACTGAGTGATAAATTTCTCCAATATTTTAAATCCATCCAACTGTGTTAGGTTACAAATTGTAGTCTCAGAATCA…
>DN10228_c1_g1
TTATGAGGGATCAGTAAGAATGAAATTATTGTGGGTAAAAAGGAAAATGGAACAACGGAACGTAACATAAAGGAGAGACCTAAAGTATTGAGTCAACGTGCTCTCTTTAAAGAGCTATTCGGAAGAAAAAATAAACTGAAATAAATAAAATTGAAAGAAAGTTCATGAACGAGCAGCGGCTCTCTCGAGGTCCTTCATCTTGTTGAGTTTCTTGATATCTAGCCCCTCCACAAAGTACATGTCATATGACCACTTACGATTCACCCTGCACTCGTGTCCACACTTACCCGACCCACACTTGGGACAGGCAAAGAAACACCCAGGACAGTCTTCATTCAAGCAATCACAAAGGTCTCTCCCTGAAGGTATGTGTACTCCTGAATCGGTATACAAGTTTGG…
>DN10229_c0_g3
CACTATTATTTGACTGGAAAATGATGTACTGTAACTCACTTGTTGAGCGACAACTGTTTCGTGGTGGTGTGCCACTTCCTCAGACTACAGGTCTACTGTATGCAAAGTATTTAATAGTATCTTTTCAAAAGTTATTTCTCAATCAATTTTATGGATAAACAAACTTGAAATTTGATTGAATTAGGCATGGTTTTGTAAAACCTTAAGTTTTGTGAGGAATCAGTAACTCCCAATCTAGAGAATTTCTGGTTAATTGGAAAAACTTCACAATCGAGATATTTCATTTTTCAAAAACTTCATTTTTCAATTAACAGTGCAATATATTTACAAAATTAAGCCATGGGATATACCCAAAACGGCTTACATGTCAAAAAAGCAGCTGTTACCATAAATCAGTTC…
>DN1022_c0_g1
TTTTAACGGTAAAATATATTTATTTTGTAATTTCTGTACATGGTGCAAAATTTAAAATATCTATACAAAAATACTGTTAGCTAATTTCTATTTAACCAATTATAACTACACTGAACTCTAGATTTTATGAAGCGAGAGGGAAAAATAATTGCCAAACTACAGGAAAAATGCAACACCCAAGTGAAAGTTCAAACATTATTGACGTAATTAAACGACATAATTTCTATAATTAAACAGATTTGAAGTTAGTTGACAGTTTAGAAAGGTACTTAATTTAGTAGTGAATAGCTCAAGTAAAACATTCATGAATGGAAATAATTAATGTTATGAACTATTTATTGTTCTTATAATTTTCATATTCCAACACAGTTTATCCGTAATGAATTCTAGCATTTTTAG…
>DN10230_c0_g1
GAAGGATTCTCCTTTCTTAGTTTAGAAAAGTTCCAAAACTGAGCTCCATGAATTTTTGATCGCTTATTATATTATAGTTTTAATAGTTAGCTTTTCATAATAAATATACAAAGTGAACATAATTCTTTCCATGATTATAGAATAACTATTTATTTACATACAGATGTGAAGTTTTTTACATCTGAAAATAAGGAATAAATAATTACAAAGCTGTTTTTGACTAGGCAATGAATTCCAATATTTCGAAGCCTCCAAGCAATAAACGGTTCCTTGAAATACTCTAGCAACAGATTCAATTATCTTCCTACAGTATGTCTAGATCGGCCAAAGGTGCTGCATGACTCTGTCCTTACCGCAGAGGGGAAGATTTTAGGAAGTTACGTCTGGTGATTGTTGTGA…
>DN10232_c0_g2
ATACAATACGATATGACAAGATATTGGATTGGAGCCAAGGGTCATATCTATAATCTATAAATTGAAGCTTGTTCATACACAAAGGTACAGTTCCGATCGGTTCTTCAAATTACAAACATGGCCAACCAGTGTACTGTTTTCGTTCTTCTATTGGCGGTTGCCTTTGGCACTGTTCATTGCGATCAGGTAGCTCCTCAAACCTTTGAAGAGCTTGTCAGTAAAGCTCAAAGTACCATCAGTGACATGAACAAACACGTCACAGAAATGCTTGGATTACCCGAGAAACCACATGAAAATGTCAATGAAATTATGAAGAATGTATCCCAGGCCATTCGCACCAACTTGGATGAATTTATTCAGAAAGCAAGCACAGCGGCTAAGGCTCCAGACAGTCCTTTG…
>DN10233_c0_g1
TTCTGGTTTTAGTTGTTGTTGTTTGTTGTGTTACCAATTCACGTTCAAATTTTCTCATTCTTCGCTTTGCTCGGCTTATTTGATTTCGGGCAACGCACACAGAATGGATCAGGCACAGAGTGATAAAATACGGAAAATGTTCAGTTGGAGCTCCAGTCTAACGGAGACAGGTGGCGGGATGGAGGGCGTGACGGTGGACGGGCGGAACGGGAAGCCGCCGTTGCAGACGCAGCAGAGCACGGTGTGGTCGCGCAGACAGCAGGCAGTGTGCGTGCGCAACGCTTTCAAGCACTACGGCTCGGCCAAGCACCCCAACCACGTGCTCAGCAACCTCAACATGACCGTCGCCAAAGGCACCATTTACGGACTGTTGGGAGCTAGTGGCTGCGGTAAAACCAC…
>DN10238_c0_g1
TATACAGAAATATTACTTTACTTTATTTAGAACAAAATTTATGACTAATGAAAAAACAAAAAACAAATAATAATTGTTTTGCAATGGTAAATAATTTTCAAAATGTCTACAGTTTTCCATACGTGGACAATGTACGAGTGCATTGTATATATTTATTCATCTTAAAGAAAATACATAAATAGATTTAAGTACTTGAGCGAGTGAATTGGTCACAACCAGTGTCAAAAAACATTCATCAAAAGTAGAAGAGAGGACACCAAAGTCCCAACTTGAAGGATTTTCAATTAAATATAATTTTGGTCTTCAATCCTTCTTTTTCATTTCTTTTTCCGTGTATCCTTCCTGGTTTTAAAACTCTATCCTCCCAAGATATTACGAACAATGTTACAACATTTCTTA…
>DN1023_c0_g1
ATTTTTTGTATTTTCTGTATTATTTTTGGAGAGAAAACTTGAACTCAAACAATTAAAATCTAATGAGAGTTTCATCAAGTCTTCTTTCAAACCTAATTAAGCTTTTGCTAGTCTAAAGAACGATTTAAACAAATTCAATAAAATTTATAAATATGATAACCATGAAAGTAACGTTATTAAAATAATGTTGATGAGAAATGATTCTATATAATAAATTATTTAAAATGTAGTCGAAGCAGTCATGTTTTTTTTCAACTTTTGACAGCAAAAGAATGACCTTGATTCAATTGATGCAAAAAAAAAACTGAGGTTGTGTTGAAATTCAAGATTAGCTGAAGTTGATTGGTAGCTATATGAAAATCATTGTATTCCAATTATTCAGTATATTTTTAGCAAATT…
>DN1023_c1_g1
TGGATTTCTCTCCTCGCATTGCATTTCGTTCCTTCTACTTTGCTAGCTCAGTCAGTTGGTGCGAGTATCATGTCAGTGGTCTAGTTGTTATAAAATAAGTGACGATAAGATGGCGGAAAGTAAAGGATCTTTAATTGCTAAATCGGTGTCCAAACATGCAGGAAGAGCGAAAGAAAAGATTCTGCAAAATCTGGGCAAAGTGGATCGAACTGCAGATGACATTTTCGACGAACACCTTCAAAACTTCACTCGACAACACAGTGCTGCAACGAGACTTCAAAAGGAGTTCAACAACTACATCAGATGCATAAGAGCGGTGCAGGCGGCGAGCAAATCGCTGATGGACTCTCTGAACGAGATCTACGAGAGCGGCTGGACGGGCCACGACCTGGTCTACGT…
>DN10240_c0_g1
TGCAGGTAACTCCACGTGTTAAACAACAGCTGCAGTTAACAAAGTGATTATAAATTCTCAGCTATTTATTGATTTGATTCTATACTGCCTCATGATTTAAAAAAAAAAAAAAAAATCAATGTATTTTTGTAAATTGACGGTGTAAAAATTTCAAAATCAACTTCCTAATACGCCAAGATATGATAACTATTGTATAATCTTTCCAGTCTTCGAAAGTTAGCTTCCTCCTTTTTCTTGTACTCTATTTCTGTATTCTATTCTTCTCTACTTTCTCATCCTCTTTTTTAGTATGCAGTAAAAAAGTTTTTTACATTTTATACTCCTTGGATTAAATGAACTCAAACCTGCAAGATTTCATTTTTTCTATTCCTCATTTCATTTATATGTACGTGAAATGTT…
>DN10241_c0_g1
TTTGTGCATGCCCAAAAAATGTTGAACGACTGAAGTTGACCAGTCAGAACGAGGCATAGTTATTAACCCACAATACTGAAAACTAATTTCCTAATCATATGACCATATGCCATCCAATTTTACAACATTGTGATTGAGTATGCACTCATTCCATCAATAAATATTGAAGAAAAAGAAAATATATATCTTGACAATCAACAAACACACAAATAAAACATGAAGTGAACCCAAATTCTGTAGAGAATCCAAATTACAAGTAAACTTACTTATTGCATAGAAACGAGATGAAGGAGTGTTGAAACAAAATTTCGAAAACTTTGCACAGTAAAATTTGAAACTAGAAAATACCCCTCACATACTAAAACTATAACCATGGCTGTATACTATCAAGACACTTCA…
>DN10245_c0_g1
GACCTCAGAGCAATAAGACTATATCACTCGGTATCGTTCGTTGTCGGAAAGGAAATAGAGTGATCAATACTTCCCAAGGAACTTTCCAATTAGTTGGGACCATGAAGGCAAAAAAACGACTACCCAAGTTAGTGAAGGAACAGTTCCAAACTGATTTCCCAGTGAAGTGGAGGAAAACCCTAAATGACTCCGGACTTTTTAAATAGGAACATAATAAATATTTGAAATTGCCATTAGTATTAATGTTGACTTGAATCAGTTTTACATTCATGAAGCTTATTTCTGTGGATAATAGGATTTGCGGGTTTTAATAAAAACGTAGAAAGATTGAAAAATCAGTATTCAAGTTTTGTTCTACTAGAATTTGTCAATAATACTTAGAGTACGTGCAGGTCGTGC…
>DN10246_c0_g2
TTCAGATTCAGATTATTGTAGGAGGTACTTGAAGTGGAAGCATAGGTTGAGTACGAGTTTTTAACAAATTCATTTACAATGCTGAATAAAGCCTATTAAAATTGTGTGTAGTTGAATTCGATTATGTGATGAATAATCGAAAGACTTCATTGTTATCAAGATGTTTCATTGCAGTGTCGGATATAGCTTTCGCGAATTTAATACAGCCTAGGCTAGCCCTACCTGAAGGACCCTTGCAGTGGTAATGGCGACTTGACTTATTAGTAAATTATTGTACTTTTTTGTCATCCAGAGGCTATTAATGACGAAATGGCCCATGCGGCTGGTGTTTTATCTTCGGATATTAGTAGACGGAACCCTCAAGATGAGTACGAACTCATTCAGAGGATCGGGAGTGGT…
>DN10246_c1_g2
GGAATTCCGTGTATAGTAGTATTATGAAATTTTAAGATAATTATAAATTCCTTAGATTTGATATTGATATTGTGAAATCGTTCCATAATATTGATGATGCAAAGGGATCCCAGACGTGTCAACCTCCATCCAAACGTGGCTGGGGACAGAGAAATATGGAAACAGCATACTAGAGTAGCGGACACTGCAGCAGTACGGAACAGACGCTGAGGAAGAAGATGAAGAAGAAATAGTTCCATAGTTAATGAAAACAGATATTTTCAAATTCCACGTGATATATTTACTTGGCATCCTTATCACCATGACTGGTTCTTGTAACTGGTAAATGAATATAACTTGTGGAATTTGGCGATATCATTGTTGTTCTTATCAGTTTTCCAGCGATATGGGAACGATTTC…
>DN10247_c0_g1
TATATTAAAGTAGGATGTAGATTATGGTGATGTCATAGAGTGGTGGGATGTGTGCGAGTGTGCGTGCGTGTGTCACGGTCATGCCCTTGACTTGACCTTGCAGGTGATTGCGATGTTTGTATTTCTATTTAAAAGTCAAGTTCTTTGATGACGTGTGTTCATAACTAACTGCAAATACAATATTGTAAATCGATTGCTATTATGTATTCTCACTGAAAATAGGCTGATGATAATATAATTATTGTAACTATAACTGTGTAGTGGAGTAGCGAGCCGAGCCTGCCGTCTGACTGCAGATGGACGCGAGCCGCGAGGCCGATTGAATCTTGTCAAAACCAGACGCGATAGAAGACGATAATAAATTAATAATATTATTACAATTAATGAAAAAAGAATATC…
>DN10249_c0_g1
GTAAACGTACTCGTGCTCTGAATATATTCAACTAAGTTATGAGAATATGAAACGAGTTTAGTCATTTCTCATGTACAAGAACTATTGAATGTACTTGTATAAGTGTTGGAACATTTGAGTCAAAAAGCTTGGACAGTAAAATGATTGATATGCTGGTGATCCAACAAGACAGTCCTTTGCCGTTGAATTTAAATTCTTCGACAAAAACGAGTTCTAATCACGCATTTTGTCATAATACTGGAGCATGTTTCAGGTACATTGGCTTTAGAGCTCGCTACGTGCTTGTATTTCCAGCTTATCACTGTATTACGAAGAAACGAGCGAAAAAATGTCAATAATTACATTCATCTGACCATTCCTCTTTCGATAACTAAACATTGAACACGTACGATGATCTAA…
>DN1024_c0_g1
GAGAACCCAGGATAACACGAAGTAACAATATACAGGTTGTAGTTATCTGCATAATATCAGTAATAATTTACCATGCTGTCTCAGAGGATCTACCCACAGAATCACTTACCGAACTAGAAAGAGTAAAACGTGTTGATCCTGATGACCCAAGCGGAACTGCATGCAACAAGAACTCGGATTGCCAGGTAGACATGACCTGTGATCAGAGCTCGGCTGGAAGGCTAGGACATGGGAGGTGCCAATGGCCTTGCATTGGCCAGTCTTGTGCTGATGGAACGAGCTGTAGGAACATCAACCATAAAGCCATGTGCATGGGCATACACGAATATGCTTGCTATACACAGAGTGAGTGTCCACCCAAACTGTTCTGCAAAGACTTCGTTTGCCAGGATCCGTGCA…
>DN10252_c0_g1
CTCCTTGGTCCGTGTTACAAGACGGGTCGGATAAGCACCCGAAGCTTAAGCGTCGCCGACAGGTGTTGAGACCAGTCCGAGAACACGCCTCCGAACAGCAGAGCGTGCCCAGCAGCCGGAGCAAAGCCCGGACATACTGGAACACGCCACCGCTTGTGGCATGCCTGGACGCTAACCTCACGGCGGTCCTACACCTTCACGTCATACCGTCGGCCGATCGGTCGGGAACCGGGAGTCTCCAGTGGGACCGAAGGCCCATCGGAGGCTGCCATCCCGGCCCTTAGACCGCCGGCCAACGGGTCGCGACGTCCTACAGGAAGAGAAGTGCGGTCTTCCGCCGCCGGACCACACACGCCGACCGAGTGGACCAATGAACAGCAGTCCTAGAACTGACCGCCC…
>DN10254_c0_g1
AATCACCGACTGAGAATAAAAAAAGCAACATCATGAAACTCTGATTTATGCTTCGTTGACAGTTTTTTTTCTGTATTTGGCTTCAATAATACAGATTTGTTTTCAACATTTCCTTGAAGGAAGAAAGTACTGGAGGTCTGAATCTCCAGTATCTGTATATTCACAGCGTAGATAAATTACTAAGGTAGTGTTTCTTGATTGTAATTTCCTAGATGTTTCACAGGAAAAGTCATGAAAATGATTTCAAATGCTTCAACACTCATCGATTCATTAGACTCGGGTCACAATGGAATTTTATTTTCACAATTATTAATAATTTCAGTTTTTCATTTTTCAACGAAGATGTCATTATAAACTCCGTAGATTCGATGTTCCATAATAATTAATGAAAACAACAAT…
>DN10254_c1_g1
CGCGAATTGGAGGTATTTTGCGACCCACTATGTGTATTTGATGTATATTCCGTGACCCACCAAAATTTGCCTCACGACCCACACTTTGGGAACCGCTGGTCTAATAGATAAGTTGTTTTCAAAGAGAATGCTGACTAAAATCTAGGAAATGAGTAAAGAAACGATAAAAATAACGCTACACTTTTCGTGTTTTGAAGTTGAACATATTATAGATTACCATACACACCTGCAGTCAGAAAATAGTTATACACCTTACTTAAACGTTCAACAGTGTTCTTCTCTTCAGAGTGTGTTGAGCTTTGGCACTCATTTTGAGCCTTTGGTTCGTCAAGGTACTAATTCTTTTTTACTCCACCTCACTTGTAAAAAGTCATAACAATCGATAAATATCAAACCAAT…
>DN10255_c0_g1
TGAAAAACTAAGCAATTTTATTTCATAAATTAGAAGGGTATCATTGCTTTATTCAATAAATAAACTTACTCACAGAGTAATTGGGACTGCATCCCACCAATTAAATCAATATATTCTCATAATTATATTAAATATGATACAGGATGGAGTTGAGTCAAAGAATCACTTTTACATAATACGAGTAGTAATATCACAAACACTTATTGGCTAACTTTTTCTTAAAATCTATAAAACCTTTGTTATAATTATTCATCTTTTGAAGTCTTTGGATAGCGAGATCCTATACGCAGAACATTCGCACTTATCAACATATCACAACAAACAGCAGAATGCTTAAAAGTAGAGAAAATATAGTAGAGGAACATCGAATTTTAGGTATTCAAACATTTAACAGTTTTT…
>DN10256_c0_g1
TTAGATTATAAATGTTTATTCTTTCCTGTTTGACAAGTTCAAGCTAAACATAAATTTAAAAAGAAATCCTTTCCCTGGATAGCCTAAGCAGTATAATATATATATTTGAATAAAAATTGCAGAGCTACAAATGTGTTCAAATTTCAGCATACGCAGCAAAATTAGCAATTCCACAGTGATTTGTTTTCCTGCGCAAAAGCATGTATCCTTCTTTTCCCCACTGGTCGCTCCACCAATTTTTCAAAATCCAAGCATCCTTTGTATATCCTACTAGTAGCATAGCATGATTTACTTTATCCGAAGTACAAGATGCATCATCATAAATTCCATTGTGATAAAGTTGGAAAGTGACAGGACTAGCATTGATTGAAACTGCTATTGGTCCAATTGTTGCCAATG…
>DN10257_c0_g1
AAGATTCAATCATTCGAAATAACTCATTCATGAAATTACACCTCGAAACAATAATTTGAATTATTTCAAAATGTAAGAGTCTACACCCTTGTGCAAATTAATGGAATCAAGCCACATTTAGAATGAAAATAGGTTTTATGCATATAAACAACAAAGGTTGAGTTATAAAATTGAATTTATCAATTAGTGTGGCCACCCTTATTGTCTATTACATTTTTCACCCATCTAGGCATGGGATCGACCAGGGTTTGGTACTGTTTTTTGACATTTTCATCCTGGAAGCAGATTTTTAAAATGCAGAAATTATCTTCTCTTTTGTAGTATAATCATCTTCCTGAGTCCTCCTTTGCAAATACTCCACAGGTTTTCAATTGGATTCAAGTTGGGTGAGTTTCCTAG…
>DN10259_c0_g1
CAAGTTCATCATTGTTGGGCACGTTTTACTAAATTAAAATCAACTTAAAGCTCTATTTTAAAAATCTGACGACTTGCAAATTTGAGATCGTCAGATAAAACAAAATAATATAATTAAATTAAAATAATTATAAAGTTTCAGTACGAATACATTCGTAATCAAAATCCAGTGTCGAATATTGATAGAAAATTGCATCATTTTCATTTCAAAGCTACTTAGTTATTAAATATAAAACAAACCAAACATTTAAAACACAAATATATAACAACAATATCACGTACAATGATCACTTCACATTTAACAAATCACCTCACACAATATACAGAACACCAAATAATTCAGAACAGCCTTTATATGTGAGTAGTATTACTTATTATATCTAAAGTCTAGGTTGCATTG…
>DN1025_c0_g1
CAACTTTTTGCGCGCAGGCGACACGGAGGGAGGAACGGGCGAGACCATCCACAGAGCGGACATCCGGCTGGCGGACATCTGCAACCTGTTGCACAGCGACTGGCTGCTACTGGCGAGGGAACTGGACATGAGCGAGTCGGACATCGGCCTCATCCAGACCGAGTACCGCAACAACCTCCCCCAGCAGGCCATGGTCATGCTGCGGCTCTGGATGCAGACCAGTCACGGGCAAGCCACTGGTAACAACCTGAAGAAGGCGCTGCGCAGCATCAACAGAGAGGACATAATCAACGCGTGCATCTACAACGTGGAGCTGGTGACGGATGACGTGGAGCGCGCAGTGGCCAAGGTGCAGCTGGACCAGTCTGGCTTCGAGACGCTGAGGGAGGAGTTAGGGCC…
>DN10260_c0_g1
TGCGGAGACAGCGTTCGCGGACCAGCAGCTCTCCGTCGAACTCGTCACCGGGAGGCGGTGGGGGTGGCTTCGGTGGCGGGGGGCGGTCCAGGGAGGTGGTTCGGAGGCGGCACAGCAGCACAGCTCGACCCATGTCCGACTGGAGGCAGCATCAACCGCCAACTAATAAAGCAAGTCCTCATAACAGAAACCATGACCGTTACGACAACTTTGAGCTACAGTGCATCAATACGAGCCACATCAACGATAAGCAACAACAACAACAACACCAACAACAACAACAAAAACAACAGCAGACGCAGAGAGGCGTGAGGTGGAGTGTGGGGGCGGCAGACGAGGGGCAGAGGGACCACTGCCTTCGGAGGCGGGCGGAACTCATCCCAAGGGCTCGACTGGTAG…
>DN10261_c0_g1
TTCATAATCAAGATACAACAGTGTCCAAATTATCATTTTAATAATTAATCCAATATATTTCTTACAGTCACTAGTTACAGATATAAAATTGAAACCATAATCTATGAATACAGTATAAATGTAATAAATTATGTGACTTATACGCTTAGCATAATAATAATAATAATGTTATGATAGATTAAAACAATAATATTTATATAGCTTTACACAATGAATAATAAACATTCCTTTGTGGAAGATAAAGAGTAAATTAGGTTCCTTTATTAAAAGCTAAATAACTACACAAAGCTTTGGAAAATTATAATAATTTTTATAATTCAATTTGCGCATAAACTTTTAATGTTTACTGGTTTTCTCGTGGAGGATTATTCAATTGCATGAATTCTAACGAGAAAATTG…
>DN10263_c0_g1
ATTCAATGTATAGGTATTTTTACGTATTTATTTACTGCACTTGTTAATTGACTTATGATGGAAAATAATTGAACTCACTTGTTGAGAGACAGCTGTTTCGTGGTGGTGTGCCACTTCATCAGACTCCCCAGGTCTACTGAGTAGATCAACAAGTGAGTTTAATTATTTTCCATCATAAGTCAATATTAACAAGTGTATTATTCAACGGAAACTAAGAGATGGATACACAACATGAGTATTTATTTACCTTGAATTAACTTATTCAAGGTAATTGAATAACGTAGATCCAATTTTTTTCCCGAATAGCTCATTGAGAGAGCATGCTCATTGATTGTGTCTATGCTCCAACTCTCATTTATGGTAGTGAAACCTATTGCCCTCAAAAAACACTGGAGTAGG…
>DN10263_c0_g3
GTAACTGGAACGCAAGTCTAAGTGGGTTCGGGAGTTCGCCATATAACCGGTCATCTTCTTCTTTATCTATCCCATTCGTGCCTGTTGAAGTGTTAAAGTATTTTGACTTTATATTACACAGATATTCATGTGCAATACTAGAAGTGAGGGATTTCTTACTATTTTTCAACTAAATAATAACTACGTTTAACAATATTACTATTTTTTGTGGATTAATATGTGATATGATAAGTGATGAGTAGATTAAGTTATATGTTTTCAGGTATTATTATTATTTAATACTGATTCACATGTATCAGCCATCTTAAAACCTGCAATCATAGTTTAAATTTGAATTTTTAATTAGTTCAATTAGTTAATTAGTTTAATTAGCCCAGAACAATATATCAGTTGTAACGT…
>DN10263_c0_g5
TACACATCGAAGTGGACTCTCTTTGAATCTAGTGAGACATTCTCTTGTGACTAAACATTCGAATACAATCAACATTATTCAAAAGAATTTATGGATCCAACATCAAAATTGGGTTTCAAGAACAATGATTATAAAAAAAAAATTGACAAAACAATTATTGAATGTGTAAATCAATACAATATTATGTATACTATGTAAACAAATCCTGATCCTGCAACTTATACAAAAAAGTATATCCTTCTCGGGAATTGAATGGATTCAGGTTTACATTGATATTCTGATTGAAAAATGATAAAAATATATATTATAATAGATAATGTTTATAATTAACATGAAAATTTCAATGAACCAAAATATGAGTTGAATGAATTTTCTCCTCTTTTTCATTCTAAAAAAATC…
>DN10263_c1_g1
ATATCTTTGTTTCCGTTGATAAATTGACCTGTAAATTAACTTATTTTAGAAAAACATAACTCACTTGTTGAGTGATAGATGTTTCGTGGTGGTGTGACTACGGGTCTTCTCAGGTGGGTTACGTTTTTCCAAAATAAGTTAATTCACAAATCAAAATCATTTTATTTTTATATTCAAAAAGTTTGCTTAAATATTTCAGCCTTTTATTGTAGAGTTTGATTTCAGAATTTCATTAAAATTACAATGTTCAACTGTTACCAATCTCTTTCCTTTATAGATAAAATCTTTATATTTTAGCCATGTATAAGTACAATATTGTACTTATTTGAAAGACAATCTACTTATATACTGTATAGTATCTATACTATGCTCTTTTAATATTTATAATCCATCGTCAAT…
>DN10265_c0_g2
GGAAAGAGGGTCGGTTAATCCGATGGTCGGTTAATCCGAGGTCGGTTAACAGGGTGTCTACTGTACCACATTATATTTACTTAATTGGAAATAGAGCATGAAAAAATGTATTCTCATGAAATTTTCTGTTTTATTTGTGAGTATAGATGTTAAATGATCAAGTTGTTTGTTCTATCAGACAAAAGTGAACTGTCACAAAGTATTAGTAATTTTCTTTAAACTAAGAGATTTTTCATTTTTCTAAATATTTCGAAGTTAACTGTATTCATTTTCGTGTTTCTATATTTTCGTGTACCGATTTGCTTGAGAATGCTAACAATCTTTGTTCTTATGCTAATGGATAATTGAAAGGTATTTGAATAATTACAATCTTACTGGATCTGCTGTTATTTCTGCCAA…
>DN10269_c0_g2
CCCGTGAAAAGTTACAAAACTGGTAATTTGGAGGCATAAACGTATAATAATCACAATAATTAAGGATGTACAAACAGATTATTTCTTTAATAAGTCTTTGATCGTATTCTAAGATAAAACCTCTTCCCTCGCTATTAACGCTATTAAGATCTTTATTTGAGTTTGTTATTGTTGAAGACAGGCTCTGTTAACCGGGAGTTTACTGTAATCTCAATCCGAAGGTGGGCAATCGACAGACTGTGCAAAGGGTATTTACAGACGAGGAACGACAAAGAAGATTGGAAAGAATGAATAACTACTGGGTGATGCGAAAGGAAATGATTGGTTCAAG
>DN10269_c1_g1
TTTCCCAATGTATTTTGAATATTTCGTATCTTATTGTCCTTGAAGGTGAGGAATCCTTGGATCCAGGTGGGAAACTACTTGTTGAAAGAATTGATATGTTGGAGCAGTTGGTGATATTCTACCAATTTCTATCGAGATTGAGACAAAAACCTCCAGACTATAATACAATTGTCACAGAAGCTGATAGTGAATTCACTCAGGAATTATGTAAAAAAATTCAGGCATCACAGGAAGAAATTGATAAAGTTATTGGCTTGGTTAGTGAGGAGAATGAACCATGTCGAGTGAAATTTGAAGACAACAGTCGATCACTGTCAACATTTTTATCAGGATTCCAAAGGAAAGGTTCTTCAGACAACATTGAAATAACAAAAAGTTTGGCTACAGAGGAACTATTTG…
>DN1026_c0_g1
AATACCTTTTTGCGTTTTTGTTGTTTTTTTTTTTCTGCTTTCTTTTTCGTTGATTATGGAGTTTGTGACGTGAAGGAGCCCCACACAGGATTACCTAAGGGGTCTCCATACTAGACATTATCATGTATTGCTAACTTTTGAATGTATTGTATTGTATTGAAGAGTGTAATGTACCATGCAATGTATGATTTTGTTGGAATAAATTATATTAATACAAATAATATTGCAAGAAGGGTCAAACAGATTTTTGCTGCACAAAATGCAAGTTGAATCTTTGTTTTATCAGAAA
>DN10273_c0_g1
GTTGACGAAGGAAGCAAATGCTTATGCTCAAGTTGAAGTCATTTCTCCAAAATTATACACACCACAAATATTTAGCTGCAAATATTCAATAAAGAATATAGTGTAAACGTTGACAATATCGTTGATTCAATTAACTATGGAACGATTTCACAATATCAGTATCGAATCTATGCATTTTACGCAAACAAATTATAAATGAAAACAACGATATTGTCAACCTTCACACACTCTATTCAACAGTTACAAAACCATGGGTTCGTCACATACACCTGTCACATCTTCAACTATTGAAACTGAGCCCAACAGATCGAAACGCTCTTATTCCTAACCTATATGTAAGTCTTCATAGCATTGTGGCTATTTTGAGTACCAACATATAGAGTGTAAATAAGAACGTTT…
>DN10273_c0_g2
AATTGCGTGGATTCTATATTGATAATGAGGAATTGTTTCGTAATTGATGAAAACAACGATATTGTCAACTTTCACACACTTTGTTTAGCAGTTACAGGAACGTGGTTTCGTAACAAACAAGCTGTCGCATTATCAGCTATTGCAAATGAGCCTAACAGATTGAAACGTTCTTATTTACACTCTATATGTTGGTACTCAAAATAGCCACAATGCTATGAAGACTTACATATAGGTTAGGAATAAGAGCGTTTCGATCTGTTGGGCTCAGTTTCAATAGTTGAAGATGTGACAGGTGTATGTGACGAACCCATGGTCTTGTAACCGATGAATAAAGTGTGTGAAGGTTATTAATATCGTTGTTTTCATTAACCATTTGTTTACGTAAATTGCGTAGATTCG…
>DN10274_c0_g1
TCTAAGGAAATATATTATAGACTAGGAAGTCATCTCTATTGCAGCGGTTTCCAAACTTTTTCCTTCGGCGACCCACCACCACGAATTTGAGGTATTTTGCGACCCACCACCGTGAATTTGAGGAATTTTGCGACCCACTATGTATATTTGAATAAATTATATTTATCTAATTATTTTCATAATAATAAATATATTCATCAATGGTATAAGCTAAGAGCAAGGGTATAGAGCGAAGAGCAAGAGTATAAGGAAAAAATTATTGGTGGTCTGTAAAGTCGGTTTACGGACGATAGTTGAACGTGACAACGTAAATTACAATTGAATTATTGATCAAGTTACA
>DN10276_c0_g1
CGGGGAGCTCTGCTATAATTTATATAATTTTCAAATAAAATTCTACTTCAACAGTTTAAATTTAATAACTATTGGTGGGACATAAATCACTGGAATACTCGAATAGATTGGTTATCAAATCGTAATAACTGAATTTATAACAATTATTGTTGAATGATCATCAAAACTGAAGGAGTTCTACTGTATTCTATAATCTAATGATTAAAATAATTATTGAAAAGGTTTTGTAATGCTACATAAATATAACTATTAATAATTAGAACCAAATGTATGTATGTATTTTGGCGCAACAGTCCTTGGAGGACCTAGGCCTACCAGCTGGTTGCCAGTTTCACATCCACCCATACTACATCAGTAGAGGTGATTAGAACCAAATAAATACAGTGAAACTTTAATATC…
>DN1027_c0_g1
TTGATGACAATAGATTTTTGAAGATGATTTTGTATGAATTATTCAAAAACGTATTTAAAACTATAAAATATTCATTAAACGTTTTCTTGATTGTAGGAAAGGTGTAGTTGAAGCGAGCATGTAGGAATTTGCTATTGCAGAAATTGACTTTTGGATCAAAATATTTACTATATTTGGATCAAATAATTACTTTTATCAAAATATTTGATAATAATCTTGCTAGAATAATTCATAAATTCAGAATTGCAGAATTCGTGAAAATTCAGAGAAATGTCTGTATTGATAGCTCTTATAAGTATACGTTAACATGAATTAAATGGGATTACTCAAATGAATTAAATTTGTATTAAATGATCTATTTACGGAGTGTTTTCCTCTTAGAACATAAATAATAAACGA…
>DN1027_c0_g2
GCAGAGATGTGGCAGGGCCATGAGCCATGAGTGGTGACGAAATGTTTGTGCGGCTGTTATCTGCATCCGAGCAAAGGTTCAAAGGTTGCGCTGCAAAAGCGAGCAGGGTGTGCGGCCAGTGGTCACTAGTCACTCAACCGCGCAGCCAGTTCGGTTCGCAACGCAACGCAACGCGACGCACCGCAACGGTCGCACACTCAGACAAGACACTGCTAGACAACCGGGCGTCTACACAGCCTCAGTTCTATAGGTGTCGGGCTAGTCAGGCACCACACACCCTAGTTGGCTGATAGCGGAGCCCATTGCTCCGATTTTTCACCATCTTTGACTGTTTTCCCTCTTAGTTGATTTTCTTACTATTTCCACTAGTATTTCAAGCGAACATGTGCACGAGAACTA…
>DN10281_c0_g1
GAATGTGGAGAGTTTTTTGCAACATTAATTGATTCATGTCCACGACCTGAACACGTTATAGACTTGGCGAACAAGACGGAATCTGACTTAATACCATCTTATAAACACGGGCATTGTTCAAAACATAAGAATCAACAATTTTTTGATATAATGGCAAAAGGAGGCTATGGTCAAATAGCTGCAATTCTGAGCAGTTGGAAAGCTCCAAGTGACAAAGATGCAGAATATGGCGTAATTGATATTTTGAGAATGTATTGTAAAGGCGACCTGAAAGATGCTTACGTCAATACTGGGTCCTATGCATTCTTTCCAACAGATTTCTTTGCAAGTAAGCTCTTCGACACGATGGATGGACTGGGCACAAATGACAGAGGTCTTATACTCATTTTGATCTACAGA…
>DN10282_c0_g1
TGCTACCTGCCAGGTAAAGAATCAAACTCTAGTACCGTATACCAGCTGATTCCAGCCGCCAACCTAGCCAGTTGTTCTGCAAAACTGGCCTTGAGAAAGTCCGTTGTTTTGTTATGAGTTGGAGAAAAGATTTCAGTTGTTGAGTGTTGAGTTTATGTTAAAGCGTGCTTAGTTTATAGTATCGTTGATTACATTCCGGGATCTTGTGATAAAACCTTTTATTTAGTATATAATGTGCTTCATAATAACTTAGTGGTAATTCAGTAGATGAAAAAATAGTTGTGAATGATAGTTTGTTTGAGTTTTCATGGTTCACAAAACTTGAGTGTCCTACAGGTGTGTTGGATGTAATACCGTAAACAGGAGAAGCGGCAGCAGGCGACGATGGACCACTCGGAG…
>DN10283_c0_g1
AGTGAAACGACGACTCTCGGACGATTCCGGCGACGATTTGTTGGACGACGATTTCGACGATTATGGGGGCAGTGGTAATGACGATGATGGCAGTGGAGGGGGATATAAGGCGGCTCTGAAGAGACTTAAGATGGAGGATGGTGATAAGCGGTATTCGGCCATTGCTAGAGGTGGCATGGCACATCGAAACAGTGTACTAAACAGAGCCAGGGCCCAACTCAATGGCATGAAACGAGAGTCCAGTTTGGCTGCAGTACTAGGTCTCGAATCGGACAACGAGGATGAAGAAGGCAGTGGAGGTGGCAGTGGAGTAATAGGTAGCAAGGCCATGGCTGGAGTTAGGACTTCCTCTCTATCGCCTCACAATCAACAGGTGTTGGTGGCGAGTGCGAAAGGTGT…
>DN10285_c0_g2
TTTTAAGTTACTTGAAATTAAATTTATTAAAAAATAATTATTTATTTATTTTCATCTACATTCTTCCTTGTGGAAATAATTCTTCTGCTAGCTCTCGTTTGTTGACTTTTCCCATAGCATTTCTAGGTATTTTATCGACTACTTTAAACACTGAAGGGGTTTCATAGGGTGGCAATTTCTTTTTAGTCCATTCTTTCAATTCTATGAAATCAAGATTAATTCCTGGTTTCGGAACAATTACAGCTGCCACCTTCTGACCCCACGTGAAATCTGAAATTCCGATTATAGCTATGTCATCAATGTGTGGGTGATCTCTAAGTGATGACTCGACATGGATAGCGCTGACTTTGTAACCTCCTGTCTTTATTATATCTACAGAAGTACGTCCCAGGATCGCAT…
>DN10288_c0_g1
GTCCTCCATGGAGTAGGTTGATTCTGTGCAGAGACCGTTCTCGGATGTGATGCTAATATTGGCACAACTGTCCATGTCCGTCGCACTCACCTCCACCCTTTGCAGAGCCTCTCGATTGCGACTCCATCCAAGAGTATTGCAGTTGGCAAAGTCATTGGGCATGAGAAGAGACTTGTCCGGCAGACAGACAGGGCGCACAAAGTCGGAGAAGTGGAGGGGTCGGTCGAGCTTGACTAGCACTACAGTGCTGCCCTCCACTGGAGACTTGACCATGCCCACGATGAGGCGCTCTTGCTGCCAGGGCGGCTGTGACGTCAGACGGATGCTGCCCGTGCGTGCTACCCACTCTGATTTACCTTGGCCTTGAAAGCAAGAGGCCGATGTGAGTAGCCAGAGCTG…
>DN10289_c0_g1
TACAGAAATTCAACTGCAAAAGAAGTTGTAACGGAATCTGTGAACAATTCTTGTGTTGTTGTAAATAAACTTATCATGTTTACTCTAAACGTTTTGTACCAATAAAATTCAAGTACTTTGTAAATTTACATGTATATTCATTTTCAAAACTTCATTATTGTTGAATGCAAATTCCGTATATTTGATGTTCCAGGTAAAACATTTTCTAAAGAGGTCCATCAATAAATCTTCAATTTTTTGTAGAATTAAATGTCTTCTTGCCTAAATTTCACAATTTTCAAGTAATAGAATTAATTTACTATAAATCAGAATCGATAATTTTTGGGTGATGAATACTTCGTATTGAGAACAATAAATAATTGTTCATAAAAATGTCTTTATTCATGGAAAAAAAATTAC…
>DN10289_c1_g1
CGGATGAACACGTGAAGCCAGTCGGTCCCGGCTTGTCTTCATTGGCAGTCGTTAATCTATAGGCGAGGTGGAACTTCCCGTAAGGGCCTCCCCACCAATGAAAGCCATACGAATTTCCTTTTACTGTTCTGTACTATTGAATCTTGAAGTATTCTGAATAGTTCTTTATTCAGTTGTTTTTGTATAATGTTTGTTAAACAAAGTTGAATTTCTGTACAAAGAAATCTATTATAAACGATCTAGAGATGAATGCCGATAAATATTTGTGTACTCTGAATAATTCAATGCCTTAATTATTTTTCAATTTGATAATAATTGTTAATTTCAATTAAACTTCTTCATCTAAATTGATTATCCTGATGAAAATATTCTAGAGAAGACTGTCGATGAATATTTGAT…
>DN10289_c3_g1
ATTCAGAATACTTCAAGATTCAATGGTGCAAAACAATTATATAGACAGAGTAATGAAGTTGAATAAGAAAAAACTTTGAGATAATTATCAAGTATTGCCATTCAAAAGAACGTCTCAGAATTTGAGATCAAAAGTTGTTCTTTTCAACTATTTGAAGTTATAATTCGTGTTTATTAAGACTGAAGAGTAAGTAGGTTGACTTTGACGGTGTGCAAATACAATGGAATTCTATGAAGATTCCAATTAAAGGTAGGTTAATTCTTCCACTTGACAATAATGACTTGAAAAAGTAATGCTGAGTTTATCCAGACTACAGAGTGAAGTAGGTTGATTCTGTGAACGAAAATATACACATACAGAATCACTTGTAACATGCAATTTTTAATGAAACAGCATTAA…
>DN1028_c0_g1
CTCTTTCACATCCACCGTATTGACAACTGGTACAGGAACAAAGTTGTCTGCTTCAAGTTTCTATTCGTCAACTATCAAATCAATAACTTCTGTAATGGCATTCAGAGGCAAGAATGGAATGGGAGGCGGTGGCAGCCGTGGTATGTCGAACGGATACGGCAGTAGCGGGGGTGGGGGCAGTGTTGGTGTGAGTGGAGGCGGCGGTGGAGGTGGCTACGGCACCAGGAATGGAACAGGAGGTGGTTACGGCACCAGGAATGGAACAGGAGGCGGTTACGGCACGAGGAATGGAACAGGGGGCGGTTACGGCGCTGGCGGAGGCGGTGGCTATGGGGGCGGCAAGAGCTTCGGAGGCAAGTCGGGGGGGCAGCCGGGCGGCAACCTGCGCAAGCCCAACTG…
>DN1028_c0_g2
ATTGTGGTATGAGCCTCATACCTCATACTATGAGGTGGACTGTTTTGTTCATCTTTGATACAAAAAAGGCTAAATTAACATTGTGTTGCTTTCAAAAGGACTCAGACTCAGACGACGGTAACAGAGATACAACTTTCTCCGTAGTTAAACATGTGCTCGTATGTGTGGTGAGGAGCCACCAAACTAAGAGACAGACGACGGTAACTAGAGATACAACTCTCTGACAGTAGACTTCAGCCCACCCGATCATTGTTGAAAGATCTTATGTTGAGATACGTTCGTTTGACTTTTAATATATTGAACAAAATAGAGATACGAAACTTGCTAACTTGGAATCCACTAGGTTTAGACATACAATCTTTTGACACTATATAGAATGAGTTCCCGGCTATAAGATGG…
>DN1028_c1_g1
AACACACACACACACACACACACTGCTTTGGCTCTGGCTTTCGGTTGTGCTTGGAGCTTGGAGTCAGTACGTCAATCCTCAGTGCCTCAGTCGTCAGTCGGTGGCCGTCATTCGACAAGAGAAGTGCGATATCGCGAACGTCTGCGTCTGTGCGTTACTCGACTGCTGTCACTATCAACACACACACACACAACAACACACACCTGATAACACCAGCAATGGCTCAGGTCATTCTCAAGTCTGACCCTGTTTCCGCGGAAGGTCAGCAGATTCTGCTGTCAGATTTGAAAGAGCTGCCATGTTTGGACTTGGGACATTTCACATTGAAGTTGGAAGTGGACACCCCATCATCTGACGTCACCGAAATTGCCAGGAAAGAGCTCCGGGAAGCTCCAGAAA…
>DN10290_c0_g1
CCATGGAATTTTTCTATACTTGCTCTCAGACATTCAAAGAAATTCTCTTTCTCTGGTATTGGACTGTCATCAGTTGGGCCATATACTCCAATGATAGCTATATCTCTTCCATACATTTCGAGTTCCAGCTCAATTATCCTTGCATTGATTGGATTCCATGATTTTATGAACCGTTTCAGCTGTTTTTTAATAAGTATGCCCACTCCTGCTTTGGCTCTTTGGTCCTTATCCACTCCACTCCAGAACAAAAGTGTATTTTCAATCTCGTCACTTCCACTTCCTTTCTTCTTCATTTCACTGGTCACGAGTATATCCATGTTCATTTTGTGGAATTGCTGTGTGACTTCCAACACTTTATTTCTCCATCCTTGTACGTTCCACGTCCCTACTGTAAGTTTT…
>DN10292_c0_g1
CCAATGTTACCTACAAATTTAGACGGTGTTTCAGAAGTATTCTCAATTTTACCCACAAATTTAGTCGGGGTTTCAGAACCACTTCCAATGTTACCTACAAATTTAGACGGTGTTTCAGAAGTATTCTCAATTTTACCCACAAATTTAGTCGGGGTTTCAGAACCACTTCCAATGTTACCTACAAATTTAGAAGGTGCCTCCGTACTACATCCAATGTTACCTACAACTTTAGAAGGGATTTCAGAAGTACCATCAATTCTAATCTTTTTAGCAGGCGGTGTCTGCATGGGAGCATACAGGGTCCGTGTTTCAGTGGCACTATTTTCAACTTTCATCCTTTTAACAGGCGTTTGTGAGGAGACGGCAGAGGGCTCAATGATTCTAACAGTTTTAGAGTGG…
>DN10294_c0_g2
ATTAAATCACATAACAAACAGTATATTTAGTTATTCATGCACAATAGGAAAGTTTACAGGAATATCCCATGCAGAGCCTTAGTGTCATACATTAAATAATCTATAGAACAATATAACAGAGAGTAGTAACTAAAAATAGAAAATACAATTAAAAAAACTAATATGAGAGAATAGAAGAGACAAATAATTGTGAAGGAAAAACTGAACTTAAATGAATAAGAGGTGAAACACATTCAATATCTAGAAAAATTTCATTTCAAATTCACAATAAACATGAGCAATTAGCACTTTCAAATAAATCTCATAGTCAGAAGCTATCTCCACCAGAAAATTTGTTAAGGCCACAAATGAATGTCATTATTTCAAAATTTAGGAACAAAAACTTTATTTACAGATTCT…
>DN10295_c1_g1
TCGTTCCAATCCAAGACACAATTTGTTATGACAAATTTATATGATTGTTGTTTTTATATTCCAAATTTCATTATTTTATTTAATGAGTAATTTTATTCCATCAATTACGCATAGAATGAGTAAATTGAATTGAGTTTATGGGTTTTGGTTCCGGTTGCAATCATAATTGGACAGTATTTGACAGCTGATGAAGTAGTAGTAGGTCTGACAATCAACAACTCCTCCTCGTAGCAAGTGTTGAAGCTTGAAAACGCATTGAGCTCCATTTATCTCAGTGGGATACACATTCTACGTCTATCGTCTCAACTCTGAACAAGTCAACTGGAACACGATGAGCTCTTCCAATCTTGGAAAATGCATTCCACTGGGAAAATCACTTCTGTTTGCTTTACTGGTGTT…
>DN10296_c0_g1
TTTGAAGAGAACTTAAAATTAATTTTTATTGATCTAAAAAACTCATTATAATAAGCAGCCTTATCGTGATTTAATTATTACTTCTGTGACTAATGAAGAATTTTTTAAACATCTTATGCCATATTTATAATACTTTTACTACTAACTTGGATTTGAGACTTCAATAGTCCACACCTCGATTATAATTTTTAATTCAATGCTGAAGATTAACATCACTTCACAACATTAATTACATTCTTAAGAATGTAAACATTATTTGATTTATAGTAGAAAATGGAATAAAAAATTAGATTCTAGAAATATTGAATCCCAGAAACATGTTCTTTACAAAAGATTACATTATTGTCTTTGAACATTCAGTTCTTTCTTCCAACACTTTCTTCAATGTTTCAGGCAATG…
>DN10297_c0_g2
AAAGCTTTTTCACAATGGGTGGGTCTAGGAGTTGATCAACCCTCTCCATTTTATTCTGTCCAATGAATGGGTAATTGTTGCCTTATATTTCTGGAGCAAGTACAATTGATAGCGCCTCAATTAATTGAAATTTTAATGGGTTTTCAAGTATAATTTTACTATAGAAAATAGGAAGTATAAAAAGAAAGGATTTACGTTGATAAATTTTATAGAATGCTCTTGCTATTCGTGAAATTTTCGCCTTGAAGTGAAGAGACTGTCCCACATGTTAACTATTTTGTACGACTTATTGATTGGTTGATTTATACAAGTATTAAATTTGCAGTATTTGTTGAGTTGAAAAAATATATGTTATCACAATAGAAAAATTGAATAATTGTCTAATGAATTTACTAAACC…
>DN10298_c0_g1
AGTAATGATTCTGTGGAAGGAACAGGAAAGAAAAGGAAAAATAAAACAAACTGGACAAGAATTAAATCCAAAGTTGGTAGAAATACTGGTCAGTTTTATGTAAATAGGACAGGAAAAAGTTTTCCAGCTCGTGAAGTCAAGGCTATTGATTGCTCAAGATGTAAAATGAATTGCTCTCAACATTACAGTGAGGAAAAAAGAAGAGAAATCAATGCAGCATTTTGGTCATCTGGGTCTTATGAAAGAAGAGGTGATTTTATATGTAAATATGTAAAAACTAATGCTATTTTGAGGAGACGACCCACAACTGACACAAATAAAAAAATTAAAAAACAAAATTCTTTCAAATATTATTTGCCTGGAGAAAATAGAGTCTGTAAGTCATTTTTTCTCAAAACT…
>DN10299_c0_g1
TTTTTGTCTATCAACCACTATGTACATTTATTTATTTTTTTCCGGCGCCGTATATCTTTAATTCTGCAACTGCTGTTGAGCGAGATTTCCGCCGTCAGATTTCCCATCACACAATCTTACGATGGGTGAACAACCTTCAAACAAGTTTTCAATAAAATAACGAAAAATTCGATAATTCTAAGCTTTTTATCGAGTAACAAACATTTCCAACACAGGTAATTTTGATTAAACTCCAAACATATTTTTAAAGCCATTTTACCCACATTCAAATGTAAAGTCTCGAGTACCAAAGTATGAAATAATCGTATTTCTCTCAATAATACAAAATTGAGCTGAAAATAAATAAATATTTGAAATGAAAATGAATACAAAAAGATTGCTCGTATTCTATTCTTAGCT…
>DN1029_c0_g1
GCCGGGGGATCGGGGGGTTGGATCGAAGACGTAACTCCCCCCTCCCCCTTCCCACAGTCTATGCTCGACCTCGTCTCCATCTCACTTCTCAGTATCAGTATTGTGTGTAGGCGGCAATGTAACCGTAACAGCTTCGTCTAAATGTGCGAATGTTCGTTGAAACCCCGGTGCAGGGCTCAGTGGTTGTTCTCAGTTTCGTGTGTTTCAAAACTGTGTTAGATTAATCCAAAAACTACTCTTTTCTTCGACAACTATTCTGCTGTTGCGTTGGTTTCTTGTCTTCTACAGTTTCTTAACAAACATTCAATTGTGCGTTGAGTACTGCGTGTAATTCTCGGAGTGGACAGATAGAACGAACCGTAGCATTCAGTCACTGTGAGAAGTATGAGTGAGCAGCTG…
>DN102_c0_g1
CAATGGGCTTCCCCCGCCCCCAAAATTTTAATTTAAACAAATAAATAAAAACATAATGTAAAAAAAAAAAAAAAAAAAAAAAAAAAGTGTTTTAATTATATTTTATTTTTTTATGTGATCGCTGATCAAACATTGTTGTATTGGAATAAAATGACATACAATTAAATTAAGTGACATAATAAATTAATTGCTTATTAATTTCATAGATTCTATGACATAATAAAATAATTAATAAACACAATAATTCTAACATTAATGTGAAAAATTGATTCAAACAAGGGAATTTCACTTTCCCACATAGTAAGCCTGCTGGTCAACATAGATGAAGTCCTATTAGCCTACTATGTATGGAAATACTTTTCAGTAATATGCAGTTCCCATACAGCACGCCTGCTGGTC…
>DN10300_c0_g1
CCAATGCAGGTGTTCTACGAGTATGGAACTACTAAGGAAATCCTAAGAGCTTTGAAGACGATCGGACACAAAACGACAAGGGACGAGAGCCGAGGGTCTGGAGTGACAGGCATTTCTGTAACTGACAACAAAGTCTACGCCAATTGTGATATTCTGAAGCACGGATCACACGATGGAGTCTGACTGTAATGGCCTCTCTTCATATTCGAATACATTTCATCGTGTATAATACCAATGTATTACTTTTCTATCATCAAACTGTTTGTATATACATGCATTACTTTTAATAATAATTAGGTCTCC
>DN10301_c0_g1
AGGGGGCGGCGCAGGGGGGCGGGGTGCAGCCGCCCTCGCAGCCCAGTCCGCAGCCGCAGGGCGCCGTCTCCCAGCAGCCGCAGGTGGTGCAGCAGCAGCCGCAGGTCATCACTTTGGCGCAGCTGCAGAACCTGCTTCCCCTGCAGCAGCAACAGCCCCAGCAGCAGCAGCAGCAAGACCTCAAGTCCTTCTCCAATGGCCCCACTGTGTTGTCTGTTCAGGGACTGCCAGGCCAGTTTATGCAGCAGAGCAATCATCAGCAGCAACAAACATCACAAGGCAATGTGTTCAACGTGGTGCAGCCCATGCAGACGGTCACGATCGACGGGCAGGAGGCCTTGTTCATCCCCACGCAGAACATGCAGAACATGCAGACGCTGCTGACTCCCTCTGGACAGA…
>DN10301_c1_g1
GCACCGACGCACCCACTGCACCCACGGGCGTCGTTGTCACCGTCAAGGTCACCGGCGTCGTCACAGCTGTCTTCACCGCCGCGTCCACGATTCGGCGCACTCCTGTCACCGCTATGTTGGCTGCTTGGATGTTGTCTGGTACTCTTCTGACAGGATTAACACCGGTCTGCACAGTCTGCTTGACACTCTTGGCAGTCTTGACAGTTTGCGCCGGCTTCTGTTTGCGGCTGATGATCTTCTTGCCCTCACTGCCGGCCGCCACACCCACTTTGGCAGCAACCGCAGCCGCAGACGCAGCAGTAACTGCAGTCGTGACGTCACCAGCGGGCTTCTGAGCAGCAGCGGCCAGCGATGCCTTCTTAGCGGCAGCAGCGAGCGTGTGTGCGGTTATGAGCGACT…
>DN10301_c2_g1
TGGCACACGTCAAAAAAATTGGTCGAAATTACCTTCGGTAGATGTTGTTTGGGCAAGCGGTATAACTTTGAGACCCTGTAAAGTTTTTATGTTCAGAGTTCCACCCTGGAAGCCAGGAGGTAATAGGATTTGCTGGGGTCCCTGCTGAAGGACTGTAAGTGTACCGGTGGTTGTTTGTGCAGACCCTCTCAGGCCTTGTGGCGCCAATAGAACGGTTTGACCACTGGACCCGGCTTGCGATGCTAAGATGACGTTCTGCGCTTGGAGAGACTGCGGTTTGCTAGCCAAGAGCACAGGTTTGCCGCCGATGTGCGTGAGGTTCAGCCCACTCATGCGAATGTTCCCCGCAGTGGCGGCACTGGGTTGCTGGATGGTCTTGCCCGCCTGCAGGCCCGCAGT…
>DN10302_c0_g1
CACTCTTCGACGTGCTGTCCTTATACAACACACAGTAGTCACTCATTTACGTGCTGGCTGCAGCCAGAGGCTCATTGGCAGGTTTGTCGGAAGAACTGGAGGCGACAGGCACCATGGAGACGCCAGTGGCCGAACCCTGCTGGTCCCCCGATCGTCCGGCCATGGCATCCGGTCAGTCCGGATCGTGGAGACAGTCTATCCGCAAAACCAAAATGGCCGCCACTAGCACACTACTTGACAGCACCAGTTGGATGAACGCCACTGTCACATTCGTCTCTTTGCCTCTAGCTCGACCGTTGTGCTGTATGGTGATAAGGCACTGAACAAGCAAGGCGATCTGCAGGGAGAAAGCCACACTCCAGAACAATGTGAGCATGGTTGCGATTTGAGCATTGGGAC…
>DN10303_c0_g2
CCGAGGTGTCTTGGCAGGTGTCCTCATTGGAGTGGTCGTGTGCTCGTGTGCTCGTGAGCTCGTGTGCGTGGGCGACACGGGCCGACTCACACTCACCGCTTTGATCTGACACGGGTCGTGTCGCTGCAGAAAGTGGTCCAGGGTGTCCCAGCCGCCCCCAACGCGGACCATCATGTGGCGGCCTTTCAGTAACCTAACGAAGACATTGCGCCCGGCAATATTGTATCTGCCCTCTCCCACCTTCTTCACCTTCAACTTATCGCACTTCTCAGCTCTGCAATGACAATGCCTCTGAGCCGCTCTCGTTGCATGTTGCACCTTCCTGTCGAGATCAGACATGTTTGCATCGCCGCGTGCGGGCGTGTGCATGTGTGAGTGCTCAGTGATGTCCAGATCGGG…
>DN10304_c1_g1
TTTTTATTATTTATTCCCTACTTAAAGCTGCATATTTGGGTAATTTATGATAATTTTGATGAGTCTAAACAGCAAATATTAATGAAAAATAACAATTTACAAAGAATAATTGAACCATTTCAGATAATTCTATTATAATCATCACATTTATCCAATGTAAAGCAATTCTAATATAATTATTACATTATATTAAATCCATTTGATGGACACCCTGATAGATCGCGATTACATGAAAATATTTCTATGCTAGTAAAAGTACTTCAAAACCAGCACTACAGTATTACGTTAGCGCAAGCAGCAAGGATAGAATTCTACAATTAAGAACACTTCAATAACATTGTTCGTATTGTCTCTCATTTTAGTAGCAATGTATAAAAATATAAATTAGAGAGCTTTACT…
>DN10307_c0_g1
CACTGGTAACCTTACTTTAAAGACAGAGTTTCAAATAATTATTTATGGGTCAATCAACGGGTTAGCAAATATTACTAGAAATACGATGTCAATGGTAACCAACTTCAAGGACAACTAAAGTTTCAATATTTGATATTCAAACCGTCTAAAAACCGTTCAATAACATTGGCAACTTCCTCAGCATTATCGATCTGTAGGTGATGTGGGCCCGCCACAGTTTCTAACTGAAATGACTTCGCAGCCGACTTGATCTCATCCAAAATCATCGGACACTGACTGATGGACCAATCAAAAAACTTGCTATCCTTCCCCTTCACCAACAAAACGGGGCATTTTATGTTGGATGCAATATCCATGTTTTCTGAGCACTCCCAACGGTGCATCTGATACGCTTTTAGT…
>DN10309_c0_g1
CTTTATTCAGAGGATTGACTTCATCTAACACAGATATTTACTTGTTTAAATACATTGACTTTGGTGTTGTAAGGAATTAATTGTATCAAATTTTAAATGATGACTTTAAAATCACAATTCTCAATTTTTTGACTCTAAAAGCTATATATATTATATATATCGTATTGATTCATAAGGTTTGATTTCACTTAACACGGTAGCAAATATTTCTATTTGCGAATGTCGGTAGCAGGTATTTGTATTCATGAATAACGGTAGCAGGTATTGACATTCATGAATAAGGGTAGCAGGTATTGACATTCATGAATGTCGGTAGCAGGTATTCACGAATGTCGGTAGCAGATATTCGGGATTGTCAGTAGCAGGTATTTGCATTCATGAATGTCGGTAGCAGGTATT…
>DN1030_c0_g1
ATCGTCCAAAAGTCGTACCAAAGTCCTGTGTTATGAAAGCGCTCTTAAAATACAAATAAAGTAGAATATCAATGAGATGAAGGAGGCATTGGCATGGAGAGAGGCAGCCGCTTGTAGTCGACTTTCTCAAGGATAACCAGAGGTCTCAGCTGATCGGCAAAGGCACGCATGTCGTCTGCAATGGCGTCTTGCCCGGACGGTGCCAGCACACTGAGCTCGACCAGGTAGGACTGTGACACGGGCTCGAGGCTGTCTGGCGGCTTGCCCTGGCCCATCTTGCAGATCTTAGAGACTGTGATCTTCATGCGACCCTTGCAGAACATGTATCCACGCACAATGTACTCAAAGTCGAGTCGACAGCCCAACTCAGTGAGGAAATCGACAACTGTAGAGCTAGTG…
>DN1030_c0_g2
GCTTTCATAACACAGGACTTTGGTGCGACTTTTGGACGATCATACAAATATAGGCTCGTTCAAGAACTACACAACCATGTCCGTATCCGTTCTGTGGTTCTTCAGCGAACTTATATTTGTATTATCGTCCAAAAGTCGTACCAAAGTCGTGTAATATGAAAGCGCTCTAAGACTGGTTGAATGAAGCAAGGCCTTGTACGATCCGTAGACCCGAAAGCCTTCCTTAACTTGACTATTTTTGAGCACTTTCACATCACACACGACATTGGTGCGACACGGCTGTGATCGTGCGAATATAGGCTCGCTCAAGAACCACAGAACGAATATGGACATGGTTGTGTGATTCTTGAGCGAGCCTATATTCGTATGATCGTCCAAAAGTCGTACCAAAGTCGTGTG…
>DN10310_c0_g1
CTTTTTCTTTTTTCTTTTTTTTTTTTTTCATTATTAAATACTTTTATTGTTGTTACAAATTAGCATGAAAATAATAGAAATAATATTAGAAATAAAATTTAACACAGTGATTTTAAGCATAGTAGTTGAGGTTGGCTTTCTTCTTAGCCTGTACTTCTAGAATAGCATCCATGAAGTCTTCATGTGTCACGGCAACTGCGCCTCTTCTCAAAGCGATCATTCCTGCTTCCACACACAGAGCTTTGCATTGAGCTCCATTGAAGTCGTCGGTGGATCTGGAAACCTCTTCGAAGTTCACATCAGGGCTGACATTCATTTTCCTCGAATGAATCTGCATAATTCGAGCTCTGGCTTCTTCGTTGGGATGCGGGAATTCGATTTTGCGATCGAGACGTCCGG…
>DN10312_c0_g1
TCCCAATATAGCAACAAATTATTAGCTATTTCCAACAAACTATGCTCTGGAGCCCAAATATCTTGGCAATGATAGGGATCTACATTTAAGTGATATCTCACTACGTGTTGTAAACATTTCTTTACATTTATTTGAAAAAAATGTATGGTAGACGAATTACCTCTTTTCACAAATTGTACAATTTTGTACAATATTTATATAATAATATGTATTTTTTACATAAATATTAATACTTCGTGTCCCATTCTTAAGTAATGGATTGATTTCTATGGCTGACTATGGTGAGTAGAAAAAGAGGCAGAGGGGAGAAAAAAATGAATTTAAAATATAAAAATAGGAAACTCTATGACATGAGACAGAACTACTCTTGAGTCGTGGAAGGTGATGAAGCCATTCTAA…
>DN10313_c0_g1
CGCCTTGTCTTCAGTGACAGTCGTTTTAATATAGGCGAGGTGGGACTTTCCGTAAGGGCCTCCCCACCAATGAAAGCCATACGAATTTACTTTTTTTACCTCTATCAAAGATTTAAATATTTTTCATCCTAGTCATTTTACAATACAAAAACTTCTTATTTCTAATACTCAGGAGTTATTATTCCAATACTTGAAGAAATTTTCTCATTTTTGCAATGAATAAAACAAACCACTAGTGCTCCGACCTTTTGTAAATTTGAAAAGTCATATGATTCAAATGATAATAATTGTTATTGCACAACTGCTGTATCAGGTAATTTGTGAAGTTTAGTGGATAATAGGCCTATTACAGCTACTAATATACTTGAATGCAACTCAGTTGTATCAATTAAAAGTTCC…
>DN10315_c0_g1
AGCTTTCACCATGTCACCGTGGTCCATCTTCGAGTGGTCCATCGCCCCATGATCCATGTGTCCCGAATGATCCATGTGGCCCATGTGGTGATCGTGTGACATGCCCATACTTTTTACTCAAGTAGAGAAGGGAAGGAGTCTCTCACTAGTATAGCAATAATGAGTGCATGTAGGTGAAGAGTTCTAAACTACAATGGAGATAACTCCGTTAAAATGTTCACATCCATCTAGAGAGCTAAATTATCTGGAAGTTAATGATCCAGTAATGGAAAGTAGGGAACTTCAAGATAAGAACCAAAACTAGAACTTAAATGCAATCTGAATTGAGCAATATGTGTCCTAGATACCATTATACAAGTCGATTATACATTATACAAGACCAGACTTGATCTAATTCAT…
>DN1031_c0_g1
ATTTTAGTAAGAATTTCTCTTTACTTGAAGCGTATTGTCTTATCTTATAAGTAAATTCATAAGTATACACAATTCTTATTATTTACAACTAGAAGATAAATTCAGTCTATACGTACCATATCTTACACTAAGATCCTCGCGACTCTTGAAGCCTCAGCTCAGTTAGTATTGGCACAAGTTCAATCAAACAAATGCTACATCGAATAGACATGTGCTACATTGTTTCAGTAGTGTTTTTTCGAATACTGTGTGAACATTAACACGAAATAAGTAAGCTGTCAAGTTGAGTGAATGTTTTGTGAACGGCATGTTAAAATCCCTGACGATTTACGTGAATGTTCTGTAAACGGCATGTTAAAATTAATGACATTTGAGTGAATGTTCTGTAAACGGTACGTT…
>DN1031_c1_g1
ACCACTAGTGGTACGCGTACCACAGGTTGGGAAACGCTGCTATAGATTATCACGTGATTTTACGAGTTTTGAAGCTAAAGTTCAAAGAAACTCCAAAAGAGCACAACACTGTAATTTGTCATTAGAACAGGAATTATCACACAAAGTACAGTATGTACTTATTGAAAGTGTCAATAATGTAATGTGTTCTTTATTTAGATGTAATAAGTTAAAACTTATAGATATTTTAGTATAATTTAATTCAACAATCTCTTGACGAATGGAACATAAATAATATATTTTCATAATTTATAAATGATATATTTCACCCTAATTTATCTAAAGACTATAAATTCGTGCTTCAAAAAGTTGATATGTTTATAGTTTTCATTTAGAAGTTTAGAGATATGAGAAGAGAGA…
>DN10321_c0_g1
TTGAAAACACATAGTTCAATTTCTACAAACTACATATTTTCACTCGTATACTTAGCATACTTTATATACTTATACTCGCCTACTTCTCAACCAGACCATCCCTCGGATTGTCTGGTTTAAAAATTCCCACAAATATATTGTTGGATACATTTGAATCACTAGCTAGTTTAGTGATGAGGAATATAAACGGATGATCAGCTCTGAAGTCTTTCTGATCAGGAATAGGGGGAGCGGATTTAACTCCCCCTACAACAGCGGTTGATGAAGCTGCTTCGGTTCCTTCCTCGTGGACCCCCACAAAAGATTTTTGGATTACTTTAGTAACAAAAAGGTTGTTGTTGGAATCTATATTCGAGAAATCAGCTTTTTCTACGTCAAATATCTCACGGATACCAAGCT…
>DN10322_c0_g1
TAAATCTATATTTCCTTATACCTAGAGGTACAAGATCATAGTCGTGTCGTACAAATGTCGTGTGTAATGTGAAAACGCTCTTACCCGACCATGGTTTTGTGACATACACCCGTCACATCTTCAACTGTACAACTCTACAGTTCTGTAACTGATAGATGATAAAGTTGTGGAAGTTGACAATATTGTTGTTTTCATTAATTATGGAGCGATTTCATAGTACCAATATTGAATCTACGGGATTTGCAATGAATTTTAATTTATCTGGAAATATGTTCTGAGTTGAATTTTACTTTTAAGTTATATGATTCTAGAACGCAATTCCAGAATGATATATAAATTTTATATGAATGTCATTATCTAAAACGCAGTTCCATATTATTTACAGTTTTGTTCAACGTT…
>DN10323_c0_g1
TCATTAACTAACATGTGGGAGGAAATATCAGAAAATATTGAATGATACTATACTTTGAGTGAGAATAATTTATTCCTGTTCTTTAATCCCCTTAAGTCCTTCACTCATTTCTTTATGGATGTGTTCACGTATGCTAGAGCATTGCAATTTAGTCACATCAATCCTAGGCTTTAGTTGACATTTCTGTATGGATTGCAGTCTGATTCTTAGTTTTCCTACCAAGGGATTGTGGTCTGATGCAATGTCTGCACCTGGGCAAGCTCGAACTGATGGCATGCTGTTCCTGAACCTCCTATTGACTAATGTATAGTCAATATGATTTCTGACTATATTAAGAGCGTTATCTTGTGGTGATTTCCATGTATACAGTTTTCGATTTGGCAACTCAAACCAGGTGTT…
>DN10325_c0_g1
CAGCTGACTACTCTCACAAACACACAAAAACCTAACCTCAAACTTCGCATTACAATACTACAGACATTCATTATCTCCTCCTCCTTTTCTTACCATTCCCAATCTTCTGGCTGCTTTCAGCAATGGCGATGGCGTTACGAAGATGGTGGAATGGCGGAACTGACGATAAATTGAGGAGATTAGGGCAGAGGATTGACGATTTGAACGTAGGAGACGGGGAAGTAACCGGTACGCCCGTTGAGACTTCCTTCGAACCAGTTTTCATCCACGGCTTGAGTCAGTTGGATCGTATCGCCCTCCTTGAATCCAAGTTCTCCAGGATTTTCGGGCTCAAAATCGTACAATGCAGTACAGCAGGGTGTTTTACTGCCAGGATTTCCAGGATTTCCAGGATTCATC…
>DN10326_c0_g1
TCTGGTTCTGGTTGTTGCAGTTGTTATTGTTGTTCTGGTTGTTCACGTTGTTGAAGCACTGGTTCTGGTTGTTGTAGAGTTGTAGGTTCTGAGTATTTGTTGATGTTGAGAGTGTCGACTCATAGATTTCCAATTTTCAATTAAAACTGGTTAATTTATGCTTATGAAAGTGATAATTATTATTGTTTATCATCAAATGTAATCAACTATCAATATGGAATCCACGAAATTAATAGATGAAAGAGTGTTGACCACCACAGAACAACAAGGTAGAGAGGTGCCCAGTTCAACAGCATGTGTGGTAGGGGCCACAGCTGACGTCATCAGCTCGGCAGCATGTGTGGTAGGGGCTTCGGCTGACGTCATCGGTCCAACAGCATGTGTGGTAGAGGCCTCAGC…
>DN10328_c0_g1
CTAAAATTTACGGTTGAATTTGAATTTTCGCGTCTTTCTATGCCATTTACAACATTGACTCAAATCTTGTTTGACGTACTGTTTCACTGGTTCTTCTTGATCTTTCTCTTCGTTGTGTGTGTGTTTGTTCAGACATTTTCATCTATACTTTGTACTTTGGTGTGATTGGTAGGAATATTGTCCAAATCTGTTTGTTTTCTTGTAACATTCGGTTCTTGAACTCGTACATTAACAAATTAATGACACACACTATGAGGTCATTACAAATTTAATTATCAAAGTTTTACAACATTCAATTGAACTCGCGCCCCCACGCCATATTGGCAGTTAAATGTAAATTGACTGTTCTTCAAGTGTGTTTTAGCCTCAAATAATGTCTGATCAACCTCAGGAAGCGAA…
>DN10328_c2_g1
GTTGAATATAGATATTTTTAATGTTATGAAATCATAGTCCTGTTATAAAAAAAAATTATTAATTTTTTCATAATTTAACATTATTGTTGTTTTAAATTATGCATTTAAATTATCACGTTTAAGATTGGAACTTTATAGAATTCATTTACTGAGAATTCGAGAAAAGATTTTTCACACTTGAAAGCTGCAAAAAATGAATATGGTCGTAAATGCAATTTATTTGACATTCCTAAATACTTGCATTCATTGAATCCATTTGTACGATTTTAAGTTGAAACTTGAAGAATATTTTTTATCGTAGAGAATTTAGTGTTTCCAATTGTGTTTCTTTGTAATGCATTTGAAAATCCTGATTTTTTTTGTATTTTTAAAAAGCTGTCTAGTTTTTATGAGTTGGGT…
>DN10328_c2_g2
TCCAACATTTATTTTTTATGTAAATAATATTTTATTCTATGCAGCAAATTAGAACATGCTAACACAATTTATTCCAACATAAAACATCTTAATATGGGTACTTAAATTCAATGAAACAGTCATTCATAGTAATCTACTGACTAGGCTCAAGTTATCATACAGCTATGATGTCAAATAATTTACAAATGGAATGATTCAGGTTGTAAAATCTATTCATTCAATAATTAATATTAAATATATTTTATCTAAAATAATGTTATCCTAGGTGCTTTTTATACATTAATTGTGTTTTACACAATCTATTATGTGAAATTCAATACAATGTTGAATAACTAAAGGTTTAATAGTTACGAGTTTTAGAAAATTAAAATTTACACATGTTATTATAATATTTATATA…
>DN10328_c3_g1
TAATAATCTTATTATAATGTATTATTACTAAAATTAAATTATTCACATTTCAACTACATAAACTACAAGGCATTCAACAATAATTTACAACAGATTAAAGCCTTGTGAGATCAATTCAAGCTCAAATAGTAGTTCCTAGTTGCAAAATTTCTTCTTTAATCTCCAAATTATTTTATTGACTTATACTTGAATTTTTGTAAAATATATCTCCACATTGGATGGAGAGAAGAGGATAAACAAGAGCAATAATTCTATAACTACAATTTCTAATTACATTCATCTGAACTTGAAGCTTGATGGTAAGATGATTAATAATTGTGTACCACATACAAATTTATAAATAATCTCTAAATTTCATCAATCTCGTGCTAAAATTATTTTTCAGTCGGTAACTTTATT…
>DN1032_c0_g1
TTATTAGGTTGCCTACTCTGCCATGACAGACACAATTTTATGGTTACGCCGAATGTGATCAGGTTATCTACGTATTTACGTTCTAATTTGCTATAACATTAATTTGGAATTTCAGCCTAGATTATAAAATTTTCGATTTGCATACAGTGATTCATTCATAGGGCACTTTGGTTCCTAAACCAAAGTTGTGTGTATTCAGGATATTGGTAAGCAAACCCATCAATACCGTTCTAGCCTAGTTTCTCAAACATGAATATCACTTCGGCTGCAGGAATAATATCGCTCTTGGAAGAGCCGATGCCTGAGCTCAAAATCTTCGCTCTCAAAAAATTAGACCATATTGTCGACGAATTTTGGCCAGAAATATCCGAAGCCATTCAGAAAATCGAAATTCTGCAC…
>DN10330_c0_g1
TATTCATTGTTCAATAATTTACGATATTATGGGAGTGTTGGGTAGATTTACGTACATGTTCTCTAATTCGGACTGCACTTGGTCCGCATTAGTCCGAATTAGTGAAGTTTTACTGTACACATAAGTATATAGTACACAATACAATGTAGATGTCAACATACTAGCCCAATAAAATCTATGAAATGTTATTCAATTCAATTATAGAGCACTCACAACGTCACAAATCTACAAAAAGAGTTTGAAAACAATTCAAACTCTATTGACTTTACCTGCATCATTCATCAATAATTCACAACTTACCAGCCCAATAAAATGCTGTATTATGTGAAATGTTTTTCAATTCAATTACAGAACCCAACACTCTTTACACAAATATGAACTGAAAATAATCCACACTAT…
>DN10333_c0_g1
ACGCATTTAAATAGCACTCCTTTATTCATATCTACTGATTTTTCGTGAACGTAAATTCCAATTAGATCCTATTATGTCACATGATTTTCGAAACACAATTTCTAAATACTGTACTTATTTCAAACATTTCTGTTGATGACTACTCTGAATGATAAGGCTAAATTCCACTTCATTTATTGAATGGTGAATATCATTTACAATTCAACTAAGAGTCATGAGTTGGATACAATTTTATAATTCGAGATAAAATAGATACTGTAAATGTACTAACAACCAGCTCTTTCATCAACTAAATGTAAGCAACCAGCTCTATAAATAATTTCATATGAAATTGATCGGTTATTAATTTATCTCATTAGTTGTGCTACATGAATGTGAATTTTATAGCACCCATAAAAT…
>DN10333_c0_g2
CGCTTTGAGCTCTTCAATGCAGCATTCCGACTAAAATACATGCCAAGTCTTTGGAAAGTAGCCGAAGTCATCATGATTCCCAAGCCAGGAAAGCCACAGAATCACCTCAACTCTTACAGGCCAATCTCCTTATTGCCTATACTATCTAAACTTTTTGAAAAATTGCTTTTGATAAGGCTCAAACCCATATTACAGGAACGTGCACTCATACCATCTCATCAATTTGGATTCCGCAGCAAACATTCGACAATAGATCAGGTTCACCGAATAACAGATGTAATAGAGAAAACACTGGAAAGTAAGAAAGTGTGTTCAGCTGTATTTTTGGATGTGGCTCAGGCTTTTGACAAGGTTTGGCATAATGGCTTGTGTCAGAAGCTAGATCAGCTGTTGCCAGAG…
>DN10335_c0_g1
CACTGGCTTCATTGAACAATAATAAGAATAATACAACATAGCTAAGAAACAAATGTTAGTGATACAAGTTATATACGACATAACTGTTGTGAATTTTAGTGAGAAAATTTTAAAAGATTCCGATAAAATAATTTTTACACTAAAATTAAAAACTAGCTGATACTATCCATATTTTACAAGTTTCTTTACGTAAATAAGCAGGGAATACAAAAAAAGCATTACCAAATATGCTCAACTTACACTCACAAATAATAGCACATCGGCACATAAAAAAATAATTAAAAAAATATATGAATTTGAGTACTTAAATTAAAATGACTACAAAAAAACTAAAAATAAAATATACAAATATTATTGAGTATCATGTTTTTCTTACGAATAACCTTAAAAAATGAAGAA…
>DN10338_c0_g1
GATTTATTTCAAAAATTAAAATATTCTTTACAACGACACACTAAAACATAACATTTCAGTACAATTGAGTACACATAAAATGAAAATTTCGAAATTCACAAAAGACATTAAAAAAATACAAATAATAGTTGACAAGGAAGGAAGGAATAGTTATTAAACAAGCAGGTACACATAATAGTTATTAAACAAGCAGGTACACATCACAAAAACAATCACAATTTTTTAAATATGCAGTACATAACAAAGAATAGAAATCTAACTTTTGATAATTAGAGCAGGTAGAATCTATCTAAAAATCTAATATCACTGAATAGAACAGGCAGGATTGGATACATAACTATTAAAATTTTATTTCATTGATTAGGATGGAGAATATCATGTCTACAACATATATTCATG…
>DN1033_c0_g1
TTGTAGCTATATTTCAGAATCGAACTACTGTAGTTTGAAGGACTCCCAGCTGAACAATGGCCTTCGACGGAAACAAAAACGTTGGTTTCCACAAGAAAATCGACCCCCATTTTGGAACGAAAGCGTGTCACAATGGACAGGAACCAGAGCAATGGGTCTACATGGACTGTATTCCCCCCATTTGTATGTCTTCAACCTTCAAACAAGTAGAACCAACTGTGACGAAATTCGAGTACGGTCGCGGCGGAAACCCAAGTCGTTACGTACTTGAAAGATGCTTAGCTGGCTTAGAAGGCTCCAAACATGCCATGTGTTTCTCTTCAGGACTTGGAGCTCTAGCATGCATTGCTAGTCTCATAGGAAGTGGAGATCATGTACTGTGTGTGGACGATCTATATG…
>DN10340_c0_g1
TGCACAGTCTCATGTACAACAATCACGGGGGGCAGAACCAGCAGTGGCACAGTTTGATGAGTCAGCAGCCCAACAACTATCACAACGATTTCATGCAGCAACAACAGATGCACAACCAGCAGAACAACTTTATCAATCATCAGCAACAACAGGTGCACAGCCTCATGAACCAGCAGCCGATGAACAGTTTCGCAACCATCAACAACCACAGGAACTACCCGTCGGTGAACAGCGGCAACAGCCAACAGCAAGGATTCATCCTGAACCAGCAGCCGGGAGTGAACAGCTACCAGCCTGACGTCTACCAGCAGCACCAGCAGCCACAGGTGAATCAGCTGATGCGCAACGACTCAGTGGGCGAGTTCTACCTGCACGATCCCCCCACCCCCCAGCGCCGCA…
>DN10340_c0_g2
ACAAGAAATCCAAGTTTAGTGAAACTTATATTGGAGTTTATTAGAATTTTAATCACTTTGTTGTCAATAAGAACCGAAACCTACATAATAGACTTCAAAACGATTATCATTTCGAGCCACGTATTGCATGTTTTCAAACTTTAAAAAGTGCATCGATTCAATTATCTGTTGTTTGACAAGTGTGTGTGGGCTGATTTTGCTGAGATGACAAGAAATCCAAGTTTAGTGAAACTTATATTGGAGTTTATTAGAATTTTAATCACTTTGTTGTCAATAAGAACCGAAACCTACATAATAGACTTCAAAACGATTATCATTTCGAGCCACGTATTGCATGTTTTCAAACTTTAAAAAGTGCATCGATTCAATTATCTGTTGTTTGACAAGTGTGTGTGGGCT…
>DN10340_c1_g1
GTCAAGGGCATGACCGTGACACACGCACGCACGCACACACTCGCACACATCCCACCACTCTATGACATCACCATAATCTACATCCTACTTTAATATAGACAATATTAAGTTAATAAATGAACTGTATACCATTAAATGACATTCTGACAAACAGTTTCATCAATATATATATTTGTTTTCAAGATATATTTATCAAATCATAATCATGATTTGCTGAATCATTATCAATCCATCAATCTACTACATACATGTATAGTATATAAATATAAAATATTTCTTTACTTAAATATAATTATTATAAAGTATTAAATAAATTTTATTTGTTTAAATTTCAAATACTTTGACAAACAGTCTGATTGTTGGTTTAGGAACTCAGATTTTTTTTTATAGTTTTTCTTA…
>DN10343_c0_g1
TATCGTATGAAAATGATGACAATGAACTTAGGTATGTACAACGGGGGTAATGCAGGAAGTATTTACGGGACGGGAAGTGATTCATACTGCATGACAAGGTATGAGGATACCCACCATCTTCATCAGGGTGTTCCAAACTCTTACACGAACTCTTTTGAGGATCATAGTTCCTCTAACGATCACTACAAAGCTTCCCCCGGGAAGAATGACCAGGGGAAGTATAATCAGTTGTATTACTCGATACCTGAAGGTGGGTATCAAGGGAATGAGTTCCAGGATTACTCTATGCTACCCACTGCATCGTCTTCGTGTGTGTCGGGACAAAAAGATCTGCAGGATGCTGCGGATGGGTTTTACAATGCACAGTTACCATCACAAGTTCAGGAGCCCGTGAACATT…
>DN10344_c0_g1
AAATTTTCCAACAATTGAAACAGTGATAAGTATAAAAGTACTCTATCCATCTCTAAACTACACATCAATAAATTGTAAGATTCCAAGAAATCTCAAAAATATTTATTTTCACAAGAGTTATCCAAGAGATTAAACTTTTCTACAATCTAGCTAATTAGTTGAGAACATAGAATCTAAATAGGTGATTACAACAAAAATTTAACACAGAAAATCAGTCAACTTTGGAGCTATTCATTACTATAGAAATATGAAACTTAATCTACTCAACAAATGAGCGAACATCTCATGTCACGACTATTATTTTTAACTTTGAAATTCATGTTATCTTTTGTGCATGGCGTTTGCGAATAAGCGAATTCTATTCGAAGTAATCGAAGACCATGAGCAACTCCCGTGTGA…
>DN10345_c0_g1
AAAAAAAAAAAAAAAAAAAAAAAAAAAAAAAAAAAAAAAAAAAAAAAAAAAAAAAAAAAAAACGAATGTTTCAACAAAAAACATAAACCAAAAAATCAATTCTCCCAAACTAGAATTCTTTCACGTAGCTCACACAATCTAAAACGAATAGCGTCATTCCAACTTCATATAAGAAACGTATCTACGTCATAGGAATCAACTCAAACTAACTCATGACGTCATAGCTCGACTTATACGAACTACACATGGCAATGACGCTACTTCAATTAGAACGAAACAGAAGATGAAGCCCTCACATTCCTCATTAGAGCAAGAGAGATGACGCTATCATTCCTCCATTAGAGCAAGCGAGAAAGAGTAAGAAATCTCTCACGAACACAAAATTCCCATAGCTCAATT…
>DN10347_c0_g1
GCGGAATAAATATTATGAATTGGAAAAAAGAGTATTGGAAGTTGTCCAATTACAAGGAAATCGTTCAGGGAATAGTAGTGAAGGTACTAGAAAACTTTGTAATGTGAAATCAATTTACACATTTTATTACGAGTTTTCTTTCTTCATTCAATATTTTAAAAAGTAATCCTAGGATATAAGAATAACTATTTTGAAACAATATTGATAAAAGATTTGTAATTTTTCAAACGAAACATCTAAATACAGTCTTATCGATTTGAACTCCTGCTGGAGAAAGTTTCTTACAAAAGTATGATTAGAATTTATTTTCAAGAATAAATACAATAATAATTAACGCTAAGCAAAAATGTACATGTTATGGACAGTAGAATGCCAAACGGAAACTTATAAATAATTCTT…
>DN103487_c0_g1
TTTACATGTACATAATAATTTATTATCATAAACACTGAATCATTTCTTTAAAAAGTTGTTAGCTTCTAAAAATACTCAAGATAACATACAACAACACAAAAATGGCTACAAACACTATAAAGAAAGTGAACAAGTATACATAAAGGTAAAAGGAAAAACTATTCATAACCTAAAAATCAATCATTTTCACTTTTCAATCCTTTTCAATCATAATACTTTCTCATGAATATCCCGTTATCTGTGCTCTAAGCCTTGAATAACATCTTTTCAGCTGTATTTGAGTCATCATACAAATCTATTGAAGATTTTCAGAACTTTTCAGTCGAAAGTGATGAATTCACATTACAAACACACTTCAATGTAAACAATTTCATATTGAAGATATTCACAGCTCTGTTA…
>DN10348_c0_g1
TTTATGTCAGATACATTTTTTGTTAGTTTTACGTGTAAGCCAGCTAATATTCTCAGATAACTCAGCATAACATCGTTCTTGTTTCATTGCTGAATGACGTCTTGATAAATACGCGACTCTGTTTTTCTTCCATAGATAGAAATAATAATAGTTAAATGCCTACTTTTGATCACAGTCCAATTGGTGTTTTTCGTGACCCAAATCAAATTCAAAACTAATCTTGGAAAGGAACCTCAGCTCAGCTCAAATGTATGATGGTAATTTCGATATTGAAAATACCAATAGTTGTGACAATATTGCAAGTTTGTAATAGTATAGGCCAAGAATGCGTTTTGAGTTTGCACAAAGATCTGCCGAGACAACATGAGCCGCTGTATTTTACCAAAAATGGCGACGTAC…
>DN10349_c0_g1
TATTTACAACAGTACAAAAATCGATTTGAATGAATGCTTCCATAAAAATTATAAATTCAAAATGTAAAATACATATGAAATTCGGTAAGCTAAGGAAGGCTTCTCGTTTGTACTATTTATTGACGAATTGGTGTTTCCTGATCAGTACTTGCAATAAAGTATAAAATTTTAGGGAATAGAGTCCTATTTTTATTGTATATTTATTATTGATCGTAGTATCACAAGTTTTAAAACCACGCTGCTCTAAAACATGAGTCAAAATTAAGAATGGTATAGGTTATTGATGTATAACACAAGTCAAAATTGTTCGTTTCACTTACGCATCCAGATAAATGGACAATAATTTCTGTAATAGGAGTTCATTCGAATTTGACATTCATTGAAGAATAAAAGTTATTT…
>DN1034_c0_g1
CGGCTCTAGCGCGAAATGATGCTAGCCGACTTTAGGTACATTTTCCTGCAAAATTTTTTTGCAGTTGGAACCTTGTCAAACCAAGGTAGCGAAGTGGCGAGAGAACTTACCCTGAGGTAAACTTCAACCAAAAGGTGTCTAACTTTAAGCACTGTGTAAGCACGGTGACTAACTTTGAGAAAGAATCGCAAGATATTCTTCACATCAACTGAAATGTGAACTTGAGAGAAGAACAGATCATGCAGCTTCAAGAACAAATAAGGGAAAGTATCAAGTGCAAGGATTTAAATCCAAAATCAAAGGTTCCTAAAGGCTCTTTCGATCAATGCCAAGTCAACCATGAAAGAGCAAATCTAATTTTATTTCCATAAAATTTCAATTAATGATATTGAAAGTTCC…
>DN1034_c0_g2
AATTTCTTCCGGCAATGTAAAATTAAAATTTTCCAGCAACAATTTTTTTAAACTCACTATCAAGGAACATAAATAATCTTTCAATCATGCAGGATACGAGAGCAGAAGATCATAAAACCCAGAATATCAATAACTCAGGGAACTTGATTACCAAGCAAGGACAAGCAAATGAATTTGAAAAATCAAGAAATGAAGCATTTGATGTTAACTTGAGTCTCTTTGAAAAACATGACGCGAAAGCTCCTTGTAGAGAGCCCATGGCTTTCTTAAAAGATCTTGATGATGATATCGATAGGAAATTTTCCAAGGCAAACCAAGATCAGGCTAAATCTTTGAGCGTTGAATCTGGAGCAGAAAAAAGAGATCTATGCAGTCTAGATGACAACAGGCCCTTGAATA…
>DN10350_c0_g1
CCGCCACTCGTCTTGCCCTGAGATGACGTCACGCTGTGGTTGCTGTCACCGCCCCCAACCAAGTCTTCAACATAAACAAGATGGCTGCCGTTGTTGTTCAAGTGGTTGGTGTTGTTGTTGTTCTTGCTGTTTCCGGGTCGAGTTGCAAACGAAGTTGACGCGCTACGATGGCTGTTGTGATGCTGTGAGCCACTGCCACTGCTCATTGCATGCGGCTAGCAGTAGCGTTCGCAAGATGGCGTCGCCTACGACAGCGCTCCTGGCGGCCAGCCACACAACTACTACACTTACTAACAAACCGGAGGACCACGTAATGATACACAACAACAGAAATGTGTGAAACACAGGAACAAAACGCTGTTTTTAAACACAGGAGCAAACGTTATTTGAACGCTGTTT…
>DN10350_c0_g2
TGTTGAATTTGTTGAGGCTGTTGTTGGTTCTGTTGAATCTGTTGCTGATTCTGTTGAATTTGTTGAGGCTGTTGTTGGTTCTGTTGAATCTGTTGCTGATTCTGTTGAATTTGTTGAGGCTGTTGCTGATTTTGTTGAGTCTGTTGCTGATTCTGTTGAGGCTGTTGAAAGTCTACAACATTATGCGGTGGCATTTGTTGATACTCTACATTCTGCAGAATTTGTTGCGACTTCTGATATTCAATGTTTTGCAAAACATGTTGGGTTGTCTGCTGTTGAGGGGCATTTTCTATATTCTGTTGAAATTCCACTTTCTGTGGAATCTGTTGGGACTGTTGGAATTCAATGTTCTGAGGAATTTGTTGTGGTTGTTGCTGTGGTACTTGCTGTTGTGTGTAC…
>DN10351_c0_g1
CTACAGTAGTTATCAGTGGAATAATGACAGGGGACTAGGTTTCCATACAAGAACAATGGCTCAAGAAATACGTTTGAAAGTAGTCTCCTTTCTAAGAAAAAAATTGTTTCTCCGCTGACTGGCTTGGAGCTCGGAGCTGATGGTACCTGCCCAAAGATCTATAATACTAGTAAACAATGACCATCGTTTCCTATTTGTTTCAAGCACAAAAATAGCATGGCAGTTGAAGCTTTCGCTCCAGAGACTGCCGTAGGCCATCATATCAGCAGTGGAGGCATAGTTGAAACAGTTGGTGAAGAA
>DN10351_c0_g2
AGAATTATGAGAGTAATTACCACGTCTGTAGTTCTCTAGACGTGCTCTAGTCATAATGATCTCCCCCACGAACGAAGAGGTATGCAGTCAACGAATCAACAAGCAAGTAAACTTTCAATAACGAAAACAAGGTCGAGCACTTACCTACAACTCGCCCTGATAAATTTTGCTAATGATCACTGGTCTTCCACGTTTACCAGCTGGCACGAAGTTCAAAGTCGAAAACGGCATTTCTTCAAAGAATGTCTCCTTGAAAACGATTTTCAAAGTTTGCTCTTCTCAAAACGTATCCACTGCACTTTCAACCATGATACAGAATGGCCCTCACAGTCTTTTTTTCCTTCTCCTGATACTTCAGTATTTTTCCACTAAAAATAATATCTATTCTAATTATTATTT…
>DN10353_c0_g1
GTTTAGCAACACATTAGTAAAATAATAAGCCTAAAGGTTTGTTCATATTTTGTGTAAACATAGTAGTTGAACGATTGAAAAATTGAAATGGCAATTTTATAAGATTGTATAGTCATAACATTGCACAATTCGTTAATAGCACCAAAATAAATATTGAATTAGCAGTAATAACTTGCAAATGATCAAGAGTATTCCCAGGATATCTTGAAATCATTTTTTATTGGATATTTTTTATCATCTATGTTTACTCTTCGTAAGTAGAAGAGTCAATAAAACCAAACCATAGATAGAAAAATACTTAATGAAAATTGAATACGATAAATGAATTGAAGATTTCAATAATTTAATCATTTCTTAGGTGAAAACGTTCTTTCACCATTAGTTCTATCTTTCGATTAG…
>DN103545_c0_g1
CTCCGGAACCTATCGATATATTTGTTAATAGTTGTTACATTGTGTAAAATATTTCGTTATGTCTAAAACAGCTTTTCGGTTCTGCTAAAATCCATTTCTCAGCTCAGTAGAATGGTCTTGGGACGTATGGTCCGAAAGCCTTTGCGTATGGTGAGTAGTATGGGGAGAAAGCACCATAAGCAGATTGGACACCAGCAGAGGCAGCGCTAGCTGCTTGGTTCACTGAGGAGGATGAACTTTCAGAGAAAGACGAAGATTCCTTTACTGATGAAGATGATGATTCGGCTGCTTGCTGTTGTACGGCACCGACAGCTGCGCCAGCTTGTTCAACGAAACCACCAAATGGTTTTGGGGCAGCGCTGACAGCCACAATGACAAAGCAAAGGCAGATAGCTACGA…
>DN10354_c0_g1
TCGATCTTCAATAATCGATGTATCGTATATCGTATCGTTTCGAGTTTTAATCTTGTATCTTGTTACTTGTTACTTGTAATACAAAATCACATGTGCACCTAATTTCTAGATCTTGAATTATTGATTGTTGTGTCTTTATTCTAAATATAATTTGAAAAACATCAAATCCTCATAAAACATGAATGGACAGGATAAGGATACTGTACCTCCAAGGAGAACTGGAAGATCTGGTCCATTCGCTCTTAGCGAGCTGATTGAAGGAAGACAATTCGAGGTTAATGAGCATGACTATTGTGAGGATGATTTTGAAAATTCTAACGAAGATTTCCGTCCTGAAGAGATTGAAAAGTACGTCAACTTCGATGCATTAGATCTAGATGTAGATGAGAACGATAAAGT…
>DN10355_c0_g1
ATTTATTTTACATTTTATCACGTTATCAACATCAACATTATCAACTAACAATTTTTCTCAACAGTCAATAAAAATAAGTAAATTAACTGGAACATTCTTTTTATCTTTCAATCTATTAAACGTACGATATATACTTAATTTGGATTTTGTCTTTTTGTTTGTAAATCCTAAAATAATTGAAGTACAAATTATAATAATTTCAACGAAAATTATAGAATAATACACCGAGATAAGGAAAACTTACAAACTTATATAACGAATACACGAGTGAACAATTTATATTCTTGATTAAACAGAAAAATATGCTCCAGCGCGGGGATTCTAAAGCCAGTGGTGAATCCATTATCTGTGAACACATTCCATGGATATCAGGATATGGAATGTAATTGTAGACATCCA…
>DN10356_c0_g1
CGTCAACGTATATTTTTTATAGCTTTGAATTCTACATGGGTTCACTGTGAAGTCGACCATAAGCTAATCCTTGTGAGCTCTACCTGGATGATTAAGTGAGCTATTGTTGATGAAGTACATGAGGTTTTTGATTTTTGTTTGCAGAAATCTCCACAATGCGAGCCGATGAAGAGCAGAAGAGGCCTGTAAAGCGACCTGCCATCTCGTGGACCACTTCTGATGGTGAGTGTTGGCAAGTCGCCATCTTGGTTTCAACTCCCATTAGTGAAATCCTTGCAGGGAAATGGACCTCTTGGTTGTAAAATTGTTCCTTTACTATGTGTGTATTGAAGTTTCAATAATTTTGATTTGTTTGTGTTTCGGTAGGACCTAGGATCGACGACTCCCCGGATCCCCATA…
>DN10359_c0_g1
TTTTTATAATAACCAGTTTATTTCGCCAAAGTATACAGAGACAATATCAAAATTTAGACCACATGATACTTTTACAATATTGAAAACATTTGAAGATCAAAGTTATGTCTTGAAAAAAGTGATAATATTTATTTTATTATTTAGTATTCAGAAAATGATAACCACTAACTATCCGCTACCGCTACTCAAATATTAATCTATGTAGATGGAAGTCAATTGAAAAAAAAAAAAAATGTGACAGTTCATCACATACATATTTGATTTATTTTGTGTAAGTGACGAGTAGGTCCAGTAATCAGGATTAGTAATGACCAATTCCTCAACAACTTACTGCTTTAGATAATTTCATACTTATTTATAAAAATAAAATGTACAATTTATTTACAATTATACGGGATA…
>DN10359_c0_g2
TGACTATTTAATTTCATTGAGACATCTGTCTCTTGTCAATGTCGTTTCGTTATTTGAATTTATTAAAGTGTAAGTAACTCCAACACAACTGTGGCTCATGGAGTACCTTTTAAGCGTGACACTGATGTTATAATTATTTTTTAGTTCTTATTATTTATGTAACAAATTGATTATTTTTCATGATTTATATGTATTTTTTATTCTATATGGAAATCAATTTTGTTTGTATAATGCCAGTTTTGTCAATAAATTTCCATTTCAATTTCAGGTTGTATCCCAGTACAAAAACACGTGGTTCGAGAACTGCAAATTGTCAGTCTCGACCATTTGTAGATTTGTGATGTGCTGGGTACTGTTCGACCCTCCCCGCCACCAAAAGCTTCTCCACGAAGCAAACAT…
>DN10359_c0_g4
CGATTTTTTAGATTGATTCTAACGGCTTGTGGTGGCTCGGGGAGCTTTGATCATTTCGACAATAACAATATGACAATTCTATGTAAATGTAATGTAATGTATATGTGGTATGTGGTATCTTGTATGTGGTATGTGGTATCTTGTATGTGGTATGTGATAGTAGCAGTATGTTACAATGATATATTGGTCGTTTTAAACCTATTGTTTTATGACTATTTAATTTCATTGAGACATCTGTCTCTTGTCAATGTCGTTTCGTTATTTGAATTTATTAAAGTGTAAGTAACTCCAACACAACTGTGGCTCATGGAGTACCTTTTAAGCGTGACACTGATGTTATAATTATTTTTTAGTTCATATTATTTATGTAACAAAGTGATTATTTCTTATGTTTTATAT…
>DN1035_c0_g1
TTTTGTTGAAAAATTGCAGGTTTATTATCAAAATTATCAAAATCTCACAGGATCAACACTTATTAAAATATAAAAATATATTTTTTACATTTCTCCTAAAGAAATAATAAAAAACAAAATTGCTTCCAGATATGCTTCAATCTGATCAAACAAATTCAATTGAGAAGTACACTCTTTGGACAATTGATATAACAACAAATTTGAAGAAAATGAAAACTCCTCTGATAAAATTTGTAATATGAATAAATCGTATTTACTTATCTACAATTAAACGATAAATACTGATGTTAACATAAGGTAGAGATGAAATTTGGAATGATTTTTCCATAATTTTGCAGGCTAAAGCGATCTTGACTTTGATAAAAAGCTTCTTTCTCATTTTGAAAGCTTCTGACTAAA…
>DN1035_c1_g1
CAAAAGTGTAAAACACGCCACATCAATGCTTAATTATTGCATTCAGCTATAAAAAATACAGTTCATTAATTTACCATGCAGACATTTACTACAAGTATGTATGTTCCTACATTGTAAGATACGCTGTTGTAATTTTCTAAAATATCAAAATGGAGTATAGCTTTAAAATATAGCTTGTTATAATAGAATCACATCACATCATAAACGATGTGAAAAAATTCTTAGGAAGACCAAAATTCATTACATGTGGATTACAGTTCTACAGTATTAGAATATTTGATGTATAATATATAATATATTAAGAATAAATAGTACGAGTTACAATTTACAAAACATTAAAAAACAATAATATTATTTACATGATCAGTAACGAGTTTAGAAAATGAGTAATGAGTTTTC…
>DN10360_c0_g1
CTGAAATCGAAAGATCAATCAAGAAAAAATAAAAATAAGGAGTACGAAGAAGTGAAAGAAGAAGAGAATGAATTTTCAGATCATCCTCACACAACCACCCAAGATGAATCGTTCAGTGGGGGACCAATCAACGAACTAACCGATGATGAACACGCCTTTCCACCGCCACTCAACAAATATCCATCCCAAAAACAACATCAGAATAATCCAATGACAAACACTTCAGGAAACGAACAACACTCTTTGGTGCCAGAATACATAAAAGCATTAGACTACCAGCCCAACCCCCTCAACTTCATAACCGCTTACAAAAGCAAGTTACACATGTTGGAGGAACAACAAAAACAGAAAGAAAAAACACAACAATTAGACAAAGAAACAAAACAAAATAGACGCACA…
>DN10361_c0_g1
TCAGAACGTAAATTAGTTTTGATAAATTTTAAAATAATTTTCAATGAATTTCTTTTATTAGCTGTCCTTATTTAATAACTATAATGGAAACAACTGAAAAATTGTATTTAATCAAGCAACTCAGACTTCTTATAGTTAGAATAATATTGAAGAATTCTTTCTTTTTAAATATCAGTACGGTAATGATTTAGTTAGCATTATAAGCAGTAGACATGTAGCTTTTGGTACAATAAATAGGCAACATGGATTATTATAATCTAAGATTACATTTACAAATTTCATAAAAGAACATTGTTTGAAAGAATGGGATAGGATTTAAATGAGTTGTTGGGCCATGAAAGTTTATTACTCAAAATGATTATACAATATCTTGACATTTTACAACACAGAAGTTTCAAG…
>DN10363_c0_g1
CACCATCTTGGTTCTGACGATGCGGTAGCCCTTGTCGTCCGCTATGTAGTCTCGCAGGCGCAGGAAGCCGTTCGGATCCACCCAGCCATATGTGCCCACCACTGTCCCGTCCTGCAGCCGCTTCTCCTTCCTGTATTGGCCGCTTATCGTTTGATACTTGAAGTAGCGTTCTGGTCCCTCATCAGTTTGTATGTGATATTGCGTGTTGGGTGAAGTGTCCCACCCTCCTATCTTAGCACTGCTCACACTTAGCACTGTCATCAACAGGGTAACCCTGACGACAATCAAGCGACTGGAACTCATACTGACTAGTGAGGTCAATCAAGACGACTAGAAGAAGATGAAGATGCTTGAGGAACGAACACAGTTACTGATA
>DN10364_c0_g1
CAAATTTCTCTCAAGTTACAGTAACAATTTTCATAGTATTTGTGTGACTGGCACCAACTTTCCAGCCAGTAACAACAACAACAATACTTCCAGTCTCAACCAACTTGAGTTTCCTGCAGTATTCAACCCCAAATTTCCATCTTTCCTGGACGTCCTCCTCCCAATCACTCTCAAGGGGTTTCTTGTAGTAAACAGGGAATAGAGCCCGGTAGAAACGAAGCTTCCTGGAGTCATACTGTCTTCGAGATATGGAAATTATGGGGCAAGGAGGGTGGTAGATTGACATCCATTTGGCTGTACTTCCTGATGTCGAAATCACGATGATGGCCTGAGCACTAGTTCTGAATGCAGAGGTAACAGCTGTGAAGGCTACAGAACGGGCTGGCTCGGGGATGTACG…
>DN10365_c0_g1
TTTTTAATTTTAATTTTGAGTCCACATAGGAACACTTTAGTCAATTTTGTCTTGTCCTCTTGGTTCTTCTTTGTCTGGATCTTTGTTCTTCCCAGTACTTTTTCATCCTTTCGGACCGTTGCTTCCTAATCTCGTCCGTGATTACCATTCTGTTGTGTCTTTCAGCTCTCTCCATTATTATTTATTATTTATAATATGGAAATATGGATAAATAATTATGAGTTTGGTTTTTATTGGTGGGAGACCCTTGCGGGTAATTCCACCTTGCCGATTTGCCTTGTCACTAGGACACGGTGGACCTACAGTAG
>DN10365_c0_g2
ATATCAACTTTCCTGAAATAGCTTACCCCTTGGTCTCGGGGGGGGGGGGGAAGAGATCGTTGTTCTTTCTCATTATCTATTTCAAAAATGCACCACATAAAGCTTCCTGCATATGATATCAGATACTAGAGCTGGTCAGTAAAGTAAAATCAGCTTAAGGTGACTGACAATGGGGGTTCCAGGGGTCTCCCCTGGTGAGCACACGAAGTGCGAGTGATATTTATAGCTTGTCTAAAATTCCAACTTGAAGAACTTATTTTACATATTTTCAACCATTATTTGAGTTGTACATGAACCCCATTACATTGATTAGCAGAGTACCTGGTATTAATGAGTAATATCATCATTTCACTCTCACCCTTTATATCAAACATCATAGAATAATTTTTAATCGAATTA…
>DN103661_c0_g1
GTTTTTAAAAAGTCGTCTGCTGTCCTGCAGTGGTTAGACAGCTGGTGTTAGCCTATTTTCACTGAACTTTTTCGTTTCGGGATTATTCTTTAGTTCCACAACAGATTATTATATTCAAGTGCCGATTTTAATGTGAATTTATTTGAGGGAATGGTCATCCTACCTGTAATCGCTTTTGGCCTTCTGCCAACATCGGTTGCTCGTCAAAACATAACCTCACCAATTTGCCATGTACGCTATCAAAAAGACAGTAAATGCGGAGGTGATCCCAATAAGTGAGTAGTATGATGGATGGGTGCATGTATAGACCTTCAAAATGATCGTGATCTTGTTCTAAATGCAATGCTGCACTTTAATTGACTTAGCTTAGCTAGTAATGCTTATCCCAAGCTCGTAAAT…
>DN10366_c0_g1
TTTTATTTTCAAAACTTTAATGGCAGTCTAGTCTTCAAATTTTATCTACAATATACATTTATTCTCTTATTGTAACAAACATAAAAATATAATAATAAATTATTATTTTCTAACAAACTCTTTAAATTAATTCATTACAAAACTAGAGTAAATCTGGATTTGTATAATGATATCGAAAAATTGAAGATAGTTTGTTCAATATTTGTTCCTATGGTTAATTTGTTCACAGTGGAACTTGGATAGTTCGAAGGGAGAATGAGAAAAGTACAAATTAACAAATATTTACTGTGAATGGTTTTGAAAGGGGATGAAAATTTATTCGAATGATCCAAGATCCACTGTGAACATATATATAATGTATATTTCTTGGAATGATCTGCTTATTACATCATGAATACA…
>DN10367_c0_g1
GGCGATTCCCCAGTGAGGCGAACGCTTGGTGGTCATGTGAGGAATGAGAGATCTGTATCGACGTATTGCTTGGACACAGCGTCGTAAGCGCTTGCAGTAACTTCAGTTCCGCCGAATGTCAGTTTGGCGATTATTTCTCGTGGCTGTTTCGAGTTTTTCGTTGGTCGTAAGTCAAGCTTCAAAGTACCTATTCTGCGGACTCCGTGGTCTGTAACAAACTTGGCCGTGGAAGACTGTGCGCAATAGATGTTGAGAACGATGGCGGATTGCTTGCAAGTGGCGGGAGTGTATCTGCGCACCACCATCTCTCCCACGCGCACGGTCTGGTTGGCCTCCACTAGTGGGTCCAGTACGTCCACACACCACTCTTGGCCATCCTTGATCACCAGTTTTTCTGAT…
>DN10368_c0_g1
TTCAGCTCCAGCAGCTTCTGATATGCTTTTGTTGAATACTTCAGAGTTGAGTGAAACTAGAAAAGCCCCTGCTCCAGAGTTGGATAGCTTGGGGAGTTCCAGCAGCAGTGGGAATGGTCGAGAGACTATTTTGATTGAGCGAGGTAGAAGAGACTCCACTACTTTGAATGCTAAAAGTATGCAATCTCCTGAGTCTGATCAGGCGAACACTAGCAGCAGACGACACACAATCTCTGGAGGTGTTGAAAGCCTTGAGAGTCGTTCAGGAAGAGGAGCACCTGCAGAATCTTCCTCAAGAAGACACACAGTTCATGGTACAATCGGTCTCAGCTCAACGGGGAAGATAAATCTGAATGTAGGTTCAATTATGAAAGGAAGACTGATTGGCAAAAGAGGAAA…
>DN10368_c1_g1
TTTAGTTAATTTTGAATTTGTACAGAGATAATTTTTAATTTATTCTGTTTGATTTTATTACTTATATTCAATAGATTTAAAGAACAGGCGAGAACAGATTTATTAATTCATTATAAGAACTAAATAGTAACTAAGTATTGAAGACTCGAAATAAGAGAATACAAAGTAACTTGGAGACTAAAATAACTTGATTTCAAAATTTCCAAAGTCAATCTTCAAAGTATTAACTTGTTTTCAAGACACATTCACATTATAAATTGATCAACTTGTTTCCGATTACTCAGAAATTGATTGCTATTTTTTCAAATAAATGAAAATGGAATTATTTTATTTATAACTAGTTCTTTCCAATAACTAGTTCATTGCTTCATCTTTTGTCAATAATATTGCACTAATAAT…
>DN10368_c2_g1
ATGAAAGTTGAAAAAATCTTTGTTCCCAAAAATTATGGAACGACTCCACAATATCAATATCGAATCTACGTTAAAATTCATATTCTCGCAGCAAGAATTTTCAAAATTAATATAATTTACATTTTACTCATTTTTATTCGCAATAAATATTATCTCCATAATTTTGATCGTTTTCGATTGGATGATTGGCTATTCTTATTCTTTGAGTCGATTTCTTCTCGTATATAATTTACTAGTTCCTCTGGGGTGACTTTTTTGGCCCAAACTTTGTAATACTCTTCAGCATCAATGGTGGCTAAATCTGTTTTTGGACCCAATTCATCCAGAATGAACTTCTGCCAAACCTCCGGTGATTCTATGTATACATTTGAGAGGTTGTTTGGATAGTTGCTGGTTGTG…
>DN10369_c0_g1
CACAGTTCTGACTCATCTCAATCATCCCGTAGTAGGAGGTTGTGCGAGCGTCCAGAGCTCATCAGCCGTGAAAAGAACCATAGTTATGACGTCACACAGCACAGGTGAAAGCGTTCAGAACTCATCAGCCGTGAAAAGGACCATAGTAGTGACGTGACACACACACTCCGAACGAACACACTGCTTGGGTGAGATGGAAGATGGAAGGTAGCAGGTGATGAGATGAGATTAGTTGCCACTTCCGCCACCACCCCGTTTGGAGCGCATCGATCGCGGCGATATGCCCATCTTGAGTGATCGCATAGCCATTGCCCGATTGAAGTGGCGGTGGGTCTTTGTTTCGGCAAAGTCTGTTTCTAGATTGGCATCCACCGATGACACTATGACGAGAAGGACGCC…
>DN1036_c0_g1
TTTTTTTTTTTTTTCCAATAAAGTTCAATTTATTCTGCATATTTTTCATTCAACAACAACAGCGCTTTACAATTAATGCACCAAGTTACTGGTTAAATATAACGCTTAATAATATTCAATATTTCATGGAATTGAAATCGTAAACTAGAGTTTTCAACGTATATAAATAACAATTAAAATCTGCGCTCAAATAATATACAATTTTTTACAATATTTTCCTAGATAGTATCATGAATATGAGCATGGTTCTTCTGTGATAATGTAATATTAATAATACTATCATTGGGGATTACAATTAGTATCGTAGATAATTGATTAAAACGATTGGTGGGGATTTTAGGAAGAGTCAAGTGAATATACAAGTTTGTAAATACTCTTGGAATATTCTACAAAAATGTG…
>DN10370_c0_g2
GAAAAACTTATCATCGTGGAATCCACGAAACTTACAATAGAATTAGAAGACAGTATTATTGGCCATCCATGTTACGCGACATAACAGCCTATATAAATAAATGTACAGTTTGCTTAAAAGTAAAATATGATCGAAGACCTGTTAGGGTAGATTACAAAATCACACCTACTCCGGATAAGCCGTTTGAAAAACTGCAAATGGATAGTTTTCAGTATGATAAAAAGAAATTTCTGACAATAATTGACTGCTTTTCTAAACGTCTAACAGTTTGTCCTCTCACTAGTCTTAATCAATTAGAAATCCAAGAATGTTTAAATGATTATTTTTCAGCATTTCCTCTGCCTAAAGTCATACAGATGGACAACGGCCGAGAATTTGACAATGCAGGCTTACGTGATT…
>DN10370_c1_g1
TGTGATTCCATAAAGATTGTAGTGTTTTGAAATTTTATTTAATATGATCCATTTGAGACTGTGTCTCTCACTAATATAAATTCCATTCTAAATCACAAATTTTTGTGCTCCAAGTAGTTACTTGAATAGAAGTTACACCTACTGGTTCAAATTTTTAGTTGTACCTTCATGAATAATGTTATGATTGCTTATTTTGTAATTTATTCCTTTTCTTGTGCTATGATATTGATATCATTGTATGGGAATAACTTGAATTTTAAAATTTACTCGGTCCATTCTCCAAGTTATAATTTAACACGATCAATTTAAAGTAATGTAAAATGTAATTGAAGTACTCTAACCTTGTTCAAATTCAAAATATTCACAAATCGGCTCTCATATTTTTGTTACTTCCTCTAT…
>DN10371_c0_g1
CACATATGTGGCTTTCTTTCATTGGAGGGGAGAACCGTTTGGGTAGTTCCACCTCGCCGATTTGCCGTATCACATGGTGGAAATACACTTTAAGGTGGAATCCGAACCATTGGAGAAACATTTGAGTAGGTCCACTTTGCCGATTTGCCGTATCACTGGAGGGACACGGTGGAGATACACTTTAAGGTGGAATCCGAACCACTGGTTGAAGGCGGGTTGTAGGTTGAAGGGAGGAGAGGTTGAAGAAGAGGAAAGGAATTAATCGGACTTTTGCTGACAGTAGAGTTCTTTCAACGATTTGAGTTCATCGATAAGTGCCTTGTTTTGGTTCTCGAACACAGCTACTCGATTTTCTAAGCATTTAATGTATTCTTTCTTTTTTCTCCTACATTCTCGGGC…
>DN10371_c1_g1
CAATCCCGTTACTACCAACGTAAGATGACCGCATTCTTCGGACTCGTAAGTATTCGAATCCATTCTCATATGTTGAGATCTCTCTCAATTTTTATTCTAAATAACTGAGTACCTGTTATAAAATATTTAGTATCTTACAGAGAAAAATCAAATGTCTACAGTAACTCCTTCGATATGTTCCAATGCTAATAGACTATTCAAAATGCATATCTGTTGAGATCTGGACTACCTAACTTGAAAACAGTTTTGAATTCAGGTTTCAATTCTCGTTGGAAATTATTTTGTGATACATTTTCAATAATGGTTCAGGTTAATAATGATAAATGGTGGTTTGGAGAGACAAATCAAGAAGAACAACGAGAATCTTGGAGTTTTCTCTAATAAATGTTTTTCTCAAGA…
>DN10373_c0_g1
TTAACAGAAAATACAGTTTATTCAAACAAAATGTAACATACTTATTATAATTATGATGACTGTTGATTTATTGAATTAAACAAAGAGTTGATTTTGCTTATGTACTCATGAGATACTTGAACGAAATAAGGCATTGCAGAATTCAAAGCTCTATATCTCCAGGAAAGTTCCAGTACCACATCAGGTTGCAGCAAATCGTAACACTGAAACAAAGTAACAACAAAAAAATCCAATTTCTTCCTTTCCAAGAAGTAAACCAACAAATCCTCCACTAAATCTGAGCTTTTTGAGTCTGATGCGTATTCTATGGCATCTTTATAAAGTCCATTCTCTTTGCAAAGCTTTATACTCTTATTCCATCGGTTATTCTTCTTATACAAGTAAGCTGCTATCCTCCGA…
>DN10374_c0_g1
TTTTATCGTACGAAAGTTCTATAAAAATTGGCAAGATCATATTCGGAAACCTTTCTTCTGTGCCCAATATGCCTTCATTCTCTCAGACCTCCGAAATTTCTTCTCATCCGTGATGTTGTAATTTCTCTGTTTTGGAGGGAGTTTTGATTTTTAATTGGTTTTTCTCATTTTTAAGAATAATGAAATTATTCAAGTGTTTTCATTATTATGTCTTATATACATCTTTGAAATAAACTAATTACAATTTTATGTTTCTTCATATCTGAAACTTGTTTTAATTGAAGAAAGAATCTAACATTTATAACTTCTTTGACGTACGATTGCATTAATTTCTGTTTCCCTATTCAAATCATCAACAATCATCAAATGCCTTGAGACATATATTAGAAGTGTGTCTTC…
>DN10377_c0_g1
ACTGTTTTGATCAAAGGTTAACAATTTATTATTGTTTGTTATCCTCACGTGATGAATTAACATGGATTTGATAATTGTTTGACGTAATTAATTGCTATGAGAGAAACCACATGTTCACCATCATGTCATTTCCATCTAAATTCATACGTTTCTTGAATATTCGTTCGTATTCATCGGCTGCATCAAGATTCAATTGGGAAGATGCGTTGAATTTAGAATCACAGCTTGCTGAAGATGAGATCCTGGCGAGAAACTCTTTCCGATCGTATTGTCAGGAGAAGTTGATGCCAAGAATTCTTTTGGCTAATCGTAATGAAATTTTCGACAAGGCAATCATGAAAGAGCTAGGAGAAATGGGTGCTCTTGGAAGCACCCTGGACGGCTATGGGTGTTCGGCTT…
>DN10377_c4_g1
TATTGTGGATTTCAACTTTAGTTCTTTCTTGAAATTACTGGTTGTTAATTAAGTTCGTCGGATCGAATTCCCTCTTGGTTTTTTTGTTTGGTCTTTTCTTCTTCAAAGGTGTTAATTTGATTTTGATTTTAATAATGTAGTGATCCGAACCTGAATCAGTTCCTCGCAGAACTTTCACATTGTGGATTTCTCTGTGAAAATTTATATCCATGAAAACATGATCCAGTTGGTATTCTCCTTTTCTGTAGCATGGATGTTTCCACGTTCTTAATTTATGAGGGAGTCTCTTGAAGCATGTGGATTTGGATATAAAATTATAGTTCCTGCACAAATCAATAATTTTTATACCATTTTTGTTGGTCCTCTTGTGAGCTGGCCATTTTCCCACCACATCTCTAA…
>DN10378_c0_g1
TCTCCACATTTATTAACATTTCAACAGCACACGTATAAAAAATTCTGAACTTAAAGCAATACTCTGAACGTTTAATAAACCTATTGGATTACTACTTGATACATAAAATTTTTATAAAATATAGAAATGAATAACATAAGGATGAACACTGACGCATTTGAACCCAAAACAACAAATAATTGAATCTTGAATTATTTTACAGTCAAAATGTAAAGGTACAGTCAAATGTACAGTCTTTAACCCAAAAAACAACAATTAGTTGAATCTTGAATTATTTTAAAGTCTAAAGGTATAAAAAACAAAGAAAGTAATACATAAATCAATACATAATAAATGAATACCAATAGATCAAGAAGGTTCTATGATGAAATTAATGGTACTAGGGCGAAACAGATATTA…
>DN1037_c0_g1
ACAGTACAATATTGTTCAATTTAATTTTTTTATACAGTTTCTTATAATTTTCAATATCTTTCAAAACTTTTTTCGCAATATAGGTGGCCAACAAATTTTTCTTAAGTATTTCATTGTAAACTAAAATCGACTGCTCATTTTAAAATTGTTTTATAAGCATCTCTATTCACCAAATTCTTCAATCTCATTGTGGGTTTTCGTTACAATAAAGCTCACCATAAACCGAGATACTGGTCTGTAAAATAAACAAACAACGTTCCATTGTTACAATATCTATTTATGAGTACAATAATGACAATTAGTTGTTTTTCTATGTATTCAACAACAATGAATGAACATACGAGACATTATGACATATGAGTTTGGAAACGAGTTCGCAGTGGCTACAAATCACTGACA…
>DN1037_c1_g1
TCACTGGGCTGTCGACTATCTCACTCATTCACTATACACCGTATAGTATAACCAGAAGTGCGCTGGACACAAGCTCGCTGAAGACTGGACTGTCTAGTACCCCCACCACAAACAGCACGCAAGACCAGTGTCACCAATCTTCTAGTCAAGCTACTTGTGATTCCGAACGGACTCTACTCTGTGAGATCTGGTATTATGGATCACAAGATACATTACTTGCAAAATGTAGAAAAATACAAACATTGCAGAAACTGTAAATGTTCAAGTTTTATAAAAGAAATTGGTGAGTGCAAGGATAAAATGAGAAGCTTCCGCATTTCACAATCACACTAAGAATATTTACAAATAAATACAAAACCACACAGCCAACGTTCATAAAAGACGACAAAGCGACGGAAA…
>DN1037_c1_g2
AAGATGGCCCAAGTTGCCACGTGTTCTCCCTTTGTTTCAATGAAGTGATAGTTGATGGCATGGAAGAGAAGTGATAGAGATTTCAAGAACACCAAAACTGCCATAAGATAATGGATTTTGAAGACCGGATGTTTGCTTTTCTTGAGAATCATGACCCAGAAAATGCCCGACATACAGAAGAGCATGGATGTCATGAAGTAGAGGGTAGGAAGAGGCATTTCGCCGGCAGACAAATAGTTGTCCCCTCGGTTCACTTCGGTTATGTGCACAGAAAAATCAACTGAGACCAAAGAGCGTTCGCTTTTGTAGTTATGACAGTTATGGAAGTACAAATTGTAAAGTCCTTCTTCGTTTGGAGTTACGATTCTTATGGTGAAATCGGACGAATAGTACAATTTA…
>DN10380_c0_g1
CACTTTGACAAATTTCTCTGGCTGTGCTCAATCTAATGACTGTACTTACATTTTAATGAATGACCATATTCAAGAACACCAAATAAATTGTAAACATGCTGGTTACGTATTTGGAACAGTTGAAAAATTGGTCCAATACTTTTCTGTTTATGAACTCATCAATTATCATGTAAAGAAAAAATTATATTAAAATTGTGAAAGTGTGAATTGTTCAGTATTCTACTAGTAAACTTCAATACTTCATGTACAGTGACTTTCAGACAATCATTCAATGTTGTCTAGATAAATATGGTTAACTTACATTATCTACTGTATCTTATTGAATATATAAGAAATTTGATTCTACTGAATGTACTTGGATCTTCATTTAATGTGCCATCTACTACGATAATTGTAAAT…
>DN10381_c0_g1
TTTTTTATGAATATAATAGTTTTATTATGAAGTAATCAAAATTAAATTACATAGTAAGGTACTAATTTAGCTGATTATTCCAAGTTGTATATAATAATGATATTATAAATATCTGATTGTAAATACATTGTCATACAAGAGTTAGAAGTTTACAAGTTACGTTTTACACAAACAATACAAGTAGAATAAGTCAATTTTTGTTTGAATAGATGAAAAGTTTTAAGGATAAGGATGGAATTGTTCGAATGGTTAATTTCCATTTTCAAATATATTCTCATCTAAGAAGGAGAAAAGTGAAAAAGTGAAAAATGCGTGGCGGAGAAAATGAAAGAAATAGTTATCTATCAACTTTGTTAGTTAGAGGAAGTACTACGTACATTACGTAAATCAACTATATCA…
>DN10382_c0_g1
AAGTGATAAAGGAACAGGTTGAACAAACCTAGACCTTGAAGAAGAAGAAGAAGAAAAGTGATAAAGCTCTCAAAATAAGCCTGTACCAATAGACTCTTATGGAGGATCTCAATTTAGAATATTATTGTAAGTAACTCTGGAAAAATAATCCTAACACGGTCAAAAAGATTATAATATTTTACATTGCTTTAAGAGATAAATTTGTCAATTAGATAATAATTATTCGGAAAATATGTACATACAGATAAATAATTTAATCTATCTCACATAGAAAAAAATGTACAGTGAATATAATCACCGATCTTCATCCTTAAATGTTCTAGATCATGTCCATTTAAGATCTCATTTTATCATCCCAAATGAAAGTATTGATCACTCAATACTCTGACAATATTTATT…
>DN10383_c0_g1
ATAAATTCATAAATTTAATGAATATGAAATGAGGAAAAATTCGTACATAAGTAAAGAATTTCTTATTTTCCACGATTAAGAAAAGTCACTATCACTTTTTCTCCGGGTTGTCTCACCCTGGATTCGCCAATACTTATACACTTCTCAAAATCTCAAAAGTGCTTGAAAACAGAATAATTATTGGTAATATATTTTTATATTGATACTACGTATTAATCCAGGATCAGTAAGATCATAGAGATCTAAATTATTTGACATTTTTTGAATGCCTTTGGCTCAGCCTAGTTCTCAGAAAGGAGCTGAGAGAAGACAAATAGTCTTCCCAAATCAAAAAGGGTGGGGTTAATTGATGGCTCATATTTACATGGACTAACTGGAATCTTTTAAGGTAACAATAAT…
>DN10384_c0_g1
CCGCGCTCTTCGTCATCACCCCTCCTGCGCCGCTGCCCCCACTGCCGCTGTTCACAAATGTGTCGTCCAGGCAGATGAATTCACAGCACGAGTTGCCCACGCGGAACGACTTGCAGTCCTGAGGTGGTGAGCAGAGTACAGCCTTGCACCATTTGGGGTTTCCATTGTCACAAACACACAAAGTGCATGTGTCTGGTCCGGGCACAAAATGGAAGCCAGGCGAGATGACTCTTCCATTGATGTCGAAGCACTCTTGCTGGCTGGCACTCTCTACACTACCAATAAAGCTATAAGACGTAAATCCTATGTACACTAACTTTTTATACATTTTCAAGAGGAGACACACTTTAACGGAATGTAATTAATTAATTTAATTGAGTAATAATTAATTTTGGAGGT…
>DN10385_c0_g2
AGAACATCGATTGGGTAATGGCCTAATGCCTAATGGCGTAAACGAGTGAGGTAAACGGCATCATCCTCGGACTCAAGTATTATTACTCGCTTATTTCTTCTTTTTTGACTGAAATTTACTGATTTGTTGTACGGAATGATTTCTATCTTCATATTTCTGTGAGAAATGTTATTTAAATTTTCACCAGCATTCTTATAACTTAGTACATTCATTGCTATTTAGCATTTGTTTCCCAAGTGTATGAGACCAACAGCAATGGCTCGAAAGCCTCCATGAAATTATATTTTCTCGTCAACAAACCAACAACTATTGACTCTCATCTCTTAAAGTCTCATCGACGACGACATCATAATGTTTCTTGGCCCTATTTTATTTGTGTTATTATGTATTTATTTCAAA…
>DN10389_c0_g1
TTTTACGATTTTTTATCGAATAATTTTTTATTGATACACTTTACAACTCAAAATGATTACTTTCACATACTGTTTTGTGAAAGAGTTACAATGAAAATAATATTACGAGATAATAAGAGAATAAGATCAATGAATAAGATACAATGTTGTACTTTTTTGTTACAATTGTTAATACTTTCGTGGTCCTCAAGAAACCCATAACCGGTAGAGAACGTTTTGAGTCAATTTTCACAGTTACAATATGAAGTTAATTTGTTTTGTTTATATTTGTAATTATGAGGATAAGTTTTATATTCTAGTGAGTTGATTGTTAGATTTATATTGTTTTGATAAGTGCCACATTCACTTTTATCCGAAGTAACTTAATTGTTGTTAAAAATAAATGCTATCTGGAAATAA…
>DN1038_c0_g1
GGACAAGTCTTTGAAATTCCCAGAACACAAACTAAAACAGAATAATATTGCTAAATAATTCACTCAAGAATGATTAAGAACACAAAAAATGGTTGGTTTCACAGATGTAAATGATGGGTTGATAACCATAGAATATTACAATGATCAAGATGAACACCAAGTTTTTGAAATTAGAATTAAATCTAAGAAGAGTGAGCGATGAGTTTTTAAAAATGTAATAATTTGTATAAAATTTATGATTTAATGATGACCACTCACTTGATGACACATATTACACAAAACCATTTCACAAGTTTTAGGATGAATTAAAACAACTGATGAAAAGTAAGCACTAAATGAATAACACACAACAAAAAGAAAAGTTATCAACAGTAAAATATTGTCAATATTGATTAGAAG…
>DN10390_c0_g1
CGTTTTCTTGAAGATATAATTAGTAAACATACAGTTCAATTTGTAAGCTGCATATATTTTTTATATATACATTTGTAACAAAATTATAAATTTTCAGTTATTTCTGCATGCAATTACAAATTTATGAGATGTAAATCAATATCTACAACCAGTACATATTGAAGATTGTAAATTGTATTTTCTTTTGCATGTATGAAGTTAACAATGATTGGGAGAGGCGCTGGCCTTACCTTTTTTTTCTTTAGCACTTTCTCTCTAAACTATTTATCTTAACATCTTAGAAAATTTTCTAGATAATCAAAAAACGTTGACCACAAGGATTTGAATAGATCAAAATGCTTAATAGACTCTGATAGCTTACATAGTAATTATTGAATGAAACCTGATAGTACAAAGTAC…
>DN103915_c0_g1
TTTATTTTTTTACCCACATTTTATAAAATTTTAATAATGCGATTCAAACTTTGCTGAAGTTGAAAAGAATAGTTTGAATGTTGTGTATTTTTCCATTGGATGTATCAATGTCCACGCTATTCCTACTCTTTTTTCAAAGAATTCTGGTAATTGATGGCCCTGCAAACTAGATAACAATTGGTCAATACTATGAATATATTACAACATAGTAGGTTATAGTTTTTGGGGACTATAACCATGGTCCATCGACACCATATGAGGCAAGTTCCCATTAGAGTCCCATTCTGTTTTATGCTGATGGTCTCCGCCGGTCTGTTGATATCACCAAGGCCTGCCACTACGAGGCACCATTTTCCCAGTGGCGCCCAGAAGAATATTGTTTTGGGCCCTGCCTCGTGA…
>DN10391_c0_g2
CTGCCGCAACCTGTATTATTCAAAAATTTGAAACATTTTCTCAATAATCTTCGAAAAATATTAGAGTTTTGTTGCCTGTGAAATCTTATCAACATGATTAGTACATCAGTCTGTTGTAGGGAGAAAAGACAGTTATTTTAATTAATTGTTCTTCATGTTTTCTCAGTTGTATAGTAATTGACTATCACTTCCTTCAGTCAGAAGGAACTTCTAAAAATCCAATTCTATGGACGTCTTTTATGACGTTTCCCTTAAAGATTTCAGTTATGTGTGATTTTTAATGAAAACAACGTCAATTTTCACACAATTTACTTTCCAGTTACAGGACCATGGTTTCGTGACATAAAACCTGTCACAGTTCAGTTGAAGATGTATGTCAAGGAACTACGGTCCTGT
>DN10391_c1_g1
TAGTATTCTTCTAGTATTGTTCTTGAGAACGGTCTCTTTCTAACAGCTTAGTTTCTGTCGCTGTCTCCTGTGACCAGACTCTGGTGGAACAGGGTATAGTAGTACAAACAGTAATGTACAGATAAGAGCGTTTCAATCTGTTATTTGATGTGACAGGTTGTATTTCACGAAACCATGATCCTGTAACTAATAGATAAATTTTAGTAGGTTGGAGGATTAAGGGGACGGTTGGGGGATTGGTGAAGATAGAGGCTTGGTTATGGAATGGAGGTTACGGATCACAACTCGCGGTTGTTGTAAATCATTTGGTGGGGGAAAAATCAATTTTGTTTTTGGACCAGAAATTATGACTTAAGTATTAGAATTTAAAAGTAAAATAAATGTTCTATTCTGTGATAC…
>DN10393_c0_g1
GAGTTACATCATTTCCATAAGAAGTCAATTAACAAGTGCGCTTATCAACGGAAACTAAGTTATGGATACACTACACAACAAAGACTAAATATAATGATTAATGTTTCAAAATCATGTTAGCAGTCTCCTCAAGTCTTATTGCAATTTCCCGATATAACACAGACTTCACTCAATCTTTTATTTATATAAATTCCTTCATCTTCTCTAACATATTCTATCCCTACAGAAATAGATTTTGTTCTATTTGCGCTAATCTCTTTCAAGCTTTCAAAGAAAATCATCCATATACTTTTACTGTTGTTATTATCAATACATTCAACTATCGTATTTTAAAATCTATTTCAAAATAGAATGTTTACAATCAATGGTACAATGTTGGATTTCAACCTTCATTGCTAT…
>DN10394_c0_g1
CCCCACGCCGCCCCCCGCGCCGGCCCCCACCGCCCCTCGCATGAGCAGCTGGTGCTGGTGCAGGTGGAGGTGGTGTGGGTGGTCCAGCGGCACTTGCAGCAGGTGCTGGCGCAGTCGGAACAGCTCCTCGGCGGTCGGCGCTGCAGCTCCTGCCAGCAAACTGCCTCCTGCTCCGTTCGATCCGTGAGGGGGCGTTGAGGAGGCGATGGCGGCGGCGGCAGCAGCAGCTTGCACCGCCCCCAGACTGAGGTAGAGCGAGCCGCTGAGCAGGTTGCGGTTGGCGTCCACCAGGTCTACGGAGCCAGGGTGGATTGGCAGGGCGGGGAAGTGGCGCGGCAGCAGGTGGGGCGCGGGAGGGGACTCCTTCAGCAGCAGCTCCGAGAAAGGCAACCCACCCGG…
>DN10394_c0_g2
TGCCTATAAATTTAATAGACTCGTACAGATCCTTTCCATCACCCATAATAAAACTAAGCCGATGAATCAAATACCATTAATATCTTATTTCACAGATTTTCATAGAGCATAAAATTGTTGAAATAAGGATTGCACGCACAAAAAGTCATTATTGTGGAAGTATAGAAAGCGAGTCAATTGATAATGAGAACAAATAATACTTTGTGAGTACCTTGACCGTACTTCTTTTGATACGTTTACATTCAACAGAGTAACAACTTTTCTGTTTTCTTTGGAAAATGATTCTTATTGTAAGTAAACTACACTCTCTAGTGATAACTCTCAATTTTATACTTCAATTTACTTTAGTTTATTTTCATATATTATTCAACTATCTTTGATACAAACTCATGTGTCATT…
>DN10395_c0_g1
TGTTGGTTGGATTAGTATATAAGAGGGAAGCAACGTACTTTGAAATATCTTAGGTTTGCTTTCTCACAATATTCATCATGAGGGCTGCTTTGATTATTCTTATTATAACTGCCATCGTAATTGATTCGGCGGTAGCTGGCCCCAAATCCAGGAAGCGCAGTAAATCCAGAGAACGCAGGAGAAGGTACGAGCAGGAGAGATATGTAGTACAGCCCGTCGTACAACAACCTATAGTTCAGCCTGTGGTCCATCAGCCTGCTGTAATTCAGCCAGTAGTCCATCAACAACCTATTGTTCAACCCGTGGTAGTGAGAGAACCCGTGTACGTTAATGGAAATGGAAGAGCTTATGACAACAGGGATGCCAATGGAAGAGTTTATGACAACAGACGGCCATACA…
>DN10399_c0_g1
AAGAATTAGGGAGGACGCTGGCTGGTAGGTGGAAACCAGACAGCTTCTTTCTTGTCCTGGGAACTTTTACGCAGATTATTAATTAATTGTTTGTATCGTAATTTGAAAAAATGATACTTGAAAAATGTTGACAAATGCTGTGAATGTTTGTGAAGGACGTAAAGTTGGTTTAGAAAATTTTGTACAGTTCATAAGGACTGGTCTTGAATATATTAACAACAAATTTTCCTGATACTAAAGATAGCTGGAGAGATTCAATATTTGTAGAGGTATGAATGATTTGATAGCTAGATGATGTAAGTCAATTACAATGGCATAATCGAAGATCATACTATTTGTCATGAACATTTTTGTAAGGAGAATTATCCAAATCATTTTGACAATAATCCATATTATCCA…
>DN1039_c0_g1
TGTCATACTATGTGAAAACCGGCCTTAGGAGTGTATCCTTCACAGCTAATAACTTAAAAATATACCATACATTCTTGTCATACATACTTACATCACCGTGCATTTACACAATATTCTATTGGGTTTACATACTTAGAAATAATTCAGTATAACGATATTCAACTCTGGAAATTGGAATATTGATAACCCATATCAAAAAGACTTCAAAGTTGACATTTTAATGAATTTGAGTAAACAGTTCATTTTTCTGAATTTCT
>DN103_c0_g1
TTTTTACTTTTTCCATAGTACTGTATTTATTAAAAATACAATGTATTACATAAGTACAATATGATACATATTCTAAATATTTACAGATTCACAGCAGCTTGCAGCCATGACTAAATTAATAACATGAATAGCTTTAGCTACGTTACAATCAATTTGAAAACTTTCAATGCTTCCTATAAAGCTTGGTAAAGCTCCAAGGTTAATATCAACTCTTTGGCCTGAAAATATAAAATTAGCTTCTGAAAAGTTTTAAAATAATTATTCTAAAACTTGCACAAAAATGTGTCTTCGTCATTTTCTTATGTTTTTTATCTTTTCTTCATGAAAGAGATAAATATTAACTCTTAGGCCAGAAAATATCAAATGAGTTATTTGTAAACTAGTCATATAACTGATAGC…
>DN10403_c0_g1
ATCGTACTTGACAGATTGCTGAGGTTAGAGGGACTGGCTTGACGGCTTTGTGATAGTGTTTTTGTGTAACAAAATTACTCGTTCATTGTTACATGTATCACAATTCATAACTACGAGAGACTTTTTCTAAAAAATAATCATGGATTTTATTGAATCGTGAGCTCTTGAAACTTCAATACTACAGTGCAATGCAGAAATATAAACAACAACACTAACAAGACATCTGAAAATTGGTGCGAAATACAAATGATTTATCCAATGAAGTTTGTTCATCCAGTGTAACCTGCAAGCTTACAATGCAGTCGAGTGCCAAGGAAGTCAAAACAAAGTCTAAGGGATTGTTCTGAAAAGTGACTGATCAATGTAGAAGATATTACATACAACCAGGTTGCCTACCTT…
>DN10403_c0_g2
GATCAAAACTTGCGTTCGATCCTACTGATAGTAGCAAACACAATGAATAATATTTTCTACTAAAGAAAAATGTGAAAATTATATCTAAATTTTATATGAATAAAAACTTTTCTCAAAGTCTGAAAACCTTTGTTTCTTTTTTAATGAGTGTTTTTCTTCAAGAAAAGTGTCACATATTCTTGAATCTTCTCCTTGATCTATTTCAATCATCCAAGTGATATTTTTTGAAAGAATTATTCCTATAGTGGTGAATACTCCTCAATATTTGATTTCGTGAGATTTAAATTTTGTTCATTGGACTACCATTATTCATTGGGAATTATGCGTCACTAAATTCCAACGCTCAAGCTAATGTCAGTTTCATCTGCCGGTTCTAATTCTGTTTCATCATATCTCATT…
>DN10404_c0_g1
ATTCGGTTGCGAATGGCAAAACATTTCGTCATCTTCCAGCAAGCCGTACGTCTTCAAGCGCTTGCACTTTTGAACTGGATCTGCTATTGAATGGTCTACGAAAAGAAAATTTAACTTTTGAAAAAAAAAAAAAGGGAACATTATGAGTTTCAAATAGAATTATGCACTGTCAAGACGGATATTTGTTTCAAAATCTTATATGATATAGAAGTATATTTGGCAAACCAGCTGGGACTGTTTACGGGGACTTGAAACATGAAATAATAATTGACGATAAGACTGCTTCCAGTATATTACAGGGCCAATCATACATATGAAATGTTATGGTGCTCGTTGAGATTTTCTTTATCAAATTCCGATATTAGCAGAACAATTCCATAGAAAAAGTAACTAGTTATT…
>DN10405_c0_g1
CACGACCAGTAGCCACATGTAGGCGGTTTCCAGCGACACGCTGATTGCAATCAAGGAGCCCACAGTCATCACTAACGCTCCGCAGCTCAGCAAAAGGGCCCACTTTCCATCCGGTAAACAAATGAGTTGATTCATGATTTCAACGTTTTCCGCTGATGAATGGCTCAGTACAAAATGTTGAAGTTACACACACGATAATCACTGGATCTTTGTCAACTCAACTAATATGCTTGCGGAGAACTCAAGAAGTTGGAAAAATAATGAAAAATGATTAAAGTTCAAGGTACTGGACAGGTTGTGAACATTGTTACTTTATCAAAATGATTCGGCTTTCCCAAGTACTCCACACCACATTCCGCAGTAC
>DN104065_c0_g1
TCCTCCATCGTTATTTGAGGGATTCGGTTGTCTTTGTTTACACAAGCATCAACCGCTTTCTTTCCGCTTTTTTTTTTGTTTAATGGATTCTGGCAAATTGGTGGTGGAGGTGGAGGAGGTGGAGGAGGTGGCGGAGGTGGACGTGACTTTGGAGGTCGTGGCGGTTGGGGAGGCGACCGAGCAGATAAGCAGGAAGCCACATTCGTCGTTCCAGCAAACAAGTGTGGAGTTATTATCGGAAGAGGTGGTGAGACGATTAAGCAAATCAACCAGACGACGGGAGCACACTGTGAACTGGACAGGCGACCTCAGGCGAACCCGGCCGAGAAAACGTTCCTTATAAGAGGCCAACCAGATCAAATAGAGGCTGCCAAGAGGATGATTGCTGAGAAACTGGGT…
>DN10406_c0_g1
TCGAGTGAGTCGCCTGCAGCAGCCAAGGCCGATGTCAAGGTCGATGCCAAGGTCGATTCCAAGGTCAGACGATCTGCGCCCACCGAGCCAGCTCAAGGAGAGAAGAAGAAGAACACCAGCACGCCCAACGTGTGCAGTCCCGGACTCTCGTGTCTGCAAGGCATCTGTGTTGTCCTCTTCTGAATGGAATCCACGATTCTCTATTCTCCAATTTATTGTCAACAGACATGAAAAGTGTTGCATACACAACGTCTTGGAAATTCCACTGTTCTCTTTCCTTGTCTAATTTCTATCAATTGTTGTTGACAATACTTCTGTATTCTTTTAATTAAACTGCTTGCATAAGTGTATTGGAAGATCCGCAATAAAGATATTCATTTTTCCTCTTTTAAAAAAAAA…
>DN10406_c2_g1
TTCAAAACATGAAATCTATAAAGTTTGTAAAAAAAATGAATACGAAACGTTTTCTCGTGCCAGAAAATGGTACACCACGAAGTACAACACTATTTCTATGTTGCGAACAAGATCTAATTGATTCCTAATGCGAACAAGATCTAATTGATTTCTAATGCGAACAAGATTTCTAATGCGAACAAGATCAAAGACTAAGTAGTGGTAGCATTATTCCAGATACCAATGGAATTTTCAACGGCTGAAATCTATAGGACATGTGATAAGACACAATGCTTCATTCAATTACATCATAAGTCCATACAATAGGGCTCCCGAGTGGTGAGAATCTGAAGTGCTAACAGTTCCGAAAGATTCTCGAATCAAAATTAAAGCTTCCTCACTTTTTAGTGAGATTCCAAT…
>DN104085_c0_g1
TAAGAAGTCAAATGCACTTTATTTAATCCAAAAAATACATATTTGCTGTAGGTAAATCAATTTGTATTGATTTTTCGTTTAAAAAATGAATCTCAACCATGACAATGAAATAGATATTATTGAGCTTAGAACTGAGCCTTTTGTAGTAATAAAACTAATCATAATTCTGAGGAAACTATAACACATTTTTTAAACTTACCTGACCCTTGATGCAAGAACCAAGATAAATGTGTTTACTTGAAAGAATAGGCCTACTGTAATCCAACATTATTGCTCAACTCGATCACTATTCATTAAAATAATACAAATTAAAATAAAATTCAAACTTTCAGTTGAAAGTTCCATAATTTCTATACGAGATTCGTAAGGCATTGTCTAATAAGTTGAGAAGTAAGACCA…
>DN10409_c0_g1
GTATCTTAAATAATAATTATTATATAGATTAAAAATTTATTTGAATATCTTAAAGAAATTGAGAAGAAGTACCGAGTAATAAATAATAATAATACACAAGTACCGAGGAGTAATAAATAATATACAGCAGTATGAAATGAAAAGGCAATTATCACATTAATTACACAATCGACATTAAATAATTGTCAATAAATAATATATCATTGAAAAAATTTAGTCTATATAGAGTAGGAGCAAAAGAATTTGATTCCCTGTATAATCACATTTCAACAATCTATTAATAAGTTATATTTTATAAAAAACTATCTTACGATTAAAAGAGTATTTTCCATACAGCACACTTGTCAAAATTTTGATATACCAATGGCTAACACACGCACACAACAATGCTTTTCGATT…
>DN10409_c0_g2
ATTTTACTTTTCACCACCACATGCATATTCAATGAGCAACATGGAACCTGTATGAAGTATTCTCTACACCAAGGTGATGGATAACAACAATCTAGACATACTACTACCAATACGAAGTTTGACAAGTGTGCTACACAATAAGTTATATATCTATTAATAATATCGGATCGGATGTCTGATTAGAAGAAGTTGTGCCTCGGAGACTGGCTGTAGCGCGGCTTGGCAGGGCCCCTGGCTTGGTTGTTGGGCGCTGTCCTCCTGGCGTTGCGCATTTCGCGATCTACTTCGAACTCCTCGAGTCGCTGAGTCAAGCCGAGCTTCTGTTGAACGGCGAGTCGGAGCAGTTGGTTAAGCGTTTTCTTTTCCTCCTCAGCTGCAGTGAGTTGCCGTTGCAGTTCG…
>DN1040_c0_g1
TTTTTTAGACCTAACAATTGTATATTGATAAAGTATATACAAAAATATATCAACAATTTTGTCAACATATATACTCATTTTTCAGGAAGCTCCAGAAGATTTATAATGATACATTCAATAAAAGAATACTGCAATAAAAATACAAGTTCTTATGGTTCGATTAAGTTGAAACGTCTTGCAAATAGATCTAACTTAAAGGTATGATAAAAATAATACAATGGAACGAGTTCTAATTCTAAACAATTGAAACAGAAATGCTACCATGACTTACTAATTAATATTACTACTATTTTTGAGCTACACAGGTAGTAGTTACATACAAAGTTTATAATACGAGTTTTCATTCAACTTTGAATAGCTTCATTCAGCCCCATGAAAGATGAACTAATGGAAGAGTAT…
>DN10415_c0_g1
ATGGAGTTGAAATATTATCGAGAAAATATTTTCCAAAACAGCCAACAAATGCCTGATTGATGAGAATTTTGGAATCTTACGTGACCATGTCTGGTGTTGCAAGGGAATCACTGGATCGAAGCGTAACAGTGATCTCTCTTAGCTCTGTTTTCAAGGAAATTCGATCGGAACCATCCTTTCAAGGATTGATCTTCTTTGCTTACATCAAAGACAAAGGGGGCGTCAATGTACTGCAGTGACCTTGGAGGTCAGCTGACAGTGAATCACCCAGGAGCTGAGAGTAGAGACGCAGAGACGCAGAGAGCAACAGCTGAAACCTGAAGAAGCCGGAGGGCTTGCGGTGTCTTCTGTCTTCTGTCCCGCGTCCGACCCACGTTTACCTGTTCCGTTATGAAGCGA…
>DN104168_c0_g1
ATACACGCTCGATGGAAGGACTGGCAAGTCAGCTTCAGTGAACCAAACACCAAAAGCAATCACCATGAAGACCATCGCAGCAATTGCAATCCTCCTCGCAGCCGTTTTCGCTTACGCTGCAGCAGAGCCACTTGCAGTCCTTCCATCGAGCGTGTATGCAGCTAGCCTAGGTCTTCCAAGCCCATACGCATACCCACCATACTCTCCACTCAGCCCATTGTCACCATTGAACCCTCTCTCGCCATACGCAGTGCCACCATACCCATACCCAGTGCCACCATACTACCCATTCTAAGAGGGCGCCGCTGGCTTAGAATTCTGTACGGAACCAATCGAGTATAAAAATGTATTGAATAAATAATAAACATCAATGCACT
>DN104168_c0_g2
AGTGCATTGATGTTTATTATTTATTCAATACATTTTTATACTCGATTGGTTCCGTACAGAATTCTAAGCCAGCGGCGCCCTCTTAGAATGGGTAGTATGGTGGCACTGGGTATGGGTATGGTGGCACTGCGTATGGCGAGAGAGGGTTCAATGGTGACAATGGGCTGAGTGGAGAGTATGGTGGGTATGCGTATGGGCTTGGAAGACCTAGGCTAGCTGCATACACGCTCGATGGAAGGACTGCAAGTGGCTCTGCTGCAGCGTAAGCGAAAACGGCTGCGAGGAGGATTGCAATTGCTGCGATGGTCTTCATGGTGATTGCTTTTGGTGTTTGGTTCACTGAAGCTGACTTGCCAGTCCTTCCATCGAGCGTGTAT
>DN10416_c0_g1
CTTCTTCAGCATCACGATCTCCGTAAGTATCTAGGTATTACGCTGGATAGAACACTGTCTTTCAAAAAACACCTGGAAAGCACCCCAAAGAAAATTCAAACCCGCAACATTCATAAATTGTGTAGTTCTACTCAGCCCATACACTGCGGGTTTCCGCTCTGTCTCTTGTTTATTCCATAGCGGAATATTGCGCGCCTGTATGGATTAACAGCCCATACACCAATAAAATTGAAGTCCAGCTCAACATGGCTATGAGAATTTCCTCAAAATTCGAACGACTTCAAAAAAGAGTTACTAAGAGAAGTGCGGCAAACTATCAGCCAGGAACTTGCGATAATAACTTCGGAACTCAAGAAAACCAATGAAAGTGTATTGGAGCTATGTAAGTCCATAGAATTC…
>DN10418_c0_g1
CAACAGTCAAGTTAGAACAGCTATTTAACCTATTGTCAAGACTGTTAGTACGTTTTTGCACGCGTTAGAGCTTCTATACTAATACAACAATCAGTCTCTTCTCACTTTTTAGCTTCCACTAAATCCAATTGCTTCTACAGTATATAATTTAGGTTGTCATGTGATATCAACTTGTTGTAATATGTTATTACTAAGTTAATCTTTGTTTTGAGTTTATTTTTTGCTCTCAATTTGACTTTTTCGAACTTCTGAGCTCGACGGAAATTACTGACTAGATCTATTTAACCGACTTGATTATGTACTA
>DN1041_c0_g1
CTCAGTCGACAATCGACTGAACAAGTCGATCTCAATCCTCAACATCAAATCCTAACCTAAAATTAGTAACGATGGCTGTTGTGAGAATTAAGAGACGTTGTAGTGAAGAACCTTTGGATACATTATTACTAACTTGTAAAAAGCGGAAGAAAGATGTGGAAGAATGTCATAAAACTTCTCTTTTCAAAATTGCAGCAACAGTCAATGAACAGTGATTGACAATAATTATCTACAAAATGGCGCCTAAGAAACAATTTCAAGTGAACCCCTCCTACCATCGGATGAACTACCTCTATCAGTTGATGCACGTTGTTACAAAGAACAAATCTGATTCAAGCGAAAAGTTGGTTGAAAATTGTGGCAAACTGTTAGTTGGGATCGGCAAGAAAACACAGTCGA…
>DN1041_c0_g2
GTAACGATGGCTGTTGTGAGAATTAAGAGACGTTGTAGTGAAGAACCTTTGGATACATTATTACTAACTTGTAAAAAGCGGAAGAAAGATGTGGAAGAATGTCATAAAACTTCTCTTTTCAAAATTGCAGCAACAGTCAATGAACAGGATGATAAGTCTCTTCATTTCGCACACCAATTCAAAAAGGACGCTGAACAAAAAATAAAGAAAGGGAATGAAGACAAACTTAGAAAAGTGGTTGACAAACTACGCAAAGAACACAAGGAAACATCAGATAAGAACCGATTCAAGGTAGTAAATTGTTACAGAGCTTTAAACGAAGCTGAATTAAATTTGAGTGATAGCAAAGAAAACGAGAATCCCGATCCAGGTGGTGTGAGTGGTATCACTGTGTTTGAT…
>DN10421_c0_g1
TATTGAGTTTTCAAAATCAAATTAGGCTACAAAAATATTGAAAATGAAATACAGTATTCTTTACGTGTTTAAAGTATCCAGTGATCATGAGCAATAAAGAGAAAACTTCTAAACTCAGTATAAAAGAAAACCAACTTGAACAACAAAGATATTACTTCGAAACAATGAATAAATCAAAAACAATAATAATAAATATCAAAAAGTAATAACCATCAAAATTTGCAAGCATAAACAATAATGAAGGCGTGCCCAATTTCAAGCCAAAATTGAAAATGACAATATTAAATTTAAAACATTTTCAAAAATGTTTGAACAAAATTAATAGTGATGGCCAGCATAGTTTTAAGAATAACTATAAATTAGCCTCTACATGGTAATGAGATATACTTTACAATTAAA…
>DN10423_c0_g1
ATTTACCATCTCATTTCAAATTTAGAACTGGGAAATTTCAATTCATATTTCATTTACTATAGAAAATCAACATTTCATTTTATGTAAAGTTCCAACTGTTTTGTTGAGTTCCTTTCCTCAATATAAACCCCTCTAGCAACACATTTCAATTTTAACTACCCGACTAGTAAGATAATGGAACAATCTATTTTTCGTAAATTCAATTTCAATATTTCATACTTTCACTGATAATAAATTTAAAATAATTTAATGCTTGAATGATGAATCCCAGAGGTTTCACCTGGTACACCTGGTTTCATTACGTGGTACAGAAATATTCATCTAATTAGATTAGAGCGACGTCAACTTAATTATTGCATGTTGAAACAATTACAAGATGAAATTTTTCAAATTATCATA…
>DN10425_c0_g1
TGAAGATGAAAATAATTCTTGTACTCCTATTCATACTTTCCATTTCAGTGCATGGAACAAGACCAATCGTATTGAAAAATTCACAAAACGATGTATTCCAGAATGAGGTTGTGAAGGATTCAAATGGAAGATTCAAAAGCAAAATAGGGAACAACCTGGCAAGATTCGAAACAACAAATAATAGAGATGAGCATTATGCGTTTGGTAATCCTTTTCACAAGAAAAAATTTGGATTCAAGACTGAAAAAGACAAGTTTTTGGATAATAAAGATTTCGGTATGCAGAATTCCGGAATGCAGGATTTCAATAGAAGTCTAGACAAACCAATGCTGCAGAGCTCTATGGCTCAAAACAAAAGCTTGGAAACCGACGTTATTCAAACCATAAAAAAGATGAGTG…
>DN10427_c0_g1
TTTTATCTCTCTATATAACGATCTCTCTCTATAGCGATGAAAACGACTGGTCCCTTGAATATCGTTATAAGGAGAGTCGACTGAATATTCGTATGGCTTTTATTGGTGGGGAGGCCCTTACGGGCAGTTCCAATTATTTAATGTACTCATGAAAAGAATTAATAATAAATTAAAGATCACTTCAACTTATTATGGTCAACACGTGATAAATAATATAGTCAACAACTAAAGTTTTGAAAATAATTTTTAAAACAAATGTAAACTGACAAACTTTAATTTTGAAAAAATTAAAATTGAACAAATCTAGTGAAAATTGTCTGTATTCAATTTATGATTCGATCAACTAGTGCTATATCAACAAAAATAAATAATTTATTGAATAACAATTGAAGATTCACA…
>DN104284_c0_g1
CAAAGATTAGATTCGTACAATGATTCATAATTACAACAAAATGAGATATTTTAAACAATGTTGAAATTTGAAATAGTTGAAAATTGATAATATACAGGAAATCAAGGTTTAAAAAAGAAAAACAAGAATTCTAATTAATCAACAAACGAGGAACTATCAGTCTCAAGACCTGCTATGGTGTTACCATCCTAAAACGCTTCTTAAATCTAAAAGAAAGAACTATGTATATACTTTTTACTCTTACCAACATTGTAACATTTAAATTAACTATATAAAAATATATTTTTTGTAAATCGTCAAAAATAATGTCATCACTACGTTTATAAACAAGATAGAACTTGAGCGGTGATAACAATAGTTATAGCGGGTTTGATTAGCTTAAGTAACTCTAGCTCATCA…
>DN10428_c0_g1
TTTTCTTATTGCCAACGTTTATTTGTCATATCTTGTTGATTGCAACAACTTATTCTCAACACTTGAGTCAGCTAGTGTGAATGATTACTGTTTTTTGTCATAAATAATTGTTGTACATTGTGTCCTGGAAACTTTGACTTCAAGCCGTATCGACTACTTGTGGTAAAAACGCAAAATATTCTTGATTATTTACATGATGGTATTGTACCTTTGAAACAAACAGTTCTCAACAAATATTCAAGGACTAGCTAGGAAAACATTCCAAAGTTAAATAATTCAGATATATTGGAACATTACAAAATGACTTCATATTATTTAACAATTATTTATCACTTTTACACACACTG
>DN1042_c0_g1
AGAAGATTCTCTGGCATTCTATTTTCTGCAGATGTGAACGTCGCGAGTAGAGTCTGTTCGGAGTCATAAGAAGCTTGGCCAGAGGGTTGGCGTGAGGAAGCAATCACAAGCTTCTTATGATTCCGAACGGACTCTACTCTTGTAGATGTTCCAGTAGCGGTTGAGCCAGTAGTCATAAGAAGCTTGGCCAGAGGGTTGGCGTGAGGAAGCAATCACAAGCTTCTTATGATTCCGAACGGACTCTACTCTTGTAGATGTTCCAGTAGCGGTTGAGCCAGTAGTCATAAGAAGCTTGGCCAGAGGGTTGGCGTGAGGAAGCAATCACAAGCTTCTTATGATTCCGAACGGACTCTACTCTTGTAGATGTTCCAGTAGTGGTTGTTAAGATACCAGCAGTAC…
>DN1042_c1_g1
ATTTGTAGATACAACTTTAGCGTTAGAAAATAATAAATAAATGCTTTCTATGATTTTCCAGTGATAAAAATTACGGTACTCGTCATTATAATCGTGACATATAGTAGATTTTCCCAACATTACTTTAGATACTTCAATAATAATTTCCAATCCTAATTCAGATTATTCATCATAATTTTGCGATCAATAGATTTCTACAATGATAATTTAAAAAATAAAATTGCCATAATCACCCCAGATATTTTCTACACTCAATTACAGAATTTATTAGCCTATCACTTTTCGCAATTTTTTCCAACATCATCTCGTAAATTTCATAATCTATTTCAGCAGATTCAATTAGTATCATAATTTACAATTTCCATTAACTTTTATGTTACATTATTTCCATAAGTAATG…
>DN1042_c2_g1
TGTGGCAATTATTTGGCTAGTAACAGTACCTCTCATCTTGTACTGTACCGGCTCACTCCTTTCATTGCTTGTAACGTACCACGCACTGAGTCCATGTGGACGGGCAATGTAAGGTGAAATAATTATACAAATAATTATTTATTTGCCTTCGTCAATGTTTGTAGTACAAAAATAGAAGATTTCAGAGATAATGCAGACAAAATTTGAAGTGGAACTCGTTCAAGAGTCGTTCTTATTTCGAATAAAGACATAAAAATAATAATACGCGTATGACTTTCATTTGTGGGGAACCCTTCTGGACAGTTACACCTTGCTGATTAACCTTGTCACTTAGGACTCTCAATTACAGTTTAGGTGAAATCCGATTACACAAAAAATCCAGATTAATCAACGAAATAA…
>DN10430_c0_g1
CTCAAAACCAGTGTCGCCAACCCTCTAGCCAAGCTTCAGATGATTCCGAACGGGTTATATCTGAGATGTTATCCTTTGTGATACATTAAATGTGAATCCCACAACAAAAACATTAGTTATTGAGCTTGGTTTCACAAAATATTGTTCTGAATTGTTTTATGTTCAACGATTCACTCATCGGAGTCAGACTTTGGTTTATCTAATCATGTAATCGAATACTATGTTCGTGGTGGAACATACTTGTTTGCATGTGCTGAGTAAGCCATTGAGTTTGCAAGTAAGCTTCCTTCTTGGTTAGGTTGTATCCTGTATACCTTATCAGCTGGAGCTGTTTCAGGCTGGTATTGTTCTTGATGACTGTAAGCTGTTGGGTAAAGTTGGTAATTCTGGTAATTATGA…
>DN104311_c0_g1
TTTTGTATGAAATTAATATAATGTTAAGATCATTTAAATATTAGTTTTGATTTTTTTTGTTTGTTTTATTTAATAATGAATTTTTTTTTTTTTTTTTTTTCCAGTTATTCAAGTGTACTGATTTATTTGTACAAAACATAATATTCCTACCACAAATGAGATCATAGCTATTAGTAAGTGGTCCAGTTCACTTTTATATCACAAGATTATCGTTCCGTCTTCGATGATGAAATCTACAAGGTCCACTCTGATCAACTTTCAGAACAAAAGACTAGGCAATTATTCCATGTTGATCTTCAGCACCAATTATCAGGAGTCTCGTCACCCGTTGAAGCAGCTTCAGCAGTTATTTGAACATGTTCAGCATGGTGGTTCTTTCACAGGATTCTTACTGGGCTC…
>DN10433_c0_g1
GGGCAAGTACGACGGGGAGTGGGGGGTGGAGGCGGCGCAGCGGAACGCTCTGAGGGGTGACCAGGGGCTGGTGCTGAAGTCTCGCGCCAAGCACTCGGCCATCGCCACTCGCCTCACTCGCCCCTTCGTGTTCGACGAGCGCCCCCTAGTGGTGCAGTACGAGGTGCTGTTGCAGGAGGGCCAGGAGTGTGGTGGCGCCTACCTCAAGCTGCTGTCCAACGACGCCAGTGCAAACAACCTCAAACTCTTCCACGACAAGACGCCCTACTCCATCATGTTCGGCCCCGACAAGTGCGGCAACGACTACAAGTTGCACTTTATCTTCCGCCACAAGAATCCTCTGAACAACACAATGTCGGAGAAGCACTGCAAGAAGCCGAAGGAGCGCATCGAAGACCA…
>DN10434_c0_g1
CAAATGGGCCGTCCAACCAAATAAATATTCAACCATCAAATCGCACCGGCCGACATACCCGACTCACGATTCCGCCGCCAAAGTTTACAGATTGATGTGAGATGAGAATAAGAATGGAATAAACATTTATCGAAATAATTCCATTGCCATAGATAGATAGCTCATCTTTTCACAAATTGCAATCTTCAGGTTCTCCACGTACGTTCAGTCTTTTTGCTGAGTATTTTTGAAAACCTCATAATGTCAAAAGGCCCGACATCAGCGTTGGATCCAAATGACAATGCCAATGTAGGAGGCTCTTTCGGAGTAGCAGGCTCGAATGGACTGACAGATTCTGTAAATAAAGTAATACAAAATGAAAGGGAAACAGGACAAGGCGAGAAAGAAGCACCAGCCCAG…
>DN10435_c0_g1
TTTCACTCAATTAGATGAGAATCTCTTTAATAAACAATGTATATTACAATAAATTAGCCATAATCAACTAATACAAAAAGTTTGAAATATTAAATCTTTTTAAGATATCTTCATATTTTTGAATCGCAGTCTCATTTTTTGTGGATTTGGGTTTAAGTGTCACGTATTTCACTTCTGTTGGTTTCAGAATTGATAATGTTGAGTTTTGCTTCAATTGAAAATTCGTCATTCCTTTTTTTATCACAATTCCATTTTTGTTAAATTTGTGACTTCCTAAATATCCTTCTTGGGACATGGGTCTTATGCCTGAGCTGTTTCTTAAATTTACTTCTACCCTTTTTTGTTGTAGCATTACATCTTTTTCTATGAATTTGGGGCTTCTTGTAATAATTTCTACTT…
>DN10436_c0_g1
AAGGACAGCATAGGATCGCTTTTCATTTCTACGCCCTTTTGTTTCATCTCCTCCATGATAAGAACCTTCATGATGGGAGGAAAGGGGACGCAGGCGGGGGCGGTGCGTTGGCGGGGCGGGGTGGCGGCCACAGCCTCCTTGAGTGCGGCCTCCTCACAGCGGGGCACCAGGCGGTAGTCGGGCTTGTAGGACGCACTCTCGATCTCGATCAGCTCTGGGTAGGACCGCGCCCGGAACACCTTCTCCACCCACACGCGGCACTTGCGCAGGCTCTTGTCGTAGAAGTAGTACGCTCTTCGCTTGAAGTCTTTGTCGTCTTCCGCTGAAGGAAGAGGCAATGCTTCAACTTTGATTATTCGATAATAGCTCGGTTCTGGATACCTATTGAATCTTTGCCTT…
>DN10439_c0_g2
CCGCCCGGCTATTGGGTTGGTGACACTGGTTTTGAGTGCAAACCAAATCGCAAACCAGTGTTGCCAACCCTATAGCCAAGCGTCAGATGATTCCGAACGGGTTATAACACACATGAATGTTCAAACTGCTTCAAGTATACATAGTTTTCTTTTTCGTTTAGACCAGAGGTTCCCAACCGGCGGTACGCGGAAACGTTCCCGCGAAGAGAAAATATTATAAGTTTATTGAAATATTCAGGTCTGAATGGTACGCAGGTGCAAAAAGGTTGGGAAACCCTGGTTTAGACCATCGAAGGATCACGTTGTGCAGAATACACTTTTCGGTCATGTCCTATTCCTCCTATATAGTTTTATCCTTTCCGATTGACGTCTCTTCCTGTCCTTACTCCATCTTTTTTC…
>DN1043_c0_g1
TTTTTATTGTTCAATTACGAAATATATATTTCAAATTCCATGAGTAAATTTAAATTTGATAACAAGATATACAGTATTATCAAATTTGTACATAATCATATGAATTGCAATATAAAGTAATAATAAAACAAAAAATGAAGACCATTCAAACAATAGTATACTGAACTGAAAAGTGATGAAACAAAACAATTATTACTTAGTGTAAAGTTCAAATCAATTCATTTCACAACCAATTCTATTATTCAATTTAAAATGAACAAGTAATTTGATAATGATCGAAAATACACAATAAATTGAAGAGTATATTCCAAACTCATAACATCCTTATCTTTATGAGATGAAAATTAAAATTGGCGAAATGTTGGTCCAGATGGAGATACATTACTATACATACATAAT…
>DN1043_c1_g1
CTTGAGGAAGTGATGGTTGGATATCTTCACCATGTTTCGCCACGTTAGAATCCTGACTAGGATCATCAAGATTCTTCTCCTTTTTCTTTTTCTTCTTCTTTGAAATGCTACATTCACCAAATTCTGCAGATTCTGGATCTTGGAGCAATAAGGATTGGGTAGCTTCATGCTTTGGAGCACCAGATGTCTGACTAAAATCCTCAGTATCATCAAGATTCTTCTCCTTTTTCTTTTTCTTCTTCTTTGATGCGCTACATTCAGTAAATTCTGAGGAATCATCATGAGGCAATGATACTTGGGCATGTCCATGCTTTGGAATATCAGAAACATGAGTAGAATCCTCAGTATCATCAAGATTCTTCTCTTTTTTCTTCTTCTTGCTCTTCTTCTTACCAGTAC…
>DN104400_c0_g1
CTTTTTTTTTTTTTAAATAAATATAAATATTTATTAAAATATCTCAAAATTCAACACATGTAGGTGGGTAAATGACAAATTATTCATTCAATATTAAACGTTGATCTAGTTAGTCTTGGATTAAAAACTTTGGAAAGGGGGTCAAGGAACTACCCATTATTTTGGAATGAGGAGAGGTAATATGCTAGTTTTATTCAGGTTCTAAATGTCATTAGTCGTCATCTATTTGTTAACACCATCTGATACCATAGTATTTCTCAAAAGTTTCGCGAGTGTAAACTCCAATCTCCGGACTGGATATCACGTCCTTGGAAATGTAGCGGAGAAGTGTCTGCTTGGTTTCGATGAAAGTCGAGTGCCTCGAGATGTACGAGTCATAATAATCGGATGATCCAACCA…
>DN10440_c0_g1
CAATAAGAAATGTTCTTTTGTTTGAGTTTGAAATGAAAGTGCATTGTGACCAATACATTATTGAAACGAACATAGCTTATTGAAAGATTTTACTACCTAGGTTAGAAGTTCTACCGTATCAGCCATGGCGTCTGATCTCGACCTAGAGAAAAAGTGCAGCGTTTCTCTAAATGAAGATGATCGACTGTCTAGTTTTAAATTCTACTTGCATCAGCTTGCAGGCCATACAGATGATTGTCTAAACATAGTGGACATGGAACATTCATATTCAAGACCATGGAATTGGCATCCATTCAACAGTCATGCGAAACCTGTAAAGATGCTGTTTGTTTCAAAATGCATGGCTAGTGACAGAGGGGTAGAAGACGTTGATGCAGAATCTAGAGCTGGACATCCCAA…
>DN10443_c0_g1
CGTGATTGTCACCTGTGGCCTAGCCAAAATCCAAAAGTTGATAACAGTGTTTAAACTGAGAAATTGTAAATTATTATTATTTTCTCATTAGGTGAGCTCAAATTACATGAAAGTTCTGAGAAGCACTCGTGTCTATGATGTCCGACTGGAAGAAGAGGTTGGGAATCGAAATTAATTACAGCTCCGAAGATGATGAAAGGTATCCCAATGGCGAAAATAGTCCAACTTATGCAGAAGAACAGGAGTTTTTGGATTCAGTTTGGGACTACGATCATAAATATGGAAGTACACCTCCTCGAACCCGGTTGACAAGGAGAAATCGCAGTAGAAGAGAAAAAGAACAGTCATTGAGTGGTAAAACTGCTCAGCGCTCTTCTTCTGCAAAACAGCCAACATTTA…
>DN10444_c0_g1
TACACGTTCTCAGCATGCACTGGTACACTCTGAACAGACACAGTGACGACAACAGGAATCATGTCTCTTGAGAGAGCTTCTTGGATGTACACGAATGAGATGATTGGATGATCTCCCACCAGATATTCCTCTCTTCCACATGCTTTCAGCACAAAGTCCCTCACGCTTTCGTTCTTGTTGTTTAGAGTCATGATGGAACGTTTATTGAGGATCATCATTAGCAGTTGGGTAGGTGTGAATGAGTGGTCCACGTTGAACGTGAATTTGGTCTCCGAGTTCTCAAACTTGACATTGAGCACAAAATGTCCCTCCTTGAGTCGTGAGAAGATAGCTTTTGGCATGGTCTTGGTGGAATCACTTATTCGTGGCGGGAACTGATAGTAGAGTCTCTGTTGCCAT…
>DN10445_c0_g1
TAAAAATGGAGGGATATGGTACATGTATTTCATTACCACAAAATACATAAATTATGTTTATAAATACACTAATCGATAAATATAAAAGATTATAGCTATACATTCATAACAACGTTATTCGTTCATTGAATATACAATACACGATTATTAATATGTACACACTGATGATCTACTTACTTAATAACACTTTCTCTCAACAATTACAACTAGATTCAAAAGTCTTGAATGAATCGCATACTTACAAAGTTTGATCACTGTACATTGTTATTACAATACATTTTGTTTCGTTATCATTTTATAACATTCAAATAATTGAAAATAAGAATTAGAAGCTTATAATTCAATTTTGGATCTCATAATGTAATCTACAATATACCTAGAATCTCTTATAATTCAATT…
>DN10446_c0_g1
TTACATCCTTATAACCTTCCTGCCTATTTCAGCACCCCCCAAAATAAAATCCTAGCTACGCCCTTGCAAATGATGACATAATCTCATCTGAAATTATTCAGGTACAATAATTGTCAAAAAATTGTAAAAAAATATCATTATTTCAATTATTATTGAATCATTGATTTCAGAAAGGGATATGAACTAATCTGGCAGCAATTGAAATAATGATAGCATTCTTCATCATCATCAGACACAAATATAAATTTGTGAAACTGATAATTCCATGTCTATATATATCTATTTCTCAAATCAAACTATATCCTCGGTTAAAAAAATATAATACAGAGTTTTATAATCATTCATAATATGAAACAAATTACTCCCAAAGAATCAACTTTGGGAGTACTACAAACAACT…
>DN104471_c0_g1
AATAATTGTAATAAACACTTTTTTGCTTCCAAAAAGTGTTTATTACAATTATTATGTACAAAATATTATGATAATGTAACAGTGATAAAGGACAAACATATTAGGTTCATCAAAGAACCACATATAATAGGACACACAATTGATTTTTTTATTCGAGGATCTTTTACCTATATCAAGTTATAAGAGATTCAATTCTTGTGTAGGTTGGTGGCTCTTCTAATCTACCTATCAATGTTTCTCTGCTGGTCGATCTTTTCACTGAAGGTAATGTGAAAATATTTCTCACCAGCTTGAAACGAGGAAGAAGGTGGTATAAGCTGAAGAAATAATTCAAAAAGTCTAGTTCGGCCTCAAGATCGTCATCTTCATATTGCACACCATCATCCTCATCATCAGTAT…
>DN10447_c0_g1
CGCATACCAGCTTGAAGATTTTATGTTGTATTTGAAAATACATGTATGGATATGACAAAAATTGTTTGTCTTCATCAAATATCCTTCGAAATATCCTATGTGTTATTGAGATTTCATGATGAAAATTCGGTAACCAATGTTGAACATATATATCATCGTTATTATTATCCATCTTCATTTGTTCCCCCCTCTCTTTTGCTTGGTTCTTTAGTTAGTTCATGTTGTTTCTCTTAATAATCCATCGATTTGCCTATCCTTCGGTTTCTTCACGCTTCTATCTCGAAGATGTTACAAAACAGAACTTGTTAACTTGATTTCTATCTTTAATTGCGTATAATTGTGTGCGTGCATGATTTATTGAATCTTGAAGGGCATTGAATATTAATCGCAGGCTATTCG…
>DN10448_c0_g1
TCCGTCCCATGACTCAACAATTTTTGGAAAACACCAAAATAGTAACTTTTGAACTGTGAATAGCTACATTCTAAAAAATACACCATACTATTAATATTACAAAATAAACTTGAACCAGAATCAAGTTTCAAGAATCAAGAACTTGAAGTTTGAATTGAACGAAAACCAAATTAACCAATATCATGTTAATGGTGAATAGTTATAAAAAGGAATAACAATTTCTTTTTAAAACTTTTACATTTTCAATGTTGAATAATTTTCCGAGTTCCACTGTCCTTTATTACTAACTTAATAGGAACATTTACTTGAACTAAAAAAATATAAATTAAGAATGAAAGAAATCTATCATGAGTTATTGCATAAATCATACAAATTATAAAAAAAGTATTGAATTCCACC…
>DN10449_c0_g1
AGCGATAGAATTTTTATTTCCACAGCCTTAGAACTCTACCACAGAACATTTATAGAATTATTATAGATCATTCTACTGTAGGCTACTGCATTATTATGCTAACAGGCTTTCAGCGCCAAGAGCCGTTCTGTTACTCATGATTGCAGAGAATGTGACAATGTGTATTCACTTTGCGCAGGTCTGCCCCTCAACAACCAGCGAGCAACAGCGGTAGGGGAAATTCTACCATCCATTCCTACTAAATCGGGATTAAAAACGGGTTTAGGAATAATCTGTCTAGTTGCTACATGAGCAACTTCAGGTGGAGGATTTAACAATTTTGCACGATGTCTACGGCCATTAATGTGCAGCTCCATATTTTTAAATGAAATTGAGCTATCTGTTGAACAAATTTGTACT…
>DN1044_c0_g1
GTTTTTTTTTTTTATTAAAACATCACATTTATTCATCAAAACATGATTGTCAGTTTTTGAAAAAATACATTGGTGAATCCTTAGCGTAGATTTAAGTATAAATCTTCGGAATTACACGATCACAACATTTCGTTTGAATCAATTGAGCATGTAAGCGTACCCTGCGGTGAAAAATAATTCATAGCTAATATAGAAGAATTTTTATTGTATTATTACATATATAACGAACCTGGGCATTGTTCCATCACAAAATACAAATTAATACTATTGGTAGCGTACTACTTTTCTTTGAGATAATAGGGAAAGTCAAATAATTGTACTTCTAATTAATAATATTAGTTCGATTTGGAACGGAATCCAAAATAGAATATTAAAACTAGCTGAGCCCTTGGAAATAAA…
>DN10450_c0_g2
TTGGAGTTATTCTCTGGCTTAATGAGGAAAGCAATCGCAAACTACCTTATTCCTCGCTTGCGTAGTCGCTCTTCAGACCAAATGGGTTTGAAGAGTACCAAACCAGCCGTAAGGCTGAAGACTATACACATAATTTTTTCTATGATTTCGTGAGTTTGAAATTATTATTAAGGTTTCAATGTACTATTTCCTCAATAAATAATGTTGTTTTAATTTAAACACTTGTCATTTACCGAAGGCAAGTGTTTTAGTTTTTCTAGAGGGCACCATGAGGAGGTTACTGATACCTCCACTCTGCTAATAAGAGTTGGAATTGAGAATTTTATCATTGAGTATCACTTATAAAGTGTTGAGATTTCTACTATCATTGGGGATGACACAATCAAATCACTTTCGTAC…
>DN10451_c0_g1
GTGATATTGATAGTATTCCATGCCTCCCTGATATAGAGAAAGTTCATTCTATTTCCGCCTCTCGGCAACCAACATCGTATCTCCCCGCTCCCCCGAACAAGTCTTCGACGCTGGTAACTGCATGTGGCACGTGTGATTAGTGAATAATCTTTACATTTTTGTCCATTATGGATAATAAACCAGTGATTCTTGCTCGTGTAATCAAAGTTTTGGGTCGTACAGGATCCCAAGGACAATGTACCCAAGTAAAAGTAGAATTTATCGGTGAACAAAACCGACAAATTATTAGGAACGTCAAGGGCCCAGTACGTGAAGGAGACATCCTAACCTTATTGGAGTCGGAAAGAGAAGCAAGAAGATTACGATAATTTTTTCACGAAAACAGAAGAGTTTGGATAA…
>DN10452_c0_g1
CGTAATTCATTAATTTTGGGTTGAAGTCCAGTCTCCTAATCTCACCTCGCTAAGGATAAAGATTCATCTCTTCTGAAGTTTGGATGTCCATCATGTAGAATTTTCCCAAGAATATCAATCTCCTTTAGTAGTTTTCTCACCGGCAAGCAATTGGATGAGACAGCAGATTCGTACTGATGTTGGCACTTCTTCAGATATCACAGTTATTCAGATAGCATCTTTTTTATTCCGTCAACACAGTAGTTGGGTACAATTTGACAATGACTATTTTTTTAATTCTTGGAATCGTTTGCGGCACAGCTTTTATTCATATGAAAGAATTGCGACAAAATAATTGTAATTCAACTGAAAAAGTAGATAATTCTTCCACGAAATCAATGCAATCATAAATTATAACAT…
>DN10453_c0_g1
CAAATTTTGAAAAATTTCAATGATTTTGTATTGCAGCCATGCGTGGATCGTAATAATGATCATCATTTTATTATTGTTCCAATTGAATGATTGTAAATTATGTAACACACCAAACATCAGAACTGTATTATTCAATGCAGACGATCTGGACGAGGAAAAATGCTGGATACCAGAAGATATTGCTCTGCTTTTTATAAGGTATCAACTACAAACTATCTTACCGACATTCCTTCCCAGGAACATGTATGCACTTTCGCAATTCATCGATTTATGTTTTGGAGAAGTGAATAGTCTTGTCTACAACGAAAGAGTGCATCGTTTGATGATGAGAGCAATGGCGGATACAATAGGAGGATATCAACAAGCTTACGGGCTGCCTCTAGCCAATGAAGCCTACTA…
>DN10456_c0_g1
ACTGTAGCACTAACCAACCTGGCCCATGTCAAAACACACACAGTGCTCGGTCCCATCATTCCTTCAACATCACAACATTGTGAACCATCGACAAATTCCACAGATTTGAGGGACCATCGTTTCGTGCCAAACATCTGCCACATCTCTCTGTTGTTGCCAAGTTACAACCAACATCCAAAACTTGAAGCTGTGTCTGTGAGTTTCCCTGATGAGGATCCTCCACTTACCCTCAGCCTCAGATCTCCAGAGACGTCCAGGCGTCTAAAACTGGACTCGGGGTTGGCCAACGACTGGAGGATCGTAATGAACCGGATACATGGCAGTAGACGGCGACAGTCGTCCAAGAAATTTAATTGGCCTGAATGTGGTTTATGAACTCACCCGGCAGCCCCCCTGCCC…
>DN10458_c0_g1
ACGAAGTGTCACCGACCTTCTAGCCACAAGAAGCTTGGCTAGAAGGTTGGTGACACTTGGTAAGCGTGCTCAAGCTTCTTCGGCCAAGCTTCTTGTGATTCCGAACGGATTAAATATACTTTTTATGTAATTTAGACTCGAGGCATAAGCCAACTCAGCAATAATCTCACATTGTAATCTTAATGAAGCTATGCTGCTGCAACCCTTGTAATTAGTGACTCATGGGCCAGCCCGTGTGGTGGTGGAAGGAGACTAATATTATCGGTGGAATCCGAGGAAGTCGGTCAGTCGGTCCTGCAGCCACTGCGTGATGGGCTCAGGCTTGGAGGGCGCCGCGCTGTTGGCCGCCTCAGGCAGGTACTCCTCGGAGCGGATGCAGAAGTAGCTCTTGATGGGGCT…
>DN1045_c0_g1
CCCCCCTGTCCGCCCTGCTGTGGCGCCATGCCTCGCTGCTGCTGCATCTGTTGTAGTTGGGCTCTTAGGTGCTTCTGCTCTTGCTCCATTTGAGCTTTGTATTGATTTTCCTGCTGTTGGCAAACTTCCAAATTTTGCTGAAGTTGTTGAATCTTCATATGGCTTATTATCTCGAGTTGGTTTTTGTACTGGAGTTCTTGGGCCTGCGCAGCTTCAAGGGTCTGCCTGAGTCTCTGAATCTTGACCAGGTTCTCCTGACGCGCAGCCTCTATCTGGAAGGGAGGACCTTGTTGGCCCATCATGCGGTCCGGGGCGTTGCCTTGGTTGCCC
>DN10460_c0_g1
CTGATCAGCTGTGGAAAAATGTAGAGTTTATTATATTACACAAAAAATAATTAAAAATACAAATATTAGAAGAGAAACTGTAATAGAGAAACGTTCAGACTTAATTCAAAAATTAATCAAGTTCTAATACCTGCCACTGCATAGATAGTAAGCTGAAAAAAAATTAGTAAGATTAATTAGTCATTGTGTCTGAAAAATTGTGTGCTGATGATACAATATACTAATAACAAATTATTGAAAAAGAGTATTCAATCAAAATCCATTATTTTGATGTTGAAAGGTTCCTTCGTGTTCCCAAAGTTCCATTTTCTGGCTGAGAATCTGAAGTGAAATTGAAAATAAATTTTAGTTCCAACCATTCAACATTTATAAAAGATAATAGATTCTAGGCATCCAAAC…
>DN10460_c1_g1
TTTGTGTTTTTTTTTTTTTTTTTTTTTTTTTACGATACTAGAAATGTTTTATTACAAATTAATAATATATTTTTATTTTGTAAGAGAGAAAGAGAGAGACAGATCAGCATGCCAGGAATCCTCCATCGACGGGAAGTGTGACGCCAGCTATCATGGAGGCTTTGTCGCTCAGAAGGTAAACAATGGCGTCAACCACATCGTCGACTTCAGCAAATCGCCTTAGAGGAATCTTGCTGCGCATGCTGTTCGCCTTGGCGGGGTCTGCCCATCCCACGCGGGCCATGTCTGTCATGGTGACTGTGGGGTTGACGGCATTGACGCGGATGTTGTGCGGGCCCAGCTCCAGCGCCATCACTTTCGTCAGCATGTCCACAGCCGCCTTCGAACTGCCGTACAGCG…
>DN10461_c0_g1
CTACTACACACATCAGACTATGGATTTTCAATCTATTCTCATCTCAACAACTATACTACTTTTCGGAACAGTGCAATTGGTTTCATCAGAAGATTGCAACCACGCTCGTCTTGAGTCACGGCTGAAATGTGAGCTCTTGAAAGACTACGTGAAGACAGAGCGTCCTCACGCCGAAAACAAAACTTTGAACGTTGATTTATTCATCCATCCTCTTGAAATAATATTGAATGAGATGAACAAACAATTCAGTATGGCGAGTAAAGTTAAAATGGTGTGGAATGACACTCTACTCACATGGGACATTGAAGTATATGGTGGAATCAGAGATATTTTCATCAATTGTTATAGCATTTGGACTCCTAAACTCATTTCACTTACTGCATTATCGAAACACCCCAT…
>DN10462_c0_g1
ATTTTACTGCCGTATGGATATATTCAATAACCGTGAAATTAGTTCATCATCAGCACACAAGCTTGCTTATGCTGAAGTTGAACTCTATTTCTACAATATTTTCCTTTGATATAATTTTCATTGTTAGATAACAATAAAGAATACAATCAGTTCAGGCTTTTCAATTAAAAATATGGTGCTCTGACCACAGAAAAAACAAAACTATTCTCAATATTGAATGAAATATTTTAAAAACATCAATTCAAGTTTACTACACTTGGCAATATCATATTGATTGATAATGTTTCCTCATTCATTATTTGACATGACTTCAAAATTATTTAGAAGCCTTCTAAGGCTTCTGTTTTATTATTGCAAGAGAGGGCAGCGTCCTACCTTCGCCTACGCAATTCGCTTGAA…
>DN10463_c0_g2
CGTGATTTGCTTTCGTGATAATGGTTAATTATGTATTATAAATAATGCAAACAATATTGACATTAAGAAGTGATGTTTTCATGTGTATTGTAAATCAATTATTCTGAAAATTCAGTTCATCAATTACAATATTGATTCCCCTTCAAAAGGAAGTTTACCATGCAAAATATTAAAATTTATTCATTGATGGAAATGTTCTCATCTTCTATTTACAATTTTGAACCATAATTGCGAATTCACTACTACGTATACTTTAAAACAATGTATTTTGAACATTTCATGTTCTAATGCATAATCCGCTTTAGAATCGTGAATGATTTTACTGACAACAAAAAATAATGTGATGAGATTTCAATACAACAGTATTTATTTGCTGTAGTATAGTGATCTGCCAATTTT…
>DN10464_c0_g1
TGATCACAAGTTTATTGAATAGATGGTACAGTTACAACTGAAAGACAAATAAATATACTTATGCATTTTTAATTATACATATAAGCATTGTATTCTTACTTCAGAATATCCGAAAACAATAAAAATTGTTATACAAATATAAACTTAAAAGTAATATAATTGATATTGATACGGTAGACTCGACAGAGATGTCTACAAAATCTTTGAGATTATTGAAGTTGAATTCATTTAAAATGAGCAACAAAAATTCAATTTCTGAGATTCATGCAAACAATATATAGTGCTTGTAAATTAGTATTGAATATTTATAGTTTCAAAACATAAATACATCACATATCTTCTTCGTTATAAACGAAATATGACAAAAATATATTCTATATACTTCATTTACATAAATTA…
>DN10465_c0_g1
ATTCCTTTTGATATTAGTCTCAACTTGGGTTATTTTTCCACATCGTCTTTCTTTTTCTCAACGTAATCAATTCACAAAATATTGTATTGAATATATTCATTGAATATTCTTCTATCATAGACATTTTTAGTAGTATTCATTACCTTGCTACCTTGTTTAAACGTATTGCATGAATGATATGTCCTTATAGACTAAAACATATTTTTTGTACATATTTTTGATATGTATATTCTATGGAAGTCACTTTTATTCTCTAGGCTGTGCTGTTTTATCCCTTTCTACAAATACAAACGCTTCTTAGGGTCTTGCCACTTATACAATAATGATTACATGTTAGATAAGGTTAGTGTAGATGCTCTAGGCTTCGTTTCCTGAGTAAACGTTTTATTCTTTTTTCCT…
>DN10466_c0_g1
CATTGTCAGACTACAACATCCAAAAGGAATCTACTCTTCATTTGGTTCTTCGTCTGAGAGGAGGTATGCAGATATTTGTCAAGACCCTAACTGGCAAAACCATCACTTTGGAGGTCGAACCCTCAGACACTATTGAGAATGTCAAGGCCAAGATCCAGGATAAGGAAGGTATCCCGCCCGACCAGCAACGTCTTATCTTTGCTGGAAAGCAGTTGGAAGATGGTAGAACTCTGTCAGACTACAATATCCAAAAGGAATCTACACTGCATTTGGTTCTTCGTCTGAGAGGAGGTATGCAGATCTTTGTCAAGACTTTGACCGGGAAGACCATCACCTTGGAGGTTGAACCCTCAGACACTATTGAGAATGTGAAGGCTAAGATCCAGGATAAGGAAGGTA…
>DN104670_c0_g1
TTAAAAGCAAAAATGTAAAACATATAATTCGAAATTCATTTAATTGTAACAATTTTAATGTAAATTCCGCGTTGAGCCTGGAGAGAATTTAGAAGAGTCAGAATACAACCGAATATTAATGCAGACTCAATATAAAATGGTACTGCCCTTCTAACTACTAGATTCAATGGCTCTTCATTTAGAGAAGAAATTAAATATTTGTTCTTAACCTGTTGGATATCTTCTATAAGCACTCCTGATAAAAGAATAAGAAATCCCAAGTGAATTGCATGTTTTGGTAATATACTATGACAAGATGACAATATGATGCGATCAAAAGCACTGACAATCACAAGAACCGTTCCGGTTCCTGTAATATTCAAGCCGAAATTATTAAGAAAAATGCAGTGATGCTCCAAG…
>DN10467_c0_g1
TTGTCCCATGCATTGTGTTAGAAGAGAACATTTTCGTTCTTTGGTATGTAGCTCATTTCGTTGAATATAATTTGAATAAACACTAACATCTATGCTGATTATGAAACTGTAATCTCAATAATCCGTTATAATTGTTACAAACAAGATATACAAGATAATTGAGGATCCCAAGGTATTTTGGTTGTATATGTTAGCGGAACTATTTCAACTACTATTAGGTTGTTTTAAAAGTGTGATATAACAATAAGAGGATGCTAGAAGATTCAGATAAAAGACCTCAGTTCGGAAATAGAAAGTTATTGGATAAAAATGACACTTTCCAACACAATGCATGGGACAATGTTCAGTGGGACGACGATCAGAAAGCCAAGGCAGAGGCCCGTGTGAGTGAACAAATGA…
>DN10468_c0_g1
TTTTCGAATACAGATTTTATTATTTCAATAGTATTTTGGAAACATGGTTTTGACTGTATTCAGTCATCAATTTATTTTACAATAAAATTATCAATTGTGAAATGGAACAGAGTACACTATCAAGAATGTTCTTTTGAAATTTCCCAAAGGAAAGCCTCTTTATCCACAATTCCAAAGATATTTGAAATAGTTGCTGCAACCAGAGGTCATTGAAGAAAATATGAAACTGCAGTGGAGTTTGATGTCTTCTGGTGTTCACCCCATCATATTTCCATATCCCATATTCATGGGATAAGGCATCATGGGATAGTTTCCCATTCTTGGCATTTGGTAATTTGGCATTCCCATCATCATTGGGTATCCCATCATCATGCCATTGCCCATGTTGCGTCCAAATCC…
>DN10469_c0_g1
ATTTTAGAGTGGACCAAGGGCCGCAAAAACGCAGTTGAAGGGCCGCATGCGGCCCGCGGGCCGCGGGTTGAGCACCCCTGGTGTACCACTTCTGAGTCTTCTCAGTCTGATGAAGTGGTGCACCACCACGAAACAGCTGTCACTCATTAAGTGCGTTACGTTTTTCCTAATAAGTTAATTTACAAGTCAATTTATCAACGGAAACAAAGATATAGATACAAAGTTGTTTTTGTTTCATTAAAACTATGGTTTTTGAGATGGACTTCGAATCATAGAGATACCGAACAAGATTCACAAGTTATTATTCCCTGTATTATTCATCTTTAATTTCAATTAATTTTCTTTTATCTCAATTTAATTTCCTCTGCAAACTTTCTTATTTTTTTATTTTTTAATGAA…
>DN1046_c0_g1
AAAACTTGAAAAGCGAACATCCAACTAAAACAGTGATCTGCCTCATAATACCTACCTATAATACCTTACAATACCTCCATTATTCTATGTTTCTCCTAAAGTACGTTCCTTTGTCTTTTCCAGAATCATGGAAAGTTCAGACTAGAGACTGAATGTTCTGAAGTTTTGAAAAGTGTTCATAAAAAGCTGTGGAGTCAAGGAAGGAAATTGGATACTGACAGAGACGGTCAAGCTTGTATGGTGGTACATATTGACAAACAACTCAGGAACCAGCCTGTAGATGCAGATGTGAAAAAACAATACACTACAGTCAGTTCGGTAGTCGGCTCTTGACCTTGGCTCTCGGCTCTTCAACTTTTTTGTGGAGTGATACGGACAGACGACAAGCAACCAGCTGTT…
>DN10470_c0_g1
TCCGGTCTAACAGCTCCATGTGACAAACCTCTATATAATTGATGATGAAGTTGTTGATGATGATGATGATGATAATGATGATGATAGTGCTGCCAATGGTGAAGATGATGATGATATTACCCATATAAAGATATCTCGATCAGAACATAGAGAAAATCAAGATTTCAACCATATTACTCACATTCTTAGATTTTACTTACTATTGATGATGTAGCTGACGATGAAAATGATCCAATGATGAAGATAAAAATGCTAATAGCCGTAAAATGATGTCTCAATCAGAACGTGGAGAACGAAGAGAAGATACAGACATGAACCATATATAAATAAACACACTCAAAAGTTACTAAACAGCATTCATAGCATATTAATATTCATCATTAGTAAAAACAACAACAC…
>DN10471_c0_g1
AATAATACGTTAGCTGCCATGCCAGTCCGATCGGCCGTTTTGTTAAGTAGTGATAAGTTGACACTGCCAGTCCGATCGGCCGAAACAATACCATATTTCCCTCTGGTGTCACTAAACGTGGCAATACGAGGTACTTGACCGAATCTTTCCGAGGCAGTTAACGTGTTAATAAGCATTACTTGAATGTGAACTTGAAATTTTATGCAAGTTCCTAAGATACATAAATACTTTTGAAGGCAAGACAATTATTTTAAAAGTAGAATGAAAAAATAAAGCATTCTGAATAAATCAGCCCATTTATATAATTTCCTAGGTTTTGTATGTAACTTTCAAGAGACTGTGATGTCTTAATTGTTTCATTACACATAACATATAAGAACTAAAGAAGACAATAAGGAT…
>DN10471_c1_g1
CCCGAGCGGCCGTTTCAGTAGTGGTGGTAAGTTGACACTGTCAGTCCGATAGGCCAAAACAGTGCCATGTTTCCCTATGGTGTCACTAAACGTGGCAATACAAGGTACTCGACGAATCTTAACGTGGCAGCTAATGTGTTAAACATCTACAAGAAACAAATTTACAATTTTCTCCTCAATTATTTCAAGAACTCATAACAGTAGTCTGTATAGAATACCCTTGTCTACTGACCGTAGACCCTTGAGTCTTCATGACTCTTGAAAATTCATACCTGTAGTTCATCTAGAAAGAACTCAAGATTTACATAGCCTTTCTCATAATAATTATTGTAGTTCATCTGAAATAACCTTACAATTTACAATTATTTCAAGAATTCATAACAGTAGTCCTTCTGGAAT…
>DN10472_c0_g1
TACTTCAGGCCCCTGATCCGCACCCCGATTCCCACTCATTTTAAAAAATAGTGCTAACACCTTGAATACAAACATACATCTTAATGGCATTACATTGAGAAACTTAAAACAAGGAAAAGAATGTGCCCTTCTCTCCACACTAGAAATTATACGAATTATAGATTTCTGTAAAATTACCAGTGGATTGAAGTGACAAGCATAGGTTGAAGACCAGCAAGCTAAACCGTACTCCAGTCTGGAGTGAAAAAAGGCAAAGTACAACTGACGGAGAACATAATTAGGTAGGAACTGACGAAGATTGTAGAATTTACGTATTAGATGAAGCAATCTTCGTTTCAAATACAAAATATGATCCTTCCATACCAATCTGTCATCAACAATCAAGCCAAGATAATTAAC…
>DN10477_c0_g1
CTATGCCAAGGCCTGTATCCAGCCTGCCCTCAGGCAAGTCATTCCGCCCTTCCTGGACTACCTCATCAAGGTGGGGGCCCTCTGACCTCACAAATTAGGGAAAAGCAAGTAGCAAGGGTCTCGTCACTGCAATGTTGCTTGGAAGGACATCAATCAATCATTTTTTCATTCAAAACAAACAAACAAAATATATACGATGGGCATAAATTATTGGACCCATTTCGTAGGTAATCAAAACAATAACGAATGAGTTTTCTCTCATAAATATATGTCTATTAATCGAAAAGGCAATTCGAACAAGCAAACAAGATATATATAGGATGAGCTTAAAAGATTGGACCGATTTCTTGGTAAATGAAACAATACCGAATGAGTTTACTCACATAAATATATGTCTAT…
>DN10478_c0_g1
CTTGTCTTATGTAGTTACACTCTAACGGAAGTTTGTAATCGCTACTTCCTATTTTCAATTTTTTGCCCTCTTTCTTTTGTTTGCAGGCATCCATTTTCCATTTGTTTCCATTTTATTTTTCTTCACGATATTATAATATCGATGTGAAAACATTAGCTTTTTACTAATTGAATGTTCAGTCAAATTATTTTATTCGATGATTGTATTTTTCGATGTTTATTATCATCATTCGCTACTTCCTATTTTCAATTTTTTCCCTTTTGTCTTTTTATTTTAATAAACTACTCGTTTTCTTATGTTACTATTTTTTTTTGAGTGGGTCTACCTGTAGAGAAGAGAAATAGCGCCCTACGTTTTCGCCCACTCACACAAATAATTAATTTTTATACTTGCAAAAAA…
>DN10478_c0_g2
AGTAATCACGTGTTCAGAAAGTATAAAAGCAAAAAAAAAAAAAATTGGATTGTGTAAATTCAATACAAAAGCCAATTAATTATAATTCAAAAATAACAGAAACATGGTTTCATCACATACATCTGAACTGAGTTCAGTTGAAGATGAGAAGAGATGAACTGTAACCGGTCATAAATAAACGTAGTACAGTTAGATAAGATAGATAAATAAACTGTCTTTATTGTAGGGCGGAATTAGGACTCGGTGGTCCTCTCTTCCACACAACCCTAAGAATTCTTATTAAATAGCTCGATATTGCTTGAAGTTGAACCTGAATTGAAAACGTATTTTGCAACAGATAAGAGTATTCTCGCTGAATAATAACAAGGTACGAACCACAACCTGATAAGAGTAGGTACT…
>DN1047_c0_g1
TTTGAATTTGAATTTTTTAATAATAAATAACAAAAACTGTTTTACAGTAATACTTTTCCACTGACATTCATGAGTTGGTATCCTGTTCTTTTTTAAAGACATAATTAAAAATCTTTCCACATACGATGATAGAATTATCCGCCTAAGATAACATATCAAAATATGAATTAAATCAAGTTCTATATTCTAAATAACAGTGATGTAAATAATCCACAATAGAAATTGTGAAATTGGCAATCTAGAAGTTTTGATTCCAATAGGTTTTGTCATTAACTTTATTATTACGAATGGCCCAAGTTAAAAATGAACACTTAACCAAAAATATGAGTATACAATAGCTTTACCCTAATTCAAAAAATAAATTTATGATCCCAACGACATTCAGAGATGAAAAACTTC…
>DN1047_c1_g1
TCAGCTCTTTAGACAAATTAGTTCCTTTCGTGTAAATCACCTTTTCCAATAATGTTAAGGGCGTCGACTTTCTGTGAAGAAAATGATGATATGGATTCAAAAGAAATTGTTAGTCAATCACTAACCATAGTAGAAGATGAAGGCTCATTGGATTCGCCTGGAGATAAGAATGGCCAAGATCTTGTAAATAGTCCTAATATTCTAGAAGAGGAAGTACATTACCAATTTAGACCTGGAGAAGGAGTAACTTATCGAGTAGTCCACGTTCAAGGCAATGAATCAATGGAGTCGGTACCTCAGATTGTTTCAACGGCAAGTCCGACATATTCAAATGCTTCTCAGCAAACCAGTGTTCAAGCGCTGTTGACCAACCCACTCAACGGTCAGTTCTATGTGATA…
>DN10488_c0_g1
AGGTTTTCCTGCAGGGCGGCCTTCCTCAACCGCACAGCATCTGCAGTGGTGGGCTTGCTGGAGTCGTCCGCCACTGGGGGCGCCGCCACTGATTGTGACGTCACTGGAGACACTGCTGCCACTGCCGCTGCCACTGTAGGCTGTGTTTGGCTCTGCAGATGGTGCGAAGGCAGGAACTTTGGGTTGACGTGTATGGAGGTGGGCGGTGGGGACTGCACAGGCCATGCTGGGTCGAAGTTGTGCACTTGCACGTCCAGGGCGTACAGCTTGGGTGCCGGCAGCGTCTGGTTCCACGTGTGGCGCAGCTTGAACAACTGCAGACGTGTCTTCTCGTCACCCTTTTCGAATACGCTGCAAAACATGTGCACAATGTTGAGGTTGAAGAGCGAGGAGTAGGGG…
>DN1048_c0_g1
TTTTTATATCAAAAACATTTTATAAACACAAAACTAGAATAATAAAATTTCATCTTGAATGAAAGTTAAAGTAAGACTTAATGCCTCTGATGAAAGTATTGATTGCAAGAATCAACTGAGAATATTGATCATGGAGTTTGAAAATTTAGCATTTTCAAATCTTAGGATCGTTTCCTTGAAGCTTCACAAGTTTCTCACATATCTCCCAGTACTTCTTATTTTTGGCACTATCCTGGATTCCTTGAGATAAACCGTTCTCCTTACAATCCAAAAAGTATTTTCCAGAAACACCCTCAACCTCCTCTGAAACAGCCAAATATATTGATGTCTGTGCGCCTTCCTTGGGACTCTTGAAAAATGCTTTGACGATTAATTTGAGAGGAAGGTTAAGTGGGAAGG…
>DN10493_c0_g1
GCCAGAGCCATATTGATCTTTGACGTTCGCTGCTTGGCTGATATAGATTGCAATATACTAATAGCTTCATCAAACTGCTTCAACTTCACATTGCACAGATGCATTTGGTATTTGATGTCGACATCGGAGACCAAGTCCCTGGTATTTTCATTGATCTTGGCAGCTGGTTTCGACTTGATAATAGATTTTTTGAAGAGAAGCGCATGACGATAGACAGACTCAGCTAATCGGTACTGTTCGAGATGAAACAGCGAATCTCCATAGTAGATTAGCATTTGAAATCTGTCAGTCATTGACATGATTTGCGGATTGTGTTCTGTTACTGTTGATACCATATTCACCAAAGATACCACATTAGAAAACAGTTCTTGATCGAAAAGTAGCTTTATTTGTTCAAAA…
>DN10494_c0_g1
GTATTCTGCGACCCATTATGTATATTTGATATATTATTCCGTTTGATATATGATTATATTCCGCGACCCACCAAAATTTGCCTCACGACCCTGGTGGGTCGCGACCCACACTTTGGGAACCGCTGATCTAGTAGTTTCATATTCAATTTTCTCGTATTACAAACAATAGTTGAGACAAATATTACAAACAAAGTGAGAATAAACACTCAATTCAATTCTCAACAAAAATTTACAGAGCTATGAGCAATAAATTGTACTGTAGTACAATAATTTCACAATGGTAATCGATGCATGACAACCTATAAGTAAATGAGATTACAAATTATACTAGGATGTTAACGTTGTACAAGATATTGGGTTCAAATTTCTGTATTATATCCCACAATATTCATTTGATAC…
>DN10495_c0_g1
TTTTTCATATTATCGGAGTATCAATACTGAGTTTCAATATTGATCCGTAACCAAATATCGGATCGAAAGGAGTATCGGAACACCACTAATTGGGTCTACAGAATTCAGAAGTTAGATCATGTGCGTGTGTGCGTAAATAACTGTTTCAATTGCCTGGAACAGCTGATCACTCACACACATACAAAACTGAACCTATTTTACTCCATAGTCTCTTTGCACATGCTACACTTAGGAAAACAATGTGAAATTATGCAATCTATTGTACATTAGATACGAATGATGTACGTAAGTGCTCTACAGTCAATTGACACTGGAGATAGATGATGAAATAATGTAAGTTGGTAATATCGATTGAAATGGCTGGTTCTCCCTGACTCCTTCCCTGCTGAGGTCTATGCT…
>DN10496_c0_g1
AACCCAACCATTTATTGAAATTCATCAACATTATACAGCAATTCCTTCAGCGACTGCTCATTGATAGTCTCAAGATTCGTACTCCTTCGAAAACCAGTTTGGGACTCCTGAGGTGTCATGGCGTCGGAATCCACAGAAGTGTGTTGATTCCCAACAGAATCAGGAGACAAAGTCAGCTGTTGGAATTGTTCGGAAGGGGAAAAGGTAGGAGTGAGAACAAAGGACAAGAAATCAGCTGTGCTCTCCGATGTGAAGATGTTCTCGTCAACTGATGATGACGTGTGAGTGACTTTGGATGACCTTGAAAGAGTAGTGATGACGTCACTCCAATACGAGGAAGTGCTTTCGCTGAGTTTGTGACAAGGTTGTGGTTGTGTGGGGAGATTGGCATCAGCTGGG…
>DN10498_c0_g1
CTGTTCTGAATGTTGAGTTTTTGAGGTTATAAGCATTTTCTAATTGTTATTTCTTATTTTATCAGTATGACTTCAAAATTGAATTCCATTACAGTTTCATTATTAAGATTAAATAGACAATTATCTTTAGTTCAGAATCGTGGTTTCAAAAGATGGCTCAGGCCGACTTTAGGAGCACTTCAAACTCGTAAAGATAAAATGGGTCCAGAGCCCCTACCGAAGAGATCTTCATTTACTGACTGGAATTACAAATCGGAATTGTTTGCATTTGGGAAAAGACTTGGTGAGAACCTGGATTTAAAGGTGCTTCGTACAGCTGTTACTACCAAAGGATATGTTCTGCAAGAAATTGATCAACAAAAGTCTGTTGGGATTACCGACGTCGAGATCGACTTGAGT…
>DN1049_c0_g1
GGTAATACCTGTACGTCATACTAATGTTACGGCATGGTACTTAACTGTAGCCACGGATAACCTCAGTTGAGCACAAGACGTCAGTGCGTAAACAAGGTGAACTAGACGTTCGTATTTTCGACTCTGAACCAAAGTTATAACTTTATTCACTTGTGTTTCAATTTCTAATTGGTGTGTGCTTATTATTTGGATCAACTATTCGAAAGTTCTCCTTGGATTAAGTGTGAAATAAGTGGTTATTTAAAAGTTTTCACGTCACATTTTAGAGATTAACGATGTTATCAGTTGAAATTTTCTACTGTTTAGTTTTTGCTACGACTCTAGTTAGTGGAATTACTAAAGGCTTCCCTCAATATAGTTCTGAGGAGTTGAGTGATGAAGAAATGGATGACAATTCAT…
>DN104_c0_g1
GCAAACTCTTCCTCAAAGAGGAGGGAGGGAGGGTTCGGGGGTCCTCCCCCGGAAAATTGAGCTTTTTTGAAACCAAAAAGAGTGTTTTAAGCTTATTTTAAATGTCAAATGTACTTTGAATTATAACAAAATTATGAGTGTAATTCCCTGTATGAGCATATTTTCTGTAACCCAGGAATCAGGGGGGGGCAAATGCCCCCCCCCTGCCCTCCCCAAATGACGCCACTGCTCATGACCATTAAATTAAGTTAATGATACGAAAATTAAATTACACCATCATCT
>DN104_c11_g1
ATTAATACTTTTCTAATATTTTTTTGTAATGTTAATTTGTATGTATGAAGTTTATAATGACACTAAAAATTCTATTTCACTCATTATTCTAACAATATAAATAAAATTTTCAAATGTTTTTTAATAATGGCAATTATTAATTTTTCTAATGTTACGTATTTTGTATATAAAGTTTGTAATGTCAATGAAAGTTCTATTTTATTCAAGATTCTAACAACGTTCTTCCCCTACCCAACCTATTCATATAGTGTTTGTGACTAAAGCAGTTAATTTGGCAAGAGGAATAATTTGCATTGAGTCCTGTGACGTCAGAAGTAGAGGGTGCCAAACACGATCTCTGTACTCTGAAGATATATGTTCTGGTAACAGTAACTCAACTATCTACACAACGAACCCAAT…
>DN104_c1_g1
TGAGTTGAAATTATACAATCTGATTTAAGATATTTCATTGTACACACTCTGTACAACCAGGAATAGAGACGAATTGGGATCAATTTACAAAACAGTTTCATCTCTACCCAATATGAGTAGAATTGTAGAAGATATCAAGAAATTCAAACACTATTCACGTCTTCTAGAGACTCGACTACGGATGGGTGAAAAGTTCCTTTTGGAGGAACGTGTTATTTTTTATTCGGGTGATGTGGTTCTCAATTGTGATTGTATG
>DN104_c5_g2
ATTCACATAACAATTCATTAATTTATCGCGTAACAATAGAACTCATACCTACAAACAGTAATTGTTATAGTACATAGCTCCAACATAAGTTATAATAGAAATAGATTTTACATCTACAAGGATATCTTATGGAATCATTAAATTTATTTTATTCAATTTAATGTTTCTCTCAAATTGAACTTTTGATAGCTATAGAACATACGTGATATTGCGATACACTTTAAGATATTTATTTATTTATTCCGTATTCTTATATAAATCGTTACCTCTATTGTACTTTTTGATAAGCACACCTTTATTAATTTCACTAATCCTGGATCCTTTAAAATAAATAGCGACCCTTTATTTATAGTAATATAAATGTGTAGCAATGACTTTTTGAATTCTTCTTCTTCTTTG…
>DN10503_c0_g1
CGTGAGTGGGTTGTGTTTTCAATATTTTCTCGATTGTGTTAGTTGTTCTGTGTAAGAGCATTTTACAACAGCTCTCCAACGATTCCACACAACATAGATAAGTTTCTAGAAGAATCATTTGCCTTCAACTACTTACAATAAGTGTTTCATCCACTATGGATAAAATTATCAAAAATTTTACTGATATAGTATAGTGTTGTGAGAAGCTTTCCTACAATATCCTACAATAACAGTTGTCTCCAATTGGAGGACCGCAGTCAGGATCCGGACCGCCGACTCGTATAAAAATTACGTACCCTCACAGCTTGATGGAAGAAAAGAATTGTCCGGACCGGACCTAATAATACTCGCAAAATAATAACTTATTATTCATTTATCGAAAAAGTTGGTACTAAAGAA…
>DN10505_c0_g1
CCGGCCCCTTCTTCTTCCCTGCTCCCCCCACCACCTTCTTGGACGACAGCGTCGAGTTGCTCCTTCCGCCCGGCCCCTTCTTCTTCCCTGCTGTCCCCATCACCTTCTTGGCCGTCGACAGGAGCGGCGACGGCGGTAGGTTGGCGTTGGCCTTGGAAGACGGCGTCCGCATGCTGAACCTGCCGCAGTCGGTGCGAGCAAAGGCCTGCTGGGGCGGCGAGGGCGTCTCCTTGCTTGGTCTCCTTGCTCCTGTCTCCGACTTGGTCGCCAGTCTGGCTGTGCCTGTGCTCAGGGGCTGCACACTTCGCGGCGTCGGCGTCACTGGCGTCTTCCTGCTTTTGGCGGCTGCATTCTCTGCACTCACCACCGGCTTCTTGCTCGGCTCGTCCAGACGTCCTC…
>DN10509_c0_g1
CATCGACCAAAATTGATATATCACTACATAACCTTTAATTTATTATCCTGGATAATAAATTGTAACCTTTAATAATTATTATAATCCACAGTCCCAGTTCCAGTTGGGACTGATTCGATTGTATTTGTTCTTTTGTACCAGGGTTCTATTATAGTTGTCTATTTTGTGGTAAACAGTACCTTTACCTTTAGTTTAGGTTATGTTACATCTCCTGTCTGTTTATATTTGATGCTTGTATTTATTGTGCGGAGATTATCTTGTGTTTACCTTTTGAATTATTTGAAAGTCATATTCTAGAATGGGAGACAAAGAATTTGATAAGAACAGAGATTTGCGCAGGAAGAAGTTTTACAACACCTACAAGCAGGATAGAGATGACAAGCAGTATGGCTCGAGACG…
>DN1050_c0_g1
TTTTTCTTGTGTATTCAAATACATTTATTGCCAAAACATTTGAAAATAACAATAGAGTATAATATTATCTAATGTTATAGCATAGCCTATTCTACACCGTTTGCTTAGCACAGCTTACTCACAAACAATGAACTTTTACCATTTTAGACTAGAAACAAACATTATATTAATCTGTAAAAATTGACAATTTAAATAATATTTCGCGCAATAGTTTCCATCAATATACCAAGTTTTAAAAATTACAGTTGAATTAAATGGCTTGCAGAGTTGAATTAAAAATTGAAAGAAGAAAAGTTGAATGTGTCAACCGCCTGGAAACACAAAAAAAAGAAACCAAAAACAGCGAATTTCATGGTTCAATACATCTGTCACAGCACTTATGTCTCAAGTGCCCAATCT…
>DN1050_c0_g2
CCTGGCCAACAAGGATGATGGTGGATTTGCCTTCAGTAACACCACTTACAGGATGAAAAAACTTTCATTGAAGAGCTCCTGTAAATTGTTCCTTTTTGCAGTCACCATCATCCTTGTTGGCCAGGTACCTTGCAATTCAGAACAAGTTGATGATGGATTGGATAAGTTTGGAGATTCTACCAAAACAGTGAAGCTTAGACCACGTTCAAAGTGTAACAGAAATAGATTAAAGTTTGAAAATCAAAAACTTGACGCAGGCGAAGAAGAATATGTTGGATTCCCGAAGAGATATTATGATGCAGAAAAACTATCGCTTTACGAAGATGAAGTCTGTTACGTAGAGACAGGAGCAACTTGTTTTCGTGAACAAATGGATTTGGTTAACACGTTAACCGAAAC…
>DN1050_c0_g3
CAAACGTAACTGCAAAACGAGATTGACAAAACTGAACTGTTTACAAACTTGGCACAGACTTTCACGACGAGTCGACACAGACTGGCTTGCTTCAAAATCAAAAAATCTTTATTTCCCATCATATTTTACATTAAGTACATAGAAAAAATCAATAAGGAAATTAATACCCACAAAGGCAGAGCCTGAGCGTGGGTATGAGTCGAAAAAAACATGAGTAATTATTATAAAGTATACAGTACAATTACATTTGAAATATTATTAATACACTTATTAAAGAAAAAATACAATTATTGTCAGGAAATGAAAAGAAACATTCATAAAGGTAATATAAAGCTATTAAAGTTCAGATAATAATAATATTAGAATTGATGATTAATACAGTAGATATATAATTACACG…
>DN1050_c0_g4
AGAATGGAGAAATGCTGTTCTCTCATTCAGAAGCTCACAAATTCACCGGATGATCAGAATGGAGAAATGCTGTTCTCTGTTCTGTTTGGCAACCATCATCATTCTTGTTAATCAGGTACCTTGCAATTCAGAACAAGTTGACAAAGGATTGGATAATTTCATTGGAGATACCAAAAGAGTAAATAATATACCTTATCTTATAAAGATAAGAAACAGACGAGAATCGCCGTTGGAAGATTACAAGCTGGATGAATACGAAGAAGAGTCTATTGAATTTCATCATAGATTATGGATACCTTCAATACTTACTCCTTTTAGGGTAGCGGCGAGGGCAACAAGAGCTGCGTTGAAAGCTGTTGGGATCATGAAAAAAGATAAACCGAAAGAGGAAGATAAAAC…
>DN1050_c0_g5
GCGAAGTTAGGACTAAAAGGTCCTTTCTACCACTTAACCTAGTGCGATGTATACTACATCGTAGTGTACTCCTTTCTTGCGTTCAGTAATGTATTTAACAAACAGTACATCCCTTCAGATGTACCAGTGGACTTATTTTGTTTTCAATTATTTTGTTGTAATTAAATTATTTGTTGCAAAGTGTTTTCTGGACTAAATTATTTTAAATTCATGAGTTTAGGTTAAAGCTGTGTTTGCACTAACCCTTGTCACATCCAGGTAGAAAATAGACATTATAAATACTTTTGAAACAATTTTTTTTTAAAGATGTTAGAGTAAAGACCATTACTTATTCAAGGAGTCTTATAGCAAACAAAGCTTGAGTCTGCGAGAAGCCGAAACTGAAAATATACACTCCTG…
>DN10510_c0_g1
TTTTTGACCAGAATATATTTATTTCTTGAAAAACAATGAAATCATGATCATTTTTGTAATGAGTAGCTCATCATGTTCAGTTATTCCAGTATTTTTTCCAGGATGAGATGAATTCCAGTTGTCATTTGATTTTATTTAGGTTTTAATTGGAGCATACATAACATTTGTTGGAATTAAAAATGATCAATCATAGGTTCAATCTAGGTTTGAACTAGAACCTCTGGCCTGGTTTTAATACACTTGTAGAACAGGGTTTGAAATACAGCAAATTCTTGAGTTCAAAACTGGCTGAAAGAGAACTTTCGTGATTTAGGGCCAATAATATAGGCAAAATAGTGAGTTATTCAGAATGTGTTTAAAAATTTCCATAATATCTCGAAAATCTCCTGCATTACAGGC…
>DN10513_c0_g1
TCAATATTTTATTTACTTTTTATTTGATGTTTTATTTAGAGGCAGGTACATTGTACTTCTAAAACAAAGTAAAATGTCCACAAGCACTTACAATGAATGTTTATAAAATTTACAAATCTACTGTAACATTTAATAATATTTCCAACTATAATCTCTTTCTTCACAACAAAAACTAACAATAATTATTTTTGAGATCTTATACTTGCGCATACTCTTCTTGATAATACTTCACAAACAAAATAGACCACTGCTCTAGAAAACAAAACAAATTATCACAATGAACGAATGAAATCATTAGATTAAGCTATAGAAAAAATGTAAACTCGAAGAATTTTCAATGAAGATAATCTTCCAATAGGAAAATAGGATGTATCTAACTAAACATAGTGTACAAAAAAT…
>DN10515_c0_g1
CTCCCCTTGAGTCTGGTGAAGTGACAAACCACCACGAGGCAGCTGTCACTCAACAAGTGAGTTACATTATTTTCCATTAATAAATCAAGTAATAAGTGAATTAAAGTAACCTATTGTCTCCAATAGAGGGATTATGCTTATTACCGTAGGCTTTCAAATAAACTACAGGAAGCGAGTTCCTGGACTCTAAATGAACTACTACACTACACAATAAATATTCCCGTTGGACTGACATCAATGAAATTTTATTTTTCAACCAGTAAAAACACATTTAACCCACTATCTCCACCCTGCTTTGTATACGATACTCATACAAAAAAACTCACTAAAATCAAGTGCAATTGAGAAAAAAATGTCGGTAAAGTAAAATATTAACCTAATTGAACTATTTACAAACAT…
>DN10517_c0_g1
ATGGGTTTTCAATAAAATTTTATTTGATAGTATTCTATTTACATATTTCTTAAAATTAAGTAAAATAAATTTCATTAATCTTAATACCTACAGCTACAATGGTAATCTACAATGAAGAGTTCAGCTATTATCAACTAATAATAAATCTTTCAAATTTACAAAATAAATAATTTTTCAGGGTAAACATACCTACCATTGGAAATTTGCTCGCCTAACGATAGTCTTCTAATCACTTGTTTACAATGAATTATTGTAACTACAATATTTTTAATTTTTTCAACTAACATTTCTTGAAAAGCGATAGACTATGGTTTATATTGCACAGCTTATTGAAATCGGCAAGTGGACGGCATTTCATATAAAATCATGAGTTTGTAAGAAGCCTAGATTAGGTTAAGA…
>DN10518_c1_g1
GTCCATTTTGGGACGATCAAACAGTTCTTGAGACACTTTAAGTCTGTGTTGTCTCTGCTCAGGTGACAACAATTTTGAATGAATTTCGCGGACACTCGACGCTTGTTCAAATCGTCAGTTAAAATTAACTGAACCGCATAGAAACTCAAATTGAGGTCTTTAGCTGATCTCTCTAATTCTAAATCTATGGTCCGAGTGCACTAAATCGCGAACTCCAACAACATTTTCTTAGTTTTTGATGTGGAAGGTCGGCCGGACCAGGGTTCATCCTTGACTGACTTGCGGCCATCTTTGAATCTGTTAAACCAGATAAATACGTTCGACCGGCTTGGAAATTTGTCTTTAAAAACTAATTTCAAG
>DN1051_c0_g1
TTATGATTTATTTACACACTTTAATTTATGAATTCACAATTTTAAAACTACGTAACAACAATACTATCAATCACAAGGAAAAATACAAGACAATGAGGTTCTCACCAGTATCGAATTATTTTTTTAAATTATGCATACTTTGAGTGTAGCACGTTTATAAATAATAATGTGAGATTATAATATAAACGTGGAGACATTTTTTTTTCAGAAAGATGTCATCAACGACCTACAGGCTTACTTGCATTAACAACTTCCAAAGCTGCCATAAATTTTATATAATCAAATAATACGATGCCATTGCGTTCTTTACTGAAACACTTGATAAGGATATCTAGTTCCTGGGATGAAACGTTCATGGTGGCACCATACGTCGTTAAGACTCTTATCACACATGATTCT…
>DN10521_c0_g1
CTGGCTTCTCCACCATGGCTGTGGGCCGCGAGGGTGCCGCGGCGCTGCGCGACTGGTTCGGCTTGGGCGCCGCGGTGGGGGGCGGTGGGGGGACACGCAGTCTGTGGGAGGACTCCGACGTGGACGAAGACATGGAGCCCACCTTCCAAGCACTGTTGTCTGGCGACCTGCCCCCCCTGCCGTCCCCTCTGCCGTCCCATCTCAGCACCTCATCTCCCCACTATCGCTCCATACTCATGCTCAGGGACCGGCTGGGCGGCCGTGGCCACAGGGAGATGAGGGGAGGTCGTCGAAGAGTGCGTAGTGAGAAGCCCGGCTTCAGCGTGCTCACCTCCGCCAACGAGAAGCTGTCCAGATTCCTGCAGGATCCCGCTCAGTCCGAACTCAGGTTACACCCTA…
>DN10524_c0_g1
TTTATATATTATGTACATTTACCTATGAATATACATATTTGATGAAGTGTATGCATTGCTGTAAATATGTATATATCAATCAATACCATTCGATCGTGTCGAGTAGTGTAATACTAATAAATAATAATTAATATATTAATTACAATGTATATTTTTGTATATTAAATACAATGTAATACAATGTAATATATAGCTCCATATTTTACGATTTGCTCCGTACAAAATATGAGACTGAACCTCATTGAAATATTTTCGATATTCAACTTCGTTTTCTTCATGAAAGTGCCTTATCTAACGTTTGTGATCACAATATGCTTATTTAAATACTGATAGAGTTTAGATGTTTAGTATCAGATTGCCGTGGAGCATATTGGGCTCATGTCATTGAGATTCAAATTC…
>DN10525_c0_g1
GTTCTATTAAAAAGGGTTTGGTTAAAACTGACAATCAAACAAAATAACATTATGTTTTCCTTCGTTTTGGCTTCTTGTCTGTTATTTTTTCTCTCTTAATACCTTTGTCTTGGAACATTTTCAGGTCAGCACAAAATAGAATAGTGTGAGCCCATCCAGCTTGATCACCATACAGGACTCGGAAATGGTCGCCAATTTCATCGTAAATTTTAGTTGTAACTGTCTTTGCTGTCTTCAGGTGAGGCAAGTAGAGTTGTGATGCTATCTGAAAGACATGAGTGTCGACAGGAACTGATTCCAAGTGACCAAGAGACATAAGAGAAATGCAATCGGCAACTTTTGCTCCGATTCCAGTAAGTCTCATCAGTTCCAATTTTGCTTCTTTGTAGGACATATTTG…
>DN10526_c0_g1
TTGAACATCACATAAATAAATTATATTCAAGTAAAGACGTTAACCGTGATAGAAAAAGTATACTAATAAGTTATTTACTTGGAATGGAATTCATGGGATACTCATCAAATGAGATCGTACTTGTGCAGTCCAATTACAACAGATTCGTAGTCTGTTCCAAATATTTAAAGACTACCAAATATTTTTAAACTTATTTTAGAATGTATGAAAGAAATTAAATAGAAATTTGATCATCTTTTTCACCGTATAAAAATTCTTGTAAAATGCACTTTCGACGAATTAGGATTTCCATTAAAGGCCTCCCCACATACGCTTTGATTGACGTGTTGTGGACTGTACAGAACGTTTTAAATATTTATTTTTCTCTTCAATTATTCTTATTCTACGGCAGTAGACCTC…
>DN10527_c0_g1
TAAATTTTCATACAAATTATGGAGGGGGGGGGACAAAACTGACTTTTCAAATATTGGGGGGGACGCGTCCCCCATGTCCTCTATGGCAGCGACGCCCGTGATTCATCAGAAAGTTTTTGTCCATGAATTTTGGAATCTCCTACCTTTTGAAACTGCGATAACCTTCTGTTGACAGCACACTTAATTAGTAGGCGATACTGGCGTCAATTTTGGAGAAGCAGCAGCTGCAGACTGAGATGTTGATTTAGGCCTATCATTTCTTATGTCTAGTCGCGGTTTCTTCTACACAAACTTATCTTTCACAAAGCTCAAATTTTCTCACTAAATCAGCACTGAGCCTGTGGGCCCTTCGTAAATTTAATAATTTGAAACTTTTTCACAAAAATGGCTAAACTACCG…
>DN10527_c1_g1
TTAAAAATTACAATAAACTTTATTTAACGAAACCTTGTTCATTAACATTACAATATATTCCAATATTTCATGCAAAACTCAGTGCTTATTTTACAGTCACACAAACCTATGTAGCATTTGTCGTGTTATATATACTGTGTGTTGTTGAGACGTTTTGAACCCAATATAATTGAAAATGATCGTTAATGTTTTACAAATAAAAATCAATTTATTTTTTTGAGTTACAAAACTTTTTGGTACGCACTTTTGATGAGTATATAATAATGTGAATATGTACAATATGGATGAGTATAGCCTGTTATACAATAAGCTGAATAAAAAAAAAGATTCTTTCATGCTATTTTACAGATTGTAGAATGTTATCAAATTTATAGTTTCAGATGATTTGATAAGTGTTCG…
>DN10527_c2_g1
CTGTTTCGTGCTAGGGTATCATTACAACAACTCCACCGATCTAATCCAACATCAAGTTTTGCATTCAGTAGACCTGTAGAGTTTGATGAAGTGTTACACCAGCACTAAACAGCTGACACTACACGAGTGAGTTCGCTTTTCCAGAGTAAGATATTGTTCAAGTCGATATGTTTTCTTGTTGAGTACACCATAGCAGCCTTATGGTGTCAGACTTATGACGTCACGTGTCTGAATTAAGTTTGATTTGTACTCTAAAACACTAGACCCCACATCATTGCACTTGATTATTGTTGTTGTTGTTGTTGTTGCTACTGTTAATAACCATCGTTTTCACGTTTTGAGGTCTTGTTTGATGATTTTGCCATTGGAGTCTTCTGGATGAATAGATCAAAGTGACCC…
>DN10528_c0_g1
CCTCGGAGTTTACATTGTTCGTAGACGATCTTACAATGAACTTGCTTGATTCGCCACGCTTCCATAGAGTAAGATAATAAAAAAAATACAATTATTATTGACTTCTACTACAATGCGATAGCAACAGACTGTTTTGCAAGGAAACGGACATTATTATTTGTGCTGGCGCAGTGCCATTTGGTAACACTGAGTAACTAGTTATAAGATTTACTTCAACTTTGATATTGCAATCATCCTAATAGATCTACGGTATTTACATTGGTTATCGATGGAAAGATCGAATCGAATCTACAATAATCGTGTAGAATGCATCTCAAGGTGATGTTATATCAGAACAAACCCATAAGACTTTGATATGCTCCTTGTGTTAAAAGTATTTACAGTATTAACAGTATTTAA…
>DN10529_c0_g1
CAATAAATGATACAGACATACAGAGTAATTTTTTAGTCCTGTTACCCTATTGTAAATATCTGGCAATTTTTTCTAATCAATTTTATTTTGTTTCACGAAACTGGTAGCCCTACTCAATCAATACACACACGGCAATGCGAGTTCATCATTCCTGAGCTGTGTAACATTTAGCTGAGTACGAAATCGTACGCGAGAGTAAAAGAAGTATTCCAAATAAATTTGTAAAATAATGTCAATATCCTCCTTAAAAATTGTCAATTTCTAGGCTAGCAAATCAATTTCGAGAGACAAGAAGTGTTTGCGACAGAAAACGTAGTTGTCAACCAACTGCCTTAGTAGATGATGTTTTAGAGTATGTGAAGAAAAGATTGGTCAATCCTCCACGGAAAAGTTTACAAC…
>DN10529_c2_g1
CGGAGCTTTATGAATGTACCTACACTGTGAAAGCCAAGGAGGAATTTTCTGTTTCATACAATTTGTTTTGTTTACCTATGAAATGTGCTCAATAATTTATGACCACCCTGTATTATTAATAATACTATTACAAAGTTGTAAATAATCATAATTTATCCATTTGGATATGCAGTTAGCAAGAGACCTAACTTGCAAATTTGAATCTGTATTACAAGTAGTAGTTACCTGTACACTGTACAATAAAATATTCGTATCTCATTATGATCATACTCATAATAAAGATGAATCAACAAATCTACGCCAAAACGTCTATCTCCTCTATCCTTATTTCCTTTTTCTCTATCGTTCTCAAAATATGCGTAATCTATTGTAGATGGGCCTACACTTGAATACTGTACC…
>DN1052_c0_g2
TTTTTTGCAGATTGAAAATTTCCATTTAATTCTGTAATATCGATTTACAAAGTTGTTTTAGATTGCAAATTTAATTCTCTGAAAGTTGATTCGGAGACTCTTGAAAATATACATTAATTTCCCTTTCATTCTGAAACACTCATTTACGAGGTTGATTTAGACAGCGAATTCAATTCTTTGGCAGTTATCGATGCGGAAACTCAATTATTTGATAACATACATTAATATTTATCAAAATTCGTTTTTTTTCTTTATGCTTTACCTGTTGCCAGCTCAGTCTTTTGTTTTTTTGGTAAGAGGCAAGCTCTGTGATACAAGAACTGAATGAGAAGTCTTGTTGGCCTGCCCATTTTAACTCCTTTCCTGTAGTATGGCTCAGCTTCAACTTCTGACTGGCAA…
>DN1052_c0_g3
TTGCCGATGACTAAAAAATACTTTATTAGGAATACTTGCCGAAATTCATACACCGATAACTTAATAGCTTAAAACTCTAGTCTACTACATATTAATAGGATAAATGATAAATTATTTCAAGTTTATGGGAGGAATCACAAAGGAACTTTTGACCATATTCTCAAGTTTTCACTTAATGTTTTCAAGTAAAATTCATTTTATTGAACTGTTAAAGAAATTTCATTGAATTTATCTAAAAAAAATATCTGTGTAGGGTGAAAATTTTCTGAGTCTTGTATTGTTGATTTCATTGTCCTCATCCAAGCAATCAGAAAGTAGTAAGACACATTATAAACACACAAGGTCAAGGTAAGTAAATATCTTATTTTTGTATCTATATTTTTGTTCTTTCAGGTATGT…
>DN1052_c1_g1
TTTTTAGTAGGTGGACTGCAAACTTCAATTTAATTCTGTAAGACTAATTTACAAAGTTGTTTTAGACAGCAAATTCAATTTTCGAAACGTGTGGATGACTTGATTGTTTTGACAAAATACATTCTTTAATATTATTGTTTCGGTTTACGCTTTACTCACTGCTTTCTCATCAGATTTCTTTGCTTTCGGTATGAGGCAAGCTCGGTGGAACAAGAACTGAATGAGAAGTCTCGTTGGCCTGCCCATCTTGATTCCCTTCCTGTAATAAGGCTCAGCTTCAACGTCAGTTTGACAAAGTAGCCCTGTTCCGAAGCAATCTAGATGTACGAATGGACGTTTCTTGGGGCAGCAACAAGTATTTTCAATCGGGACCGTTTCCTCCAAGAATGCAGCTGCCTG…
>DN10536_c0_g1
AATTTTTCTCTGTCGTTACCATGGTATTGATGGTTTTCAAGTAATCTCTTGAAATCGGTAAATTCTCAGTCTCAGGATACTTTATTTGATTTTGAAATTCATATTATGTGATCATGGCAGTGGCTGCTTTGTCACCATCAGAGGAAAACACCCTTTCGAATCGAGGACATCGTATTGTGAAGAAACTTGGTGAAGGCTCCTACGCACAAGTGTACTTAGTTGATCATGACAAGGGAGATGGATCCAATCAGAAAATACAGCTGGCGTGCAAACTGGTCGATGCCAGCAAAGCTCCAAAGGACTTCGTTCGCAAGTTCCTGCCTCGAGAACTAGATGTGTTGGTTCGCCTCAACCATCCGCACATAATACATGTTCACAGCATTTTCCAAAAGAAGCATA…
>DN10537_c0_g1
GAGGCACAGGGGGTGGTCGATACGTGGCGTTGGCCGACTACTGCGCGGTGGGCCACAGCGAGGTCTCCATGAAGGAGGGCGACGTCGTGCAGCTCATCAAGGTCGGCTGTGCAGGCTGGTGGTACATCCGACTCATTGGAACCGGACCAATCTCGCAGCTGGAGGGCTGGGTGCCAGCCGCGTATGTTGAGCCCTACAGCCGCAAGTCGTCCCGCAGCTGCCAGTCAGTGAGCAGTCAGGCGTCTTCTGCCACCGAATAGACCAGCTGGTTCCACTCTGATGCTCGTCCACAACTTGCTATTCGATAGCCAAGAGGCAAGACACAACCATATCCATGGCCATACATGCCAATAGTCATAGTCCGTAAATACCAAAGTCATTCGTTTGATTCTCTGTATA…
>DN1053_c0_g1
GAGCGGGAGGTGGGGCGGTCGCAGGAGGTGGTGCTCGACCTGCAGAAGCAGCTGGAGGCGGCAGCAGCGGGGGCGGCAGTCTCAGGGGCGGCAAGTGCTGACAAAAGCATGGAACAGAAAATGAAACGTCTTGCCGCCAATTTGAAATTGAAAGCGAAGGCGTGTAAAGAGTTTGAAGCGAAAGTGGCACAGCTTGAAAGTGATTTGGAAGTGAAGATTCAAGAGTTGAAGCGTGCAACGGATGAGAGAGACGACGCAGTGAGGTGTGTGGAGGAGAAGCAGACTGCGATTGAAGACGCCACGTCAGCTAATAAGAAACATCTTTCGGAAGTTGCCGAGTTGAAGAGTTGGGTAGCTGAACTGCAATCACAAATCACGAACAGTGCCTACGAGTTGGAA…
>DN10541_c0_g1
GCCCCATCAACCCCCTCTCTGCCCTCTCTGCCCTCGCCTTCTGTCCGCACGATCTGGCGCAGGTCAATGTCTGTCTTGCCGAATCCGCAGAACGGCAGCAGCGAGGGCGAGAGCGGCGGAGTGACAAGGCCACTGCAAGATGAGAGCAGCTGCGACATGGAGCACTCGTCGCACGGACATGCTGCCACTGCCGCCACTGCCGCCACTGATGCAGCACCAGCCAAGTGTGTGTCGTCTGCTCCTTCACTCGACACTGCAGCTGCTGTAGCTCCACCCCCACCACCAGCTCCCAGCTCACTCAGTTCACTGGCAGTTTTATTCCACATCTTTTGTTGAATCAGTTTTCTTTGCGCTTTCAGAAATTCCCAGTCTTCCTGCAACATTCGCTGCTTGGCCTTC…
>DN105427_c0_g1
TTGAAATTCAAATATGAAGGAAAAATAAAAATAAATTAATTTCAGAATAATTTGTGTCTTGAATCAAGTTTATAAATGAGTCTACAAAAATAATATAAGAGAATTAGTCCAGTATTCTCCTATATTCAATTTATGAAATGATTCCAATACACATAGCTTTTCACTAGAATGGAAACAGTTTTTATGGAGTAATACAAAACTAATCGATGTTAATTTCTATACTCTTATTACGTACCGGAAATCAAAATAAATTTGAAGTGTTGGTAGATGAAGTGCTCCCTCTATTCAGAAATTGCTCTGATAAATAAGTGATGTAAGTTCATGGTGCAGCATTCAAAGGTACTTCAAAAGGTTTCCCATTCATTTCGTTTTGTTAGCTCTTGTCATTGTAATGTTTGG…
>DN10545_c0_g1
CTTGCTACGAGGGTTATGTTTTGGTTCATTTAACTGCATGTTTCTGTAAAGTTCGTCGTCCGACATCAATAGAAAGCCGATCGAATTCTGTTTTTGAGGCTTGAAGGGTCAAGGGCCAGGTGTGGATGAGGAGGGCAAAGATGCCGCGGCGAGCCATGAAGGGCGTGAATGCTTTCTCGCACCTGCAGGACATCGCCCTTTGCCAAATTGTGAGGGCCCACCCTTGCCTCTACGACCACAGGGACGCTCTCTACAAGGACGGCGTGCAGAGGGACAGCATTTGGAAGGAGATCGGCGTCCGGCTCAAGAAGCCAGAAACAGTTTGCAAAAGCAGATGGCGGAATATTCGCGACTCATACAAGAGGGGCTTGCGGGTGAGAAGAGCAGATCGGAAGGCGT…
>DN10546_c0_g1
GCACTGCGCACTGGATGGATGCGCCACCCCCCCGCTCGACAGGCCAGGCCAATTTTCAAATCAAATCCCCCCCCGAAAAAAATTCCTGGGTTCGCCCCTGATTCTACACTACTATAGGGAATATATTTCACTATAGGCAAGACTGTGCTCCCCTTAATCATAATATTAAGAGAGTGAAATGGCTTCAAATTCTTGAGGTCACCGGGTGATGGTGTTGGTCAAGTCACGATCTATTCCGTCAGCGCCAGGACGGTCGACCGCTTCCGCATCAGATTCCACCTAAAACTAGACCACGCTAAATTTTCGAAGTGGGACTATCAATTATCACAAATTATTTGAAATTCATTCCAGGACCCAGAAAGCCAACAAGTATGTAGGTATAAACAATAGTTGTATTTT…
>DN10547_c0_g1
TGTTATTTGGGGGGGAAAAATATTCCTTATGCAGAAAATATTAACCCTCAAACTTCCAAGTGCGTCCTTTTTGAAACACCCGTTATTATTCAAATTTTAAACTGGAATGTATAGAATGAATCGAAAATTTTGAACTCTGAAAATTCAAAGTATAATCGGAATAATAATAATAATTGAATTGATCTTTAATAATAAAAAATTCAGATTATTATCCCTTCAATTGAGTTGAATATTACCATGAAACGAAATCAATAAAGATCAAGTACAAGTGATCTTTGTTGAGCTGATTGTGAATAGACAAATAGTCAGACGAATTTTATGCAACACCATTAAATAATTCCAATCAACATTCTTTCAATAACACAAAACAACATTATCTATCGCTTTGGCACAGAAATC…
>DN10548_c0_g1
CTATTCAATATTTAAAAAACTTTATTTCATTTTATTAATATTTTGAATAGATATTTTTATTTCATTATGTTAGTATTTTATCTGCATCGTGTTGAAGCTTCATGTATTTCAAGCTACAAGGAAGATTTCTCTCTACATTTAGTCTCTATACAGTTAATATATATTTTACATCTCTATGTATCGTATATATAATAACTACCAATTTACTTGATGTTAATATCTGTAAGTCTGTAACCACTATTTGCCAAAGTTAAAAAACACTGCACTTATTTTTGTATTTTGCACGGATAAAGTAATCAACCAAACTCCAACTCACTTTCATGTCAAATTTCTGTTTTTGTGTCACAGAATATGAAAGGGACAAACCAACCTCAGAGTTCATGGACATGATAAGTACAT…
>DN10549_c0_g1
CTGGGCCTTACAAGTAGTGGGGGGGGGCAAGGTAATTCTCTAGGCTCATTTAAAAGACTCTAGCTCCTAGCTCCTCCTAAAAAGGTGATTTTTCCAAAAATTAATCGCCGCCACTGACTGTAATTCTAAACCAATCAAATCCTCAATGTCATTTTATAAGCAATTATTCACTGGCCTTGATCCTAGACTTGTATATACATATATTTTACAATAAATATAGCCTAAATAAATATAAGTTACTATCATCTACTGTCTGTTGCTCCTAACTGTGCCTTTGGAGACTGCGTCGAGGAACGGGAGTGACTAACGTAAAGTCAATGCTGTTTTTGCACTTTCCCAATAGAGGCACAGTTACCAGTAACGAACTGTACTTATATAAGATGGTTTAGAGTTTAGAGT…
>DN1054_c0_g1
CCTATTAAGATATATTTGTTTTTAGTGTGATATTTCGCCTTGGAATGCCATTAATAATAGGCTTTATGAACGACTATCCAGTTTCCAAAGAAGGCAATAACATACTGTATGTTAAAAACGGTTATATTCTGTACCAGCATTTTTTTCTTGGCTTTTAATAATGGGGGGTGTCCCTTCCAGGTAATTCCACCTCGTCGATCAAGTGTACCACTGGGAGACGGTGAATCTACAAAAATATTAATAAATTTTTGTAAAGTTTTAAGAGGAGTCGATTGATTTGATTTTAATCCGATTCCGAGCCAGCGGTAAGCGGAAGCGGTCACCCATCCAGGCGCGGACCGAGCAGAACGAGACTTGACTGACACAAGCAATATTTTGAACATATTTCTATAAAGATTG…
>DN10550_c0_g1
CTTTGTTCTCTTTATTCATAATTCTTCCAATACTTTCTTTTCGATATCACAGTCATTTTGAATAATAATTTATACATTCAGCAGAAATCAAGATATTGATTCTTCTGTACACTTTCCAATTAAATACCTATACGTGTGGGATTAAGAATCAATCCATTATTATCAATATTAAAAGCATTCTATATCAACAATTGAATCAATTTAACAAGGCGGTGGTTCATCTTTTCATTCAATTGATTTGACAATCCTTCAATATTTTTGTGGAAATACTGTATTATGTGAATCATAAAATATAAACTGTGACTCTGCTATTGTCGTTAGAAAGCAGTATTCTGCTAGACATTATAGCAAGATGTCCTCCATCACAAAACTGCGATCCAATAACTAAAAACAATAAAA…
>DN10555_c0_g1
CCATCATCTCTTCGCCCATACGGGTGGCCACCCTGTAGTTGTCATGGTTACCAATAACCCAGTTAGGCCAAGCCCCATCGGGCAGATTGTCAATCCACAGTTTGACCACACTCTCAAAAGTAGACGCGTTGCTAGCGTAGGTGAGGTCAGTGATTGGATAGAAGTTGAATGGCATGTGAGCTACGGGTTGATCTTTGGTTCCGTAGTAGGACATTGTG
>DN10556_c0_g1
CCTGGCTCGTAGGTTGGTCGTTGGTGTGTTTGTGTTGGAGTGTTGGTTAGTGGTTAGTTGGTGATTTATTTGGTTTGTTTGGTTGAATTGTTTAAAATCATGGATGAACAATTGATAAATTCTCATGGTGATAGTTTCAGAAGTTCTAATTCAAATCACGGAATAGCATCAACAAGCTCTAGTAAACAATGGGTCACGTTAAATGTAGGAGGAACTTGCTTCCTCACGACCAAGACTACACTTTCAAGAGATCCAAATTCTTTTTTGTATAGGTTGTGCCAGGAAGACTCGGATTTGATCTCTGACCGTGATGAAAAAGGTGCCTATCTTATTGATCGTGATCCGACGTATTTCAGTCCTGTTCTAAACTACCTTAGGCATGGAAAACTTGTAATAAAT…
>DN10557_c0_g1
AGCAATAAAGCCGTGAGTCTACTTTGTTTAGAGCAGGGGTATTACCTGCTTATGCTGATCTCTAACGGAGGATGTTGAAAGCTCAAGACCCCTTCAACTTTTTAGGCTGCAACTTGTGCTACATAACATAAAGCCGTGAAGGCTTCCCTGTCAAAGTAAGGGGCATTTTCTGTTGGTTCTGCTCTCTTTCGGATGAGTTCGGAACTTTTATAGTTTATAGTACTAACTAGAATCACAAAGAGCGCTGCTGATGATTACGCTCAGCTGATAGTCAGCTGGACAAGGGATTGTATTCTAACCTCAAAAATAAGTAAACAGAGGTTCACTGTTCACGTTTTGCCTTGACCGGTATATCAAGCGAGTTATTATTCATTTTCCAAAAGTCTTGATCAAATTTGG…
>DN10558_c0_g1
TAATTTTGCTTCGACCGATTCCTCTCTTCCTGAAATGTCTAATTTGATATCTCCGGAAGTACCGCATCCAAGTAATTAGTTATTGAACTATGTATAATGAACTTCATGGTTTCAATATTATTTTTGCTTTTATTGCTTTTGATATCTTCTTAGAATTGAGATTTGACCACGATGAAGAGATTACATTGGGTAGATATCAATCTCTTCAAATCCAGATGAAAGATCCATGATCTTTAGGAAACAGTTTCCAACTAAATACTGACGAAATTTAGAATATCCATGTTTCCAATTCAATAAGATTAAATTGAATTCATCAATTCATCTTCATTTTGATTTCAAGTTCAAACCACAGTTTATGGATTTCATGAGTTTAGTAAAGGGAGTAGTAGGTAGAGTAAT…
>DN10559_c0_g1
AGCAATATCAAAATACAGCACTACAAACCATTCAAAGTATGAAATTTACAAACTAAAATTACAGCTTCAAGTTATTATTTTCTCTCTTGATTTAAAATAACGCTATGAAACAGACTTCTCTTACTATTTCCTTTGTGCATACATTACAATTTTTGTTCCTCTACAGCTTTATCTCTTTCAATATTCTTAGACCATGACTGTCTCACTTTTCCCCAAATTCCTTTTTGTTCAATAGCAATGTACAAAACTCAATTCTATTTCAAATATTTGTGTCTATTTTTTGTCAACTTCATTTCTATTTCATAAGAATGCTTTCAAACAGACTTCCCCTACAATTTTCTTTGCCTTCTCAATTTCTTACTTCCTATACACTTTTGTATAACTCTAAAGATATGAGGT…
>DN10559_c1_g1
CCGATGGCTGTGCGAGAGAGAGGATGATGTGACACTACTACGCATGTGTCAGAAGGTTGTACTACCTGTTCAATGCATTCATATACACTTTATGTTTTTAGAACATTGCGATTTAAGGTACAAGTGAGATTCTCATTCTTCTCTCTTTCTCTTCATTGTGTTTTTGTCAATGATGTTTTCTTCGTTGCAATAGGCTCAAGTCAGTCAAAAATTGCCAATAAATAAATATAAAAATCACAAATTCATCGGCCACCTTGTGAACTGCGTACTTTACTTAATATTGACTAACAAGTCTCTTTTGATAAAGTTACCTTATTTTTTATAAGAATTGAAATTGATGATTTCATATTGTGATAAATATTACTGCCAAAGGTCGTACTTTCATACAATGAATGCGCA…
>DN10559_c2_g1
ATTTAATTTCCTTTTTATTTCATTCCAATAAGGTTTTCAAAGTAAAACATGGAACTTAATTGTGGAATCATTGCAGTAATCGACTTTCAAGTTGGTAGTTTAAGTTCTTAATTTACTGCCCTTCTTTGCAATACTGCAAAGTACCCACTCAATGAATACAACAAAACAAATTAAACAAAAAATTCACATTCTTAGCCAAATCCAACAGGTCTTTGTATTCTATGAGAAAAAAAATTCACTACATACCGTTGTCATTATTATGATTTTCTAAAAGTATGATACAATATTTATATAATGTTATACATTTTAGTTTAGTCGTATTAGTCATAGTATTATCATATTATTTCTAATCACATAATAGGTACAATTATCCTTCCAATCATTACTATTATCTTACAA…
>DN1055_c0_g1
AAAGGTCTAAAAATTTGACCTCTTTAAACAGTTTGTCAACAAGGGATTCATGTGATAAAACTATCTCTGATTGAAGATTCTATGTTCTCAATGATGCTTCAGAGTCATTTGTGAAATCATGCAATCAGTTCTCTGGACTATAATGATTTTCATAAAGTATGAAGCATTTTCGAAAACAATGGGAATGGAAAATTAAGCTGATAGTGCATTGACATGGATTCCTTGGCTATGGCACATTAGGTGGCTTGGAGAAGAATCTTCTTCGATCAAGATTTAGAAGACTTGAGGGAGCGAGCTGTTGGCCTGGACTCATATGCACATGGATAAATTCATTGAGATGGTTCTACTACTATTTTCAGGGTTTGGAGCTCAGTATTATTTCCATTCTATTTCTTTGGC…
>DN10560_c0_g1
TAGCAAGATTGCAAGATGAGTGCATGTTGTAAGATAGTATAGTAGTGTTTCAGCATTAATTTATAAGTTTCTTCCCCTAATTGATAATATTCTCCAAATAGTTCAATAGCATATAATTCCCCGGTGTACCTTCAATTGTGTTGTATTATTCCATCACTTTTAATCTGTATTTACTGCTTTTGAATGTCAGTGCTGAATTTGTAGTTTTGCCTTTCATCGTATTGAATTGAATATCTAATTATCAAATTATAAAAATTTATCAGTGTTATGAGGATATTTATTTAACTGTCTTGAAGCCGATAATCAGTTGCTGTCATTATAACTGTTATTGTTAAATTTTATAAGCTTTACAAACTCTCATCTATCAACTGCAATGACTGGTGAAGATACCAAACAAAA…
>DN10561_c0_g1
TGCCACTATGCTGTTCATGATATCATTCATAACATTGATATGATGCCAATCATGATTTGAGTTCGCAAAATATTCTCAATTTTATAACATAAGATATTGCTTTTATTTCTAAACTTACATCTACGAAACAATGGTTATATCATTAGAGGAAGGACGATTGAGGGAAAGTTATAGAATAATTAAAAACTATAAATACAGTATATTTTCAAATAGTTACTGTTTGTTTTTTTTCTTCTTTTTCTTAAACCTATCTAGAACACTTTTACTAGTAGACTGGTCATCCTCAGCCTCATCAGTAGCAGTTGCTTCCTTGGCTTTCGACATAGCTTTGACGAATTGCTGTTTCGCTTCAGCCTGTACAATTTTTCTGGACCTTGCCATTCGTACAGTGTTGCCATG…
>DN10561_c1_g1
CGGACGTAATATGAAAACGTTGTCAGAGTCAGGAGTCCTAGATGAGATACGTATCAAGTTCATGGTGCTTGAAGTGCCTGCTTGGCAGTGCGTTTTACACAATAGATGAGATATTTTGAAAGACCACTGAATAAAGAAAACCCAAGGGAAAGGTTTCAAGAGGGAGAAGTAAGTAAGAATCTTGCTCATCAAATAAGTAGAGAAGAGGTTGTGAATGCAATGAAAAGAATGAAGAATGGTAAATCTAGTGGAGTGGACCAGATTCCAATAGAAGCCTGGAAGAGTCTGGGAGAGGAGGGTGTCGACCTGATGGAGCAAGAAGAAATCCCAGATGAATGGCGCAGCAGCATATATTCAAAGGAAAGGGTGATGTACAGGACTGTAAC
>DN10561_c1_g4
CGCAACCATGTCCATATCCGTTCCGTGGTTCTTGAGCGAACCTATATTCGTATGATCACGTAGAAATCGTCCGTCGACGGACGTAATATGAAAACGTTGTCAGAGTCAGGAGTCCTAGATGAGATACGTATCAAGTTCATGGTGCTTGAAGTGCCTGCTTGGCAGTGCGTTTTACACAATAGATGAGTATTTGAAGGGAAATTGGAAGTTGAAGGGTTTCATGTGAGTGAACTAGAAAAACTGGAATAGAACTGGTCAACTGGTTGAATGCATTTGTTCGAATATTTTTTTCAAAACTGATGGAGAAGTCAAAAGAAGCACAGGAAGAATTTCATATGGCCTTCATTGACTTGTAGAAAGCCTATACTAGAGAATCCAGACAGGAAATTTGGAGAAGGG…
>DN10561_c1_g5
CGCAACCATGTCCATATCCGTTCCGTGGTTCTTGAGCGAACCTATATTCGTATGATCACGTAGAAATCGTCCGTCGACGGACGTAATATGAAAACGTTGTAACATAAAATTTCGCCTGTACTATTGGCCCTGATTTACAAGTGTTCTATGAAACATACCCCTGTTGTGTAAAAAGTGCTAAGAGAGTCTCCGACTGTTACTACAACTTTTTATCATAATTTTCAAATTGAAATACACTATTACACATTTAAAAACTAAATTTACAAACGAGTCAGTCATATCAGTCCATTAATAATCATTACTAGCAATAAATCGAACTAGGTTCTTGAAACCTCACTGAAAGAAAAGAATTGAGTTCACTCTTTTTGCAACAGCCTTCTTCTTCGGAAGAATTGTGTT…
>DN10562_c0_g1
CTTGGATCGTCACTAGAATCAAATAATACACTTTTGTATTTGCTAGAATAGACTCGACGTTCGATTGTTATTGTTGTATTTGTATGGAAACGGAAACCATAAACCGGTGTGCCGGTGCATATTGGCATCTTCATTCTTCATTGTTGAACCGTTGAATGTGGTTGTGGTCACATGTTGGTTATGGATGTTGGATTTACAACTGAATTCTCGATTGCAAATTGAACATTATTAGTCTTGTGATGTAACTGAAATACTACTTGATACTACTCTCGAGCGGAGGAAAATTGGTATTTGGTGTTGCAAGATTCGTACTGCTCGAAAATGGTTTTCTGCAAACAATGCTCAGTGGAAGAAAGCGTAAATTGGAACATATGCTCCGATGACGGTATCATTTGTAAT…
>DN10563_c0_g1
CAAAAAGATGACAAGAGTCTGGTTGCGGCATATTACACTAGTTGAATAGGAGCTAGGAGGCTTTTATGGGCGCCATCTTGTAATATTTCGATATCAACCTTTGGGTCTTATGTCTAGGGGGTCTTGCCTTAACCTAGACATTGCTGTACATCACACTAGACCCCAGCACAAGTGTTCAGGTGTTGTTGTTGTGGTTGTTTCACGACTCCATGACCCGAAACACCAATTCCAATATGGCGGCCACAGCAGCTTCATTCACCACTCCCACCAACTCTTTGACCAGACCCCAGCACAAGTGTTCAGGTGTTGTTGTTGTGGTTGTTTCACGACTCCATGACCCGAAACACCAATTCCAAGATGGCGGGCGAATCGTGAGCCGAAACAGCTGCTTCATTCACC…
>DN10564_c0_g1
CCGTGAGGACGGTAGTGTATGTGTCTTGTGTGTTGTCAAGCGTTAACATTTGCCTGGATTTCAATTCACTGAATCCAGTTAGACGTTGTGCGCGGATAACAACGAAAGCAATGTGAAGGAAACCTATTCAAAAGTAATTCGGTCAACGTTTGGTGCTAAATTGAATCGACAGATTGTTGTAAAAGTGCGCGAAAAGTTGAAGTTTAAATAATTGATTGGTGTTGCAAAGGTTTTACAAAGTGAACAGCCATGAGTAAGGATATAGCATTCTCCGATTGGGCAGAAAAATTGGATTCCGGAACAAACCATTGGCTGCCCGCTTATGGATTTCAACAGCCGATTCAGCTACAAGAAGCATTTCTGCAGCAACAAGAAAGGAATTTGGATTTAATAAATAAT…
>DN10566_c0_g1
CGGCCTTCTATAGACTGCACTTCTGTAATCCATAGGAGGCCGTGCCAAGACCGAAAACGAAGTAATGGAGGATTGTTGATGGAAGCAGTTGTTTACTTCAGTTATATTCCCGGTGTATAAGGAAATTTTGAAACCGTGAGTTATATCTTTATTCTAACGAAGTTTCAAACAGGAACATCAATAGATTTGTGACCACTCACAGATTCCACAAATGGGGGAAGTAGAGTTTGAAGATACCACTAGGATCATCCGAGATCCTTCTACTGTGAAGTCTCGGATTTTTATTGGTAACACACCATCATCACTCACCAAGGGAGATCTTGAAGAAATATTCTCTCCCCATGGAAGTATTATTGCTATTGTTTTGAACCGTGGATTTGCTTTTTTACAATTTTCCAA…
>DN10568_c0_g1
TTTTTTTTTTTTTTTTTTTTTTTCAGGATAACAATTGATTATATTTTGGCGAAAAGAGTGTTTTATTATTTTTCCAAATTTCCCAGAGTTTCTGAGTTCTAATAACAAAGTAGAATTGAAGAGTAGTTTTTTTTCTTAATGGGTCTTCTATATGGTGTTCTCTAATCCCATTGAGTCCCATCAATAATTCAAAGTTCCATTATTCATCCTTCTGGGGTGGCTTCATATTTCTCAGATCCTTAATGACCTGATTTGCAACCTGATGAAAGTTGGGTGGCAACAGGGCAGTTACCAACTTGACAACGAATAAATCCCTCACGTCCTCTATCCTATCGAACATTTCCATTCCCTTCCGCTTTTCATTCGATTTGTCATGATTTTCCTCTCTCCAGGATTGCA…
>DN10569_c0_g1
TCAATGCTCAAAACTGAATCAGTAAATCAGTTCAATTTTTGCTTCCCGTTGTGCAGGTGAGGAGCCAGGTAGATCAAAAAATGATCGATAGAATTACAGACGATAGTTTTGTTTACAGTTTGACTTTGTCAGTGGAAGTATTGAAAGTTGTTAGCAAGCATGTCGTAACTGAAGTTTAGGTTAAACTGTGATTGTACGTATGTATTTAATCTCAAGTTATGCCAAGGAAAGGCACAAAATCCAAATCAAACGTTAATAAAAACAATGGAACAGTATTATTTGATCGTTCCTGTTTGAAATGCACCAGAAGTGTCTTTTTAAATGAAAACTACGAAAGGTGGTGTCAGCTACGGAGTAGATGTTCTTTCGAAAATGACGAGGATTTTGTGAGGCACCTTT…
>DN1056_c0_g1
CTAATGTGGCCAACAAGATTCTTCTGATCAACATTAATCCAGTTTTAGAACGTAAATTGAAATAATTCTCAAATTTCTCTGTTGAATTACCCCTAGTAATTCATATTTGCTTATAAATTGCGATTGTGTTCGATCGCTAGCTTCAATATTATCGTATTGAGAAATTTCGCTATCAACTATTTATACACTGTAACCTATAGCTATAGGTTATAGGTTATATCTCCAGCCATCCATCTGTATTGTATAGATAGCAGAGTTATCAGTTTTGTAGATGAAAACCTGCGGCCGTCCAGTTTAGTTGTGGTTAGAATTCTCTGGTTTGGGAATTGTTATTTTCATAAGAATGGCAGTCTCCGTGTACACATAAGTGTGTTTCTACACCAGCCTTGTGCTGAGTAT…
>DN10572_c0_g2
TTTTTTTTACGGTTTAGAATATATTTATTTTACGTTTATTACAGATTGGAGAATCAATTTATCAATTGATTTTCACGCAGTTCTTGATCCTCTTCAAGTTTTGAGTATTGATGTATTATTGATCGGTTGATCGCCTTTGTGGAGTTCATTCATCAATAGTAGAATCCCATACTGCTGCCACCTCCTGCAGCCACAGACTCAGCTGCATAGGAGCTAGT
>DN10573_c0_g1
ACCGGCTACATGATGGATACATTAGGAAGAAAGCCTACATTCTTTGCAACTGCTGTTGTATTTCAAGTATCCTGGCTTCTAGCAGTGTACGCAGATGGGGCCACCCTGCTTTATGCAGCTCGACTATTAGCTGGTATTGGCAAAGGCATGGGTTTCACAGTGGTGCCCATGTACCTAGCCGAAATAGCTGAGGTGAAGGTCCGAGGCGCCCTGAGCACAATATTCACATTCCTGCTCTTCTCAGGCACCCTCTTCGAGTTGGTGATTGGACCCTATGTGTCCTACAACACCCTAAACATCATATCCTCAACCATTCCAGTGGTGTTCTGTGTCTTAGTTGTGTTCATTCCGGAATCTCCCTACTTCCTGCTTATGAAGAACAGGAGACAGGCGGCTTAC…
>DN10575_c0_g1
TGCGTATAAAAGACGACAAAACAGTAAATTATTTGTTAAATATCAATCATGTGACACTAATATTTATCTTTCTTTTCATCACAACTATTTCTTTTCAAATTATGTAAATAATGTATATTCGTTTTAATGAATAGAAGAATTTACACAATATTGTCCAATGATAGAATTAAAAATAATTTCAAGAATGTTGCCAATTTGATGAAAAATACCGGGATTGCTAATAAAATATAATTTATAATTGCTACAAAATTTCAGGATATGTTCAAGAAAATTTTCAATTTTCAAAAACTCATAATTTAAAACTTTAATGGAGCCAGTGTTACATGGAACATCTCTGCTAGCAAATTAAACTTGTTAGATTATACCATAATTTTAATTTTGTTGAAAAATAAATTTTTG…
>DN10577_c0_g1
CTTTCCTTGGCTGTACTCTCAACGAAACAAATCGTTCTAGTTCGAAAAACGATACTCAGAGTTTTCCGCAAAGGAATCTTTACCTTTGAGTTTTCCTAGTGTTCATCAAGGAATCGAATCTCATTTGTGAGTCTCAAGTATGCCTTCAATGAGCTTGGAGGGCTTGAGAGACCCAGGTGACAGGTATCAGCTGGGAGAGGTTATTGGGTCCGGTGTTTATGGAACTGTCTATTCTGCTACAGACTCCCAGTCTGGTGAGAAGAAAGTAGCAATCAAAGTTCAGAGCTTCAACTCTGATACAAAGCAAGATCTGGAAGAAGAATATAGTATTTTGAGCGAGCTTGCAACTCATCCTAATTTTCCAGATTTCTATGGAGCTTACAAAAAACAAAACTCCAG…
>DN10578_c0_g1
ATGAATTATGATATTTAACCTGCAACCTAAGAGATTCAATTTCAATAGGAAAATACTGTACAATAAATAGAGTCAATCATTTCATTCCAAACAAATGGGAAGTATCACAAATTATGTATAGAAATTAATAAAGGATATCGAGTGACCTGTTTTGCTCAGGCTCCGTGTCTACAGTTTACTCCTGAATAAAGAAGTAAATTTATTCATTGACACATGAAAATTAAGTTCAGTTGATATTGTTGAAGCAGATGTCTCATCAAACTTATATATATAAC
>DN1057_c0_g1
TGATTTTCTTACCACCAAAATTCATAGTTTTTAAGGGGCTTTCATTTGATGTATAACATTGTGTATGTTGCCATTTGAGATTTTCAAGTTGGGGTTGGTAGGGTAAAAAGGGTGAAAACCACCCCTTTCAAAATATTTTCTCGTTTGTTCCTCCTCCAAAATATTAACATCCGCGAAAACAGAAATCAAATCCATCTACAGGCTCTCGAGTAACAGATGTGGCAACTTTTCAAATGAACACCCGGTATAATACATTACTTAATTTTCCACAGACATAAACTTGTAGAGTTTACCGAATGGAATTACAGAACATACATGTATTACCAACAATGACTTTCTGAGAAGAATGGAGGAAAACTTGAAGATCTTACATGAAGTAAAGGAGTGAAAGATAGAATT…
>DN10581_c0_g1
TTAGACAAAACACGAGCAAAAGTCTTCAGACTGGTATTCAAACTTGAATGTTATTAAAAATTAGAAATAACACATTTTTGAGTGTAGTATTCTCAATGCTGAAGAGGACATCAAGCGCGTTGGAAGACCTACACTCAAAAATGTGAGTTATTTCTAATTTTCAATAACATTTAAGGTCTGGGGCCAGTCAAACGTTATCAACTTGATGAATAAAAAGTCATAGATGGGTTTTTATGTTTAATAGCTTCCCAAACACCTTTGCTAGTGGATGACTTGCAATGTTCTTCTTGAAAAAAATTGTCTTTTCCCAAGAACTCCCAAGACGTGATTCATCCTTCATGTTCATTAGTGTATGTTTCTTCATTCTCTTTTTCTACTCTTTACGTTACTCTTACTTTT…
>DN10581_c1_g1
TACCAAGTTAAAGGAAAGAAGAGCCCCAGAGTTAGACAGGTCAAAGTTGACATCAAGTCGATGAACAAGGGAGACTGCTTTATCCTGGACAGTGGCAGTGAAGTGTACATCTACGTCGGACCGAACGCGAAGGGCACAGAGAAAGTGGGAGCCATAGCTGCTGCCAACTTGATAAAGGATCAGGACCACAATGGAAGAGGACATGTCACAGTTTTAGATTCTTCTGCCTCAGAAGAAGAGATGACCAAGTTCTTCCAAATTTTGGGATCTGGATCAGCTGCTGCAGTACCAGACGCCACAGCTGGTGGAGATGATCAGGACTTCGAAAAGAAGCAAGATGAG
>DN10582_c0_g1
CTGGACAGTTGGTTGAAAAAAAACTAGATTCATTTGAAATTATTTCTTATTACAATTATTTTTCATTTTCAAATTGTTTTCCGTCTTCATTAATGCATCTTTGAATTCTTTCTGTTACATACTCTATCTGAGGCATAGTGTGGGATCTCTCTCTTGCTGTTATTTTTTTCTTTTATCCAACTGTCCAGTGACTTTTGCGCCACTCTGTATTTTGTAAGTTATAAATAAATAAGTGTTTAAAGAAAAATATTAGGATTTTAAGGACGATCAAGACGGCTGGAGAGATAGAGTGATCGACGGAGTGGAGAGGAGGGGATGCAGCTGGCAGCAGGTTGAGGATAGGAAATGGTGGAAGGACCGAGGAAGATGGAGAGGCATTGTTAACACCCAGACCCGGCA…
>DN10585_c0_g1
AAAGAAATGTAGGTACAGGTCGCTAATTCCTCCACTTTTGGATTTTATTTATAATCGAAACGTAGTTTTGTTTTTCTAGTTTATATGAATAAATAGTTTATACAAAGGAATTTCAACATAAAATTGAATCTTTTCACGTGTCAATTCCAGCATCCGATATTCCAGCTCTAAAACTTTAATTAACAACCCAATTTCTCAATAACAGTTTTAAGAAATTTTTGTTGAAACATTTCATATGAGCCTCAATTTTGAGAAATTTTCAGTTTTCTGCTTATCATCCTCAAGGAGTTTTTCAGTTCTCTTCATAATTAGACTAGAAAGGTGTACTGAATCATTTCCGTTGTTTTTCATAAGGCAATACATAATTCGTGTCTCAATAAACGCAGTAGGCTGATAATT…
>DN10586_c1_g1
TGTTTGAAATTCTTCCTTCCGAATCGTTTCCTACCCTGGGCTCTCTTAATCATGTACCCTTCTTTTAGAACTACTGGAATGTCTGCACTTCTTTGAACAGGATGAGAAGAAGCCGATATTATTTCAAGATACTGTCTGACGGCAGTGATGTGAGTCTCTGTGTTGAATGCCTGGTACATGGAGATCATGTAGTCCTCATTGCAACGGGGCGATCGGGCTGACACCAGATTGCACAGAGACTGAATGGTTTTTGAGATCAATGTCAACGTTCGATTCAATTGCGTATCGATTTGTTCATTCGTGAGATCAAATAGTCTTGGACCCAAAATGGCAGGTGCGAAAAACCTTAGAAATATGAAGCCAGATATAACAGAGTATCGCACTTCTTTGTTATCAGGA…
>DN10587_c0_g1
CTTGGGATCAATGTGTTCCCAGCTGGCATGAGGAATCTGATGACATTGTCCGACACCGCCGCTCAGATCAGGGACATGATGACAGCGCGGGACACCACTGAGCGAATCAAGCAGATAGCGCGGACCCACAACTTCCAACAGAACCGGTCTCCACAACGTTATCATTCGGATTCACCACCGATGGCTATCAAACTGCCTCAGGCAATGCTGTCTCCAGCCACTCGAGCTGTCCTCGCGTCTTCCTCGCCAGCCCATCTCAAGATTCCTGTTCCTCGAGCCCTACCCATCAACAAAGCTGCCAACAACAGAAACGGCTCAGGCCCAATTCCAGATCTCAACGAGGTTACAATCAATCGCAACCGCAACACAATAACCCTCAACAGCTACCCCAACAGGAAT…
>DN10588_c0_g1
CCACTATACTTCATACTCACTAAAACTATCACTGTCACTGTCTACCCAAAGAGATTCACCTCTCGTTTTAGTTTTAGTATCAGACTTAGTTGCAACAATACTCCGTTTCGTATCACACTCATCCCTTTCTAAATCCACAGTAAATCCACGAGAAATCTCAACTTCAGCCCTGTACGGAACAATAATCTGATCCATGCCTCCACTGTAAAGTTCTGGAGCAAAATCATTAAATCTACAACAATTGACATACCTGTAATGCCCGTTTAGAATAAAACACTTTTTACCACTTTTCAAATTGTAAACAGAAACGGAACACTTATGAGGGATGAAAACAAAATCACTATTTACACTAGTGTCCATTTGGATTTTGTTTGTTCTACCAACTGTAATACTATCAAA…
>DN10589_c0_g1
CTCACTCGTAGCCGATAGCCCGATGTCCACTATAAATAATTGATGCGACGATGCGACAGTCCAATACTTCTTTTCCTTCAGCAAATCCAACCACCCTGATACTTGCCCCTCAATAGGTCTCTCTCAACAATATGCTATCACAATATATATATTTGACTATGTCACGATATTGAAATAACGAACTATTTGGTGAAATAAATTAAATTGAATCTACATTCACACTATTATCGCATTGCGATAGTCTCTGCCTGGCGAAGCTATTTGCAATTTCAACAGCTTCCTTCACAATCTTTTCAACGGCATCTTTAGAGAACTTTTTTGGTTTCATGAAGTAAGCAAGTTTTGGATCTTGTCCTCTTGGAGCTCCTCCACTGGCATTCTTTATTTCTGACAGAACAG…
>DN1058_c0_g1
GTTGCACAATGGGCGAAGTTAGGATAGTTTGTGCGCGTGGCCTCTCCTTCTCATCCGCATCACTCTTAGTCCTAGTTGTTTGCAGTTGTCTCTTTATTGACATTTCAACTGCGGCGCCCTCCAAGAAAATTCCTGACTACATAAAAATCTGCAAGAGGACAGACCCGAAATTAGATGACTGTATTCTTCACTCATTGGAAGACCTCAGACCTAAGCTCAAAAATGGAATTCCTGAACTAGAAATTCCAGCAATTGAGCCCCTCCACTTGCCTGAGGTCCTTGTTTCTCCTGGTGGCCAATTCCGTGCTGTAGGAAGTGATATTGTAGTCAAGGGACCTGGAAACTACAAGGTCAAGAAACTCACGACCGATCT
>DN10590_c0_g1
CATCAATCGGCTGAGGCCCCATGGTTTTGAGCCTTGGCTTATATTTCCATCTTGCTTCTGCTTATGTCAATTATCATCATATGTTATGACAAAGCAGACAGGTCACGCAGCCTTATTGATTGCAAGTTGTCATTCTCTATGATCTGTGTAATATAAAAAAGTTTGAAATTCATTTAATATATTTTTTGCATGTGTTTAACACTCAGAGACTGTGATCAAATTGAATTCTCATTAATTTTCTAGAGAAATATGCCGTGATAAATGCATTACAGCCAAAAGATTACAGACCTGCGTAAACTGACCTGTTCCTGATGTCAATTCACAGCATAACCTAACATCGGTTAGCGGTCAGACAATTACAAAATAGTGTTATTTGTTTAACTATAATGTTTTATTCTA…
>DN10592_c0_g1
GTTTTCACAAACCCTGTCAACTGCCATTGACTGCAGTTATGAAAGCAAAGCTTGGGATTTGTGTTCATGCCACTTTAATGTTTGTTTTTAACTTTCGACCCCCGAAACCCCCCCCCCCCCCTGGGTTCGCCCCTGACTGCAGATGATTTGAGGCTTGTAGCTTTTGTACCTTCCCTGCAGCTTTTGACTGCAGACGGTTCAAGTCCGCTCTGTGTTTATCTTTTTCAGTGTAGAAGATATCATGAACAGAGTTGTTAACTAAAAGATTTCTTTTACTAAACCATGCCCTGGTGTTGAGAAAATTTCTCTTCCTGTTATTCTACAGAAAATCTTGCTTTGTATGTTTTCCCTGACTTCGACATGGGAATAACATTCCTAGGAAATCCTAGCAGATTTTCT…
>DN10593_c0_g1
TTCAACTACCGTACATATTGTTATGGAACATAACTGTTCATTTTAAGTCAGAATGAAGCCTTAGCATACAAAGAATGGAGTGTGTTAACTCTCTTTTAATGATATTTTCCCATTCATTTAGATCCATCCACAGGTGGACAACCACTTCTTGCCCTTAGGGCCATCGCCGGACCAGCAAGCTCAGAAAGGCGCTTCTTCCTGGAGGAATGACTAGGATGAGTAGACAAGAATACAGGAGGCTGTCCTTTGGATGACTTGCTCATTCTATCCCATAGTATTGAAGCCTCTCTGACATCGAAGCATGCTCTTGCTGCCAAAAGCATGCCCACATCATCTGCTTCCGTCTCCAATTTCCGACTGAAGGGCAATGTTACAGCCAGTTGAGCCAGATCTCCCATG…
>DN105949_c0_g1
TTTTTTTTTTTTTTTTTTTTTTTTTTTTTTTTTTTTTTTTTTTTCCGTACATAACATTATTATTATTAGCAAACATAATTTAATTCTAATAAGTTTAATAATAAAGATTTGAAAAATATGTTCCGAAAAATCATGATATCGACACAAAATTCACAACTAAATTTGTCCATCTTTCAACTCTTCTTCAACACTCATTACATCGTCCACCAAAGAACTGATATTTTCACCTAAATACCCACAACTAGTGTTTATTGCATCCAATTGTACATCATTTAGCACAAGTTTAGTGCGTTTAGATTCTGATTGCTTTGATTTAAAAATATTTTGTGCAACTTTTTGTTTTTCTTTGAACACATCTAATTTCTTCTGCAATGTATCTACTCTAGCTTGCGTAGCACT…
>DN10594_c0_g1
TTTATTTTTGACATTACTTATTAATCACAGATAAATAAATTACGATCATGTTGAATGCAGAGACAAAATTAGGCATTCCAAATAATCTCAGTGTAAGTGGAGTTCTCTGGCCACACAACAGACTCTATCCAAGGCTGGAAGTGTGTGAGGTTCATGTAGACTCCAGGATATTCGGCGATGCCACAGCGTTGGCCCACAGCCAAAACTCCCAATTGTTTTTCTAAATAGCACTGAGGTAGGCTGTAGTCTGATGTGGTCGGGGTTATGGGGCTAATGAGCACTCCCCCATAATGCGCTCTAATGCAACTAGTATCTGGCTTCAGTTGAGAAGCACACAGAATATTTTCTTTTGGTCCATTTGGAAGTTCTTCAACACTTCCAGCCAGACCACACCGGTAG…
>DN10597_c0_g1
CCCCAGCCGAATCATGGCGACAGCATCTACCGAAATTCTTATAATAGTTGTAATTCTTATCATACCTTTCCTCTACGAAAGCAGCAAATCGTTCAGGTATTACTTGAAGTTCTTCCTCTACTACGGAATCATAATGCTGACGTCTGTGATAGTTATACCCATCATGATTTGGCACCCCCGAGACGTTCGGAATCTAGTGCTAGCATCAATCTTGTGCAGTCACATTTCGCGACTTCTGAGTCTCAACTGGGAGCTGCGAGGGAGAGAGCACCTGGAGAAGGATGAAGCATGCGTCATCGTAGCCAATCACCAGAGCTCTCTCGACATTCTTGGGATGTTCGAATTGTGGCCTGTGATGCAAAAATGCACAGTGGTTGCCAAAAAAGAGCTGTTCTATGC…
>DN10598_c0_g1
CGATGACTGTGAATTTTAGGTTACGTTAGGAGGATATTGTGAAAATGAAGTATGAGGTAGTTCTATCTGTTAATTAATTATTTTAGAAAAATATCATGGCTGGAAAAGGTAGAAATGCAGTTAGAATTGAGACTGAAATTGAGAAAAGTAGAGAAGAATCCAATTGGAAAAGAGTAATCGAATTAGCAGATCAATTGAAGTATAGAAACCCATCTAAAGAACCGCTCTGCAATTTTCTGTTGGGGGAAGGAAGGTTGGAGGCGTTTCTGGAGGATTGTCCACCAATTGAAAGCAACATCAGCAAAGCGCGCTCTGGCTTAAATGAAGCAAAACGCTGTCTGGTCAATGCGGCCAGCGAACAGGGGAAGAAGGCGGGAGTAGCACTGGACTCTCATCTGC…
>DN10599_c0_g1
CTCAGTTACCAATCTTCTCTTGAAGTTTTTCGATGCCGAATATATGAGACAAGACATTTGAAATGTTGGCAGTACTGCCAGTAACGTAGCCGGGTGTTTACACTTGTTCTGTCATAAAAGACACGTACTGCTTATAATTATTAATCTTCAAAATGGTACAAATCGAATTGATGTCGAGATACGTCTCTCCAATAAACCCAGCAGTATTCCCTCATCTGACTGTCATCCTACTGGGGATTGGAATATTTTTCACCGCTTGGTTCTTCGTTTATGAAGTAACAAGTACGAAGTTCACAAGGGATCTCTTCAAAGAGTTGCTTGTCTCCTTAGTCGCTGCTATATTTTCTGGCTTTGGAGTACTTTTCCTCTTATTATGGGTCGGAATATACGTTTGACATG…
>DN1059_c0_g1
TTTCTATTCAGAAAATTTGGTATATACTTTTGTTTTTGACAAGAAAATGATTTACAAATTGATCTTAATTTCGTAAACAGGCAAGCCTCGCACAAATAACAGTTCAAGCAGTGGCCACTTGATATCTCACACAGCATAGTTCCTTCCTCAAACAAAATAAAAATTACAAATCTTTATATAATATGTACACATCCATTCAGCCTATCACTCCTTATAATCCCAAATGTAGATGATATATCTATTTGAAAAAACAAATGAATCTATTTCACCCAAAAGAAGACCTGGGCGTTTGCATGAGAATTCGGGGTTTTCTATTTTGCAAATTACTTAGAACACTTTACAATAGAGCTTTTTCCACACTCGAATAATATACAGAATATACACGAAAATTTACAAGTA…
>DN1059_c0_g2
TTTATTGAAGATTTCTCACACTAGTTTCATAACATAGTATAAGATTCAATTTATAATATTAATCATAGAGTTAGTAGCAGAACGCTATGCTAAGACTCAAAACAGATTATTGGAAATTAATGGTTTGAAAGAAATAATTAAATTTATTGAATTTCAATAAAGAATGATTATTATTAATTGAATAAAATAAATGGTATTCATGAAATTGTAGTGATAATTTAATTTAAGAAGCACAAATCACTCATTTCTCAACATGAAACAAAGTCTTAAATCCTTATGTCCTTTGCGTGGATGAAACAGCTATAGCTTACTTTCGTACAAAAAATAAAGCATATTTACAAATAAAAGGTTTAGTGAATATTCTAAATTTTGTAAAATTTTAGGCCTCAACATAATCCC…
>DN105_c0_g1
ATATCAACAAACAATAAAGCTCTTCAATAGCTTCTACAAAAACTAGCATCGACAAGCACTGACTTTTGACCTATTGAGTTAGGCTCATAGAAGACTAAAATTTCAAGCGCCTGTTTATCAGTGAACACTGTAAAGATAAAATTAATTCATCCATCACGAGGAAGACGTCACTTGTTGAAGTGAATTAAAACCTTTATTTGATAGAGTATTGACGCAATCACAAACAAAAAACATCATGTTGAAGCCAGTTCTGCTGATTTTGACAGTTTCCCCACTGGCTCTCTCATTCGAATACCCAGTGATTGGGGTTCTAACTGAAGAGATGATGCCATCATTGAAGGAGGCATATCCAAATTACACAAGCTATATCGCCGCTTCTTATGTAAAGGCAGTGGAAGC…
>DN105_c0_g2
GTTGATAAGGTTTCACAGGCACCAGAACGTTAACATTATCAAAAAACTTGAAATTACTCACATTTTTTAATGTAGTGGCCTTTCGATGCGTTAGTATCATCCAGCCTGATGCTGAACGTATTGAAAGACCTATATTCAGAAATGTATGTGAGTAATTTCAAGTTTTTGAATAATTTTAAAGTTCTGGTACTTGTGAAACCTTATCAACATAAGTAAATATTCATCGTAGAAAGAAAAGTACAATGGTTTTTGATATCTCTTCATACCGATACTTGCATTGGAGATATTGATATTTATCTGTTCGAGAATTCACAATAAACACAGAGAATGAGAATTCGTTACATCATGAGTGTAAAGCTAACATTCAGATCCTATGAATAGATATACACTATTTTGTTT…
>DN105_c1_g1
ATTTCCGCACGAGGAATCATTTTCAATGTTGCATAGAGCTAACACAGTGGATCGGTTAGAATAAAATGGTAATTAACAGCAAGATCCAAAACAACTCATTCGAAGCTCCTTTTTGTTCAAGTGTGGGAATATCCGAAAGCTACAATATCTCCGATGACAATGAAGTCGATGAATCCAGCTCTCCTGTCATTAATTTTGATGTCCGCATTGCAATTCACCAATTGTGCTGATAATGGCAATGAAGCAGACGATGAAGCAGAATCTGATGATGATAGTGATAATGATGATGGAGATAGTGATGAAGGTGATGGAGTAGTAACTGATGATGAACCCGAAGATGTTGCTGATAACAACAATGATGAAGATGATCACGATTATGCAACTGGCGAGTCTGGCTAC…
>DN105_c1_g2
TGATAATGAATAACAATGTAGGCTGTATTGTATACAAAGAAACTATACATATATCATAATCTATTTTGCTTCGTTTATATAAGCAGAGGTTCTCTCAACATTCTATACAATGGAATAGGAAAAAATATATTTATAATCATAGTGACATAATTTTAAAAATAATTTCAGCGGTGAAATGGTTTATGTTTCAAGTACTGTATTGAGAAACATTCTATACAAGCATTTGCAGCAGTACTCTGGAAATGTTGCAAAAAGCAATAATTGAGAAACTATATACAAAACACTATATACATTAATGATAAACTTTTACAAAAATAACATATATGCTTACTCTATTTTTTTTTATCTTATTTTCATGGATTATTGACTGCATGTACCGTATACTATTCAGCATAGCTC…
>DN105_c2_g1
AAGCATATGTTAGCTGAAATAGAAATTTTTGTTTGTGAGGTCGGCATAACTATATTATAGTGAATGTACTTTTGAGGTTGGCAGGCAGTTTTAGTTGATTTCGTTTTTTTGGTGTATAATATTGTAGATCGTAGTTTCTTTCATTCTTCGTAGTGTGCAATGTCGTCATTAGAGGAGCGTGGCAACATTAATTTCTGTGTTTTGCTGGAGAAATCACCCTCGGAGCCTCTTGAGATGATAGAAAAAGCATATGGAAACTCTGCGATGAAGAAAGGAGCAGTTTACGAGTGGCACAAGCGTTTTCGCGACGGTCGCACAACAGTTGAAGATGACGTTCGGACTGGGCGGCCTTTCGCTTCCACTACAGACGACAATGATGAGCGCGTTCGACATTTCCGT…
>DN105_c5_g1
ACTGCCTAATTGCGGAAGGTAGATGAAAATCTAAACAATGTAGTAACAGCTGTAAGTTTGAAACAGCTGATTGTATTTGATAGGATTTAGGATACAAGCTATAAGATTTGTAACAAGTACAAATACAAAATACCCTTTTCCATCATGAGTACTAAATAATTAGTTATCTTTAGTTTTATTACGTATACAGTTCTTTAGTCCCTTATTCTGTGATAATAATTGTAAGGTTTAGGTATTTAAGAAAAATGTACGACTCTCCAAGCTCGCTTCAAGACGTGTGCGTTGATTTCATATGTGATCATTTGATTACCTTATTTCGCGATTTATCCGAATTCGAATATGGTACTCAATCATCAAACAAACGAAATGATACATCTAATGGACTGAAAATCTATTTCA…
>DN105_c6_g1
ATAAGACCAATTTTTCTGCTCATTGCGTAGTCGCTCTTCAGACCAAATCGGTTTGAAAAGTACCAAACCAGCCGTAAGGCTGAAGACTATACATACATAAGACCAATACATTTTTAACCTTCATTCAGTGACTAACGACTAACGATCACGATCCCGATGGTTTGAACGACCACTTTTGTGACGATAATTCTCCTCAGTATTGATGAAATTCACTCATCGACATTCAGAAGGGAAACACGTATACGCAGGCAGAAATTCATTGAGGCGCAATTTATTCACATAAAAAGTGAGAATCTTCTTAGAAATTAATTTTCTGCGCTGTTCTATTTATCTCGTTTGTAACCTAATTGTTATTGGACCTCCTAGCTATAATATAGCTAGATATAGCTAATATAGTAC…
>DN105_c7_g1
GGGGGGGGGGGGGCTGACCCTACTAATGTGTGTCCCGCTTTGATGTCATTACAAATATGGTCACCTTAGGATAAACCAACTCATAAAATGTTGAGTTCATCTTGTTGTTATAAATTTGAACTATTAATAAAGAATTCGTTTTGACAGTTGCCATAAGTACGAGGTATACATTTGATTACAGTGTCATCAGATACATTGATGAATGTCCAAAGAGCAATGAAAACCAGTCATTGTAACAGAATTCATAGAATCTGAAGTTTGGGTAAAAACA
>DN106003_c0_g1
CGGACTGGTTATTGCAATATTGCACTTGATAAGACAGGTTGAAGACAATTTAAGATGTACACGATGAAGTTTGCAACTCTCATTTCATTGGGGGTAATTCTAACAGCCGGGTTTACCACCGGAATGCCCTCAAACCTCGAGGAAAATCTGGATGAGAAATTTGAAGAACTTTTGACTAAGAGGAGCCACCATCTTATAATTGGAAAACCTTCCTGGAGAGACAGCGTCATCTGCTATGAGAGAGTAATTGAGAAGCCAGCAGATAACAGTGGTGTAATAAAAAGAACCTTGAAATGTCCCAAGGATGGCAACGACAATGAAAATGCAATCACTGCCGTCCAAGTTTTCGACTTGAACTTTTACAACGATGGAGCCGAAGATCCGAAATTGGTGTCGGGA…
>DN10600_c0_g1
CTCAAAAACCACAGAACGGATATGGATAAGGTTATGAGATATTAAATCTATATTTCCATATACCTAGAGTTACGAGATCATAGTCGTGTCGTACAAATGTGTGTAATGTGAAAGCGCTCTAAGAGTGTTCAATGAGCATCGAATAACAAACAGAAGCGCGGTTGACTTAATCTATAACCATTAACCATATTTATGAAAGACGAATGTGATTCTGCTTCACCAAATTCAAAAAAACATTTACTTGACAAGTAAATGGTCAGACATGTACATTTTCTTGTACAAAGTTCACGCTATCAAAGATTATATTGCACATGATCTCTATCTCTATCTTTCACCAATCCAGTTCGATAGGATATTCCCCAGTTAAGCACGCAGTACAATGTCCGACCGACGAGTCAT…
>DN10601_c0_g1
TGTTCATCCTCTGCTCATCATGTCTTTGCCTAATGCCCATCCCTTTCAAACGTTTATTTTTTTATTTTCTCTTGTGTAGAAGCCGACAGTTATAATTTTCATGATTTAAAATTATTTTCCCATCATCGACTTCAACACCTGACAATATCTGTGATAAACCATAGCGGAAACTTGTGACTGAAAAGTAGCTGAGGAAGAAGAAGGATGACTACAATAATTGTTTTGGACAAACAAATGACGACTTCATAACCACAACATTACTATCAGATAATTGCGATAATTTGCGAGTGACAAATGCGAAGATGGCAGCTGACGATCCACATCCTCATCTAGTGCAGGCGCTTTACTCGTTCAAGGGACGCAATAACGATGAGTTGTGCTTCAAGAAAGGCGACATAA…
>DN10601_c1_g2
TAGCAGTGAGTGGGTGACAGCGTGAAATAAACATGAATCAATCCATTTTCCAGGCTATTGGGCGGCAAACTTTCAGGACACAAGTTGAAATAATATAGACTAATCAATATTGTACTCGTGAGAAAATTTCCTTACTAAGGGTGCTCGTTATCATTTGGGCTTTTGAAAGATTGGGACATAATTTTTCCATTTTGCTTCCAAATCACTCGGCCATCACGAGACCAAACATCTTTGAAACCAACTTTTTCGATCATTTGTTTCAAGAATCTGCGACGTTTAAATGTAAGATCTTCGTGAATAGATATCCCAGTATTCTTCAACTCTCGCCTATTAACTATTACTAAATTTCGATTTTGGTAGCTTACAAATTTAACTAAAATTTGCCTGTTTCTTGCTCCT…
>DN10602_c0_g1
CTTCATAGAGTGTTGGAGATTGTTACTTTTCTCCTATCCTTTTTGCAGTTTTAAAGGAGTAACAAGTGTGAGTATCCTCCCTCCCTCAATAATAAACAATCTTTTTCTATCTAACACTAGGCCTATTGGTCGGAGAAATTTATCAAATTGACTGCATCAACAATATGTATTACAAATGACTGTAATGTTAATACTAAATAACTAATTAGAACAACGATATTGTCAGCTTTCACACATTTTATTCATTAGTTCAGGATCATGGTTTTGTGACATTTACCTGACACATCTTCAACTTTTATGTTGAAGACTAATTTATTATCTAATTATGTTGTGTACTAATTATAAATAAGTCATACAATCTTTAAATTTTCTAAATTATTATTTCACTTTATTCATCTT…
>DN10602_c1_g2
ACCTTCAATAATGTTAACAAAAAGATCTGTCACAAACTAGGATGTCATAAAACAGAAAAAACAGTCTGTTTTTTGGGAATTTCCAAGTGAAACAATGGGAAAACCATTAGAGGACAGCAATTATTGTGGCACAGAAATTGAAAAATTGTTTGAAAACCAAAATGCACTCTTTCATTGAATATTGTAATCATTTTCTGCCAGAAGCAATGTTCAAAATAGTATATTACAAAGAAAAAACTATTGAATTTTCTTCTAAAAACGGATTCAGATTCAATACTTCTAATTACCCAAAAGAATATGTTAGAACTTCGTAAGTATCGCATTTTCAACAAGATTGTAAGATTTTCAAGGAAACATTTCAACAATAATTTGTGAAAATTCTAATTTTCAACAATCTAT…
>DN10603_c0_g2
CTTTGGCTGAAAAATTCAACTCAATTGTGAAGTAACTGTCGTTTCGTGCTGGTGTAGCACTTCATCAGACTCTACAGGCCTACTAAAAAAATTCAAGTTGATTTATCAACGGAAACAAAGATATGGATACAAAACATAAAATGTTTCATTGTTACCAGATACTAAAAATGAACATAATAATTAAGCATAACTAGACAAGGTAGACGAATTCAACTACTTGGAATGTCAGTCTTTGTCCGAAAATGTTCTACGAATTTCTTCATTCATACTCTCTAAGCTCCACTGCATTGTGATGACATTATTACTTACAAATTAAACTGTGTTTATATAAATATAAAATATATATACATTCTAATAACATTCACTTGTCTCAAAACAATACAACGTCTATTTAAAAAT…
>DN10604_c0_g1
TTGTCTCGAGTGGGACGAGTTGGAAGCACCCAGCGGTGAGTCACATCGATCAGGCGAAGCCGAGCGACCACCATCATCATCACTATCGTCATAATCAATACCCCCAGCATCATAATCATCATCATCATCATCATCATCAACGTCATCAGACGACTCATCAGCTGTTGTCCTCCTCTTTCTCTTCTTCCTTGCTGCTGCTTTAGTTGCTGCCCTCTTCTTCCCCCTCTTCCTCTGCTTGTTGCTGCTTCCCTCCTTCTCCTTGCATTCCTTCTTGTCTTCCGTTTCACTGTCTTTGTCCTTGTCCTCTCTGCCCTCTTTGTTGTCGTCATCAGCCACCATTTCGGCCATCATCAGTAGTTCGGCTTCAAATGGGTCTGTTGGTATTTTCTCGTGTATCCT…
>DN10608_c0_g1
ACAGAACCTATACACATTGAAAAAAAAAAATTAATTTTACGGCCACTTTTCAGTGAATATGGTTCACTGAGTATTGAAATATTTTTTAGGTGGAATTCGAACCACTGGTTTGTGGAAGTGGTCACCCATCCACCGCGCAATACACATTATTTTAAAGCGTTATGAAAAGTTTGGTCAATTTTAGGTAAATTACACTTTGGTTTTTCACAAGAAAATATTAGTTTGTCGTTAGTAAGATTAGGGTTTCCAATAATAATCATTTGATAAAGCACTATAACATTGCTCCGTCGGTGATCAGTGCTTGACGAAAGGGCCCTTGCAAGATTTCTCGTGAACAACAACACGGTCAGGATTGAAAGTGCGGTTGCACTTGGAGCACGGAACGAGCTGCACCAGATG…
>DN10608_c0_g3
CATCAAACCCACTTGAAGTCAAGTTAGTTTGTGTTTGGTCGTCATGAAGAATGCAATGAATATCCTAGTGATTAGCTTTTTGGTTGCAGCAATCTGTTCTGTTTCTAAAGAAAGGGCTGTTGCTCATGGTACAATGATTACCGAGGAAATAGGAGATAAAGGATATGAGGTGGAAATTGATTTACCAAGTGGATTTCCCTATCCAAAGTTTCAAGAGCAAATAAGGAGGGCAACTTGCTTATTAAAGAGCGACGAAGTGCCTGTAGGAGCGCCATGTGGATTGATGGTTGAAGTGAACCCTCGTTTGAAGATGTGGCCTCAGCTTCAGTTAAGGAGGAAGGATAAGAAAGAATCTGATGGCATGCTCTCACTTAAGGAAATTAGACATTTCACTTGTAC…
>DN1060_c0_g1
CAGAGGCCGTTATAACCAAGTTCCACTGTAGTTGAAAAATATCTTCAAAAAGAAGCACACATGCTTTTAACATGTATATGTTCGAAAATATTTTATTTTATTTATCAACATTTTGTGCATTGTAAACTTAAATGTAAAGAGTGGAACAAATAAAAACTTGTGCGTTGATATAACTTCTATCAACACTTGTACCGTTATCACCTGCAGACCGATGTCGTAACACTGTACAGTGTTTTTATCAAAAAGATAACTCCTAGGATACAGAAGTAACAGCCGTAGACAAAATACTGTTGTCTGATTGGAAGCATGAAGCCTCCGTGGGCAGCCACAGCGGACGTGAGCACTGTCTGCAGGCAAAGGGCCACAAAAGTGTTCACTCCAAATATCAAGGCATAGCAG…
>DN10610_c0_g1
AAAGTGCAAAACGTATCATATTTCCAGATACAGTATGAAGAATCCTCCATACAGTATCACCACTTCGATGTAAAAAAGTGCAAAGTGTATCTTCATACAGTGGCATCTTTGATACAGTATCAAGACTTCTGTTTAAAAAAGTGCTAGACGTATCATATTTCTAGATACAGTATGAGGAGTCCTCGATACAGTATCATCACTTCGGTGTAAAAAAAGTGCAAAGTGTATCTTCATAAAGTGCAATCTTGGATACAGTATCATCGACTTTGTGTTGAGAAATCTCCAGTGCTAAATTACATGAACCTGGAAGCAAAAAATGACGAAATGGTGAATTTCTCAATAATTCTCACTCTATTGACTGTCCTCCTGGTTTCACCCATAGCCACTGTCCATACTGCT…
>DN10612_c0_g1
TTTTAAGATATCACAATATTTTATTACAGTGAAAGAAGTGGCGCTTTTCAATATACAATAAAGTCTAGTCTAAAACACTTTCGTTAAAAATATACAAAAATATTGATAAAAACAGACTAAGATTAAAATATAAAAACATAACAATTGATAAATTTTACATTACAGAATACAGACCAGATATTCTCGAGTTATAATGGTTCGAATACAGTCTGTACATTTTGACTTGAACTTAACAACTAAATACGGAAGATTTATGGAATTCAAAACTCAATTAGAAACAAATTTCGTTGAAATTCATGACAAAAATACTAGAAAAAATGAAAGAAACTTTCAATGAATTAAAAGTGATATGCTTCTTACGGGCTTTCATTTTTTAAATATTATGTAAACTACATGTAA…
>DN10613_c0_g1
GGGTTATGTTTCAGAAGTGAAATTTGAAATAATGACAAGTGTTACAAATAATTACAATACATTATGAAATGGCAAACAGAAAAAATAATGTTTGTCCAATTACAACTAAGCTTTAAAGAAAGGTAATGAAGAAAATTATACGCAAGTTTGTAGGTATTGTGTGTAATTGTCAGGAATTCACTGTATCCAATCAATATTGAGTCATGAATATTATAATAATTGCGCGAATGTAAGGTAGTATTGCTTTTTTGTAAATTTACAGCACCTAACAAACCTTTCTCATACTCATAAAGATGATTTCAGCTTGAACATTTCTCTTTTGAATCATAAGAGTAGGTGAAGGCCTGATCACATCGACAGCAAATGACTATTTATGTTTATGGTATTGGATTGTTTTCA…
>DN10614_c0_g1
CCTTCAGTCCACGACCGGCCTCTGGTTGTGTCTTGGCATCATTGGCCCAAGTTCTTTGGAACCGCTATATTCGCATTGGAAGGTATTGGAGTGATGATGCCAATAGAAAATAGCATGGCGACTCCTGAGCATTTCATCGGCTGCCCAGGTGTTCTCAACATTGGAATGATCATCCTCGTCACATTGTATTCCATCACTGGATTTTTTGGATTCTTGAAATATGGGTCAGCCACTGATGAAAGCATCACTTTTAATCTTCCAACCGGCGAACTGTTGGCTCAATTTCTAAACATCATAATAGCTTTGGGAATATTCCTCACATATTCGTTACTCTTCTATGCCTCCATCGATTTATTGAGAGATTCTGTCTCAAAGAGGTTCAAAGGCAACGCACAATTG…
>DN10615_c0_g1
ACTTTATTTCGCTCCCTCACAGTCGATCGGCATAACATTAGTGCAAGTTACTATGCATTTAAAGTGTTCTAATTCAGAAATATTTTCAATTGTTATTATTTTGTTGTTTTCATGTCACATCCATCTCTTCATCCATTGCTTTGAAAGTGAGAATGTGTACTTCTTCGGAGAAGCGAATCGAAAATTCTTTGAGGTTATGATGAGTTATTACGAAGAGTTTTTCAACTCAGATAGAATGGTGTGTCATGATGTGTATGATAACCCCTCTGAGTACGCCAATACTTTTACACCGCATGATTTTATTGCAAATTTCAACACTACGCCGCACAAATTCCCAGGTTGTAAACCAGTAAAATTATGGTTCTTAGTAAGACATGGTGCTCGTACTCTGGACATTAA…
>DN10616_c0_g1
AATGAACGAAGTACAATACACCTTCATAAATCGATGGTTGAAAAATATTTAGTCTTTTCTTAGTGTTCTCAAAGCGATCCGTATAACTGGAGTTCGGATAATTGGAGTTCTACTATATTAGAATACTAGTCTAAGAAATGGAGAACACTTTTATACCAGATTTTGAGAGAAATGTGGAGCCTGATTATCCCCAAGATGAAAACAGTTTTTATTTGGTAAAAATATTTTGACTTAGTTTATTACCTTCTTATTAGTTTATCACTTTATCACCTTTGGTCTAAGCGGAAATTGAACCCAGTACCTTGCGGTTATCAGGCGAGCGCCTTATCCATTACTCCACGGCACACTCCCGTGGTTTGATAACGACTGTAAGAGAATAATATGTGATAAGATGTTCTA…
>DN10617_c0_g1
TTAAGTGAATATGAAATTAGCAACCAGCTGGTAGGCCTAGGCTCTCTTGAGGGCTGTTGCGCCAGACATACATACATATCGTACAAGTTGTGCCTATATTTATGCTATTTAATAGTAGGGTCAGACACAGTTGCATGTATGCTTTTTAAGCATCATTCAAGTTCAAAACGTAACAGGTTGTACGACACGGCATATTGAAAAGAGGAAGGAAGCAAAGTGAAACCTAGCCCCAACCTACCCACATCTGTTTCAAAATCACCAATTCCTCACTTCCATCCTCAAACGAAAAATAAACACCTAAAACAATTAATAATATTCCACGCATTCATTAATCCACTACAATTATTCGAGTGTTTTAGTAGTTTGATGGCGTTTGTTAAGTGTTATTGGTTAGTTCAT…
>DN10618_c0_g1
TCTATAACATAATTCATAAACAAAATTCTTATAACTTATACTAAGTAATTAATATAATGCAGAATTACAAGGAAAAATATATGATATTCTTCTTCTTAATCATTATGTTGACCTTTTCACGATAATACGTGGACTTGTTAACCACAAGTTATAGGCAATATGTTTTTATTCCAGTTATGACAGTCAAGTTAATTGTTAGTGGATCTCCTGTATAAGTTGTATTATTTCCAGTTTTGTATTTCAAATTTTCAATAGAAGAAATTCACTGTGTATGAATCAGTCTTTTATAGAGGGCACTAAACTGCCTCATGTTTGAGCATGAGTCTTCTTCTTCCAGTCTTGCATTGTTTGATTTCATTTTCCTGTCATATTTATTATTAATATTTATTTATATATATG…
>DN1061_c0_g1
ATGGATTACAGCAACTTCCTGCCTTACTTGAACAACGAAATCGACTCGGAAGCCAGCCTCAAGTTCAAGAATAATATTGAGAAATTGGAGAAACTTATACTTTTCGGGGGTCCGGATGACGGTGTTATTACTCCGTGGCAGTCCAGTCGCTTTGGATACTTTGACGAAAATGAGAATGTGATAGAACTCTATGATCAGCCCTTGTACCAGTTCAACTCTCTCGGCCTGAGGAAGCTCAATGAAACTGGACGTCTCAAAGTGGTGGAATTGGCTGGAATCACTCATTTCAACTGGCATATCAACGAAACTGTTATCAACGACTACCTATTGCCTGAACTCGATTGATACTCAATCTAGTTGTGGAAATTAAATGACTATATTCT
>DN10620_c0_g1
TAACACAATAATTATTGTGTTATTTATATGAGGAGATTTTGCCAGAAAATGAACAAGCTTGTTTTAATGAACGGATTTTATATAAAAACCAAATGTTGCTCATAGTGAGGCGCACACCAAATGGAATCTACAGCAGCCTATTTACTGTAGAAATCCTTCAAAAGATTCCTCATATCTCTTTACTCTTCAATAAAGCTTTGAGCATATATCATATTAGTTTTTATATTAGCTTTGTATTTCTCATTCAATCAAAGCTTCCATTTACTTCACTCATGAACAATATTGATTGCGTGTCAAGTGATGAAGAAACAAATAACATTATGTTATTGAATAAATAAATCTAATTCATACGTGGTGGAGAAGGATTTTTAAAAAATGAGGGAGATGTGGAAAAGGAAA…
>DN10621_c0_g3
GAAAGGACTGGAGAAGAGCTGGAAAGGGCTGGGAAGAGGCTGGTAAGGACTGGAAGGGGCTGCAAAGGGCTGGAAGGATGCTGTCTTTGCAAACGAGGTGTGTATGGGGCCCAAGGCGTTGGCTTCTCAGTGTGTATCTAGCCGAGCTCATGCATATTCATTAAGTTAAGTCACCTTCTCAGATACCACCCTTTCACCTCCTTCTTAGCACTTCTCCGTATCTTCTTCTTATTAAAATTTTCCTTGTTTCCCTTCCTTCAGTTCCTTCTCAACGTCTTCTCACTTTTCGACCTTCTACTTGAACCTTCTCTCTGAATTTCTTCTTCTAATTTTCCCGTTCTCTTTCACTAATCCTTCTTTTCTCCTTCTCATTTTCTTCCTCTTCCTTTACCTTCTTTT…
>DN10621_c0_g4
GTAACTTTCATGGATTCCTAATAATTACTTACATAGTCAATCCTCTTCTACCGTTAGGTGTTGAGGTGGATTTGTAATACATTCACCTAATTCTATTGGCGATATCAAATTGTTATTCATCATTCATATTCATTTGTAACATCAAAGTGTTATATTCGAAAAAATCAGGAGAAAGTCAAAAGGATTTGAGAGCTAGAAAAGTTCAAGTTCAAGTTTGACTTGGGGCTACCAAAACGCAATTTAGGCTACTACAGAAGGAATTGCATAAAGTACTCGACAACACAGTTGTTGTGTAGTCTCCACGCTCGTTACCACACAAGTTTTAAAAACTTTTGGAAAAATAGAATTTCAAAATTTCTACTCCTCTTTTGACCCAACAAACAAACTCAACAAAGTAAA…
>DN10622_c0_g1
ATCGTTTCTTACTCAAAATATTTTTTACATTTTATTATATAATTTTTTTCAAAACGTGCAATATCAAATAATAATTGATGTTATTCAAGTCAATTTATCTCAAGTCAGTTACAACAAATAATTATTATAATGCCACATATAGAATTATTGGAGAAGCCGAAATTACAATATTATTACAATATAATTATATATTATAATTATTATAATATATTTCAATTTACATAAACTGACACACAAAATACAATACACAAATATACTGAATAGCTACCTAAAATTGTCTCCTTCACATCTATTTATATATATCATACAGTATAATGTTTATTGACATCGAGCGAATACATTAAAATAATACAATTAACAATACATTTTAACCTAACAATTATTTATTTTAAGGACTAG…
>DN10623_c0_g1
TAATTCTTCACCTTCACATGACTAGGTGGTACGTGAAATTTTTTTGGCTACTGAAGTGGTACGCCAGTAAAAAAGGTTGGGAAACACTGGTCTAGTTACATTTTTTTTGTTTCTTTCGTTTTTCAAATGTGAATCTACGAGTACAAATATTTATATGGAGTTTGATATTTAAGTATTGATTCTCTACCTTTAAATAGGCTTTTAAAGATGTACTGAAATTGTTTTAAATCTTTATTTCATTCATAAATTTACGGTTGTGAAATTAATTCCTCAACTTTGTATTCCCCTTCGTTTTATTTATATTCACATAGAAGTTTTCCATTGTATCACATATTTGGTAATGAAGTAATTGAGTAGATTATTTCTACCAATTATCCACTGTTGTTCATTCAGATAACA…
>DN10624_c0_g1
ATTTATTTACCTTTCTACTCATTTATACAAATAACTGTGTAATCTTACAATCATCTAGAATAAGTTTATTACCTAGTAGTCTTTTACAAAGTAGGTTCTATTTTATCAATGTAGAAAATACTTCTTGTTCAAAATGTATTCTTCTTATTCAAATTATTAACATATTTATAAACTTGCAGAAACTTTTTCCAATCAGGAGCGTGGATGTGTGAGCTTTCATTGAGCACTTGCTGTCGATCGATTGTAGTTTCAACTCTGGCCGAACACTTGAACTTATCGTACTTGTCGCATCTCCAAACATGGCGATTTCCTTTCTGATAGCGGATTGTGTAGCCATACCCTTTCAACATCAACTTCACACTTCCCCGGCTCGACTCACAGAACAGAGGTCGATCTCGG…
>DN10625_c0_g1
AGAAATTCTAAGAATGATGAACTTCTAAGATACTATGATTCCACCCATGGCTTTTGTTACACTTACACTTATAATAAAAATTTCTCATCTAACCAACTCTCTCAGTGAACAGAATGACTTGTTCTCATTTCAGGATATGGAGAAAATGGAAAGGAAGGCACACAATCTTCATCGACGAATGGATATATTCAATCCGGAGTCAAACGATAAGAAAGATCTAAACGTGAACTTTTATCAGTCGAATTGTTTGTATCAGAAAGAATTGGGAAGAATGAGAGCAGAAAATCTACTTGGCAGCACGTCAAAAAAAGCAATGGTGACCAATGAGGGAGACACAACTCATAGGTTTACTACTCCTAAAAGTTATATCTTACATAAGAGCACATCAAATTATAAAGT…
>DN10626_c0_g1
TAAAAAAAAAAAAACTGCATAAATACTTATTTATTTCCAAGTTTCAGTCGATTGTCTCCATTTCCATTCATTCAAAAGGCGGACATCCATTGCCCATGTGTTTGCTGTTGAATGTTCCATTTCCAGCCACAAAAAGTTGGAGTGAGTGACTCGGAATGGCCGACATCACAATGAACTTCTGTCGGTAATGAGTTGACGTCATGGGTGTAAAATAAATACTAATCAATGCAGGCTCCTTTTTACTTTCAACAACTCCCTTGGAAGGATAGCATGCAAAAACATCTCCCTCCGAAGGATTGGCATGTGCGATTTCAAAATAGATCGGACATGAATCCTCATTCTCGATGTAGAAATCCTCGTATTTGGTTGAGCCCAAAAATGTCGGATCAAACATTATTT…
>DN10627_c0_g1
TCGGTGCTCATCTCCTACACCACCTTCAACGACGAGTCGGGCGAGTGCAGCGAACGCCTATTGAAATTCAAGCGCTGGCTCTGGTCCATCGTCGAGCGCATGACTCATGTCGAGCGAATGGATCTGGTTTATTTCTGGACGGGCTCGCCCGCACTGCCGGCATCAGAGGACGGCTTCCAGCCCATGCCGAGTGTGACAATCCGCCCAGCTGATGATGCCCACCTCCCAACAGCCAACACCTGCATCTCCCGTCTCTACGTGCCGCTCTACTCGTCAAGAGCCGTATTACGTCACAAGCTGCTGCTCGCCATCAAAACTAAGAACTTTGGCTTTGTCTAAGTATGTGGGCTGTG
>DN1062_c0_g1
AAGAGATGCGGGCTTCTGCCGACGCAACTGCTTCGCATAACTGCTGAACTTCGACTCCACTGGCATCAATGGCGCGCGGCAGAGAGGTGCTGTCCATCCTACGCCACCAGCTTCGACGTCCTCTACAATAAACTGCTGCCGAATTTCAATGACTGGAGCAACCTATCAAGCCAGTACTCCCGCGGCAAATTTAAAATGAAGGGAACCCAGCACTCCATCTTCAACAACAATTCATCTGGAGAGACCTTCAAGATACTGCTGCCGAATTTCATCTGGAGAAGCGACCTATTGAGCCAATACACCCGCGGCAAATTTAAAATGAAAGGAACTCTCGACTCTACCTTCTGGGATAAGAACTTCAAGATGACTGCCAGCCAACCAGCAACCAGAGACGACTTC…
>DN10630_c0_g1
CCACAATTCAAATCCATTGTCATACCACAGAGTCCACAGAGGCTACAATAACCGGTCGCTACCAAAGATCTAGATCTTATTCTACTTAGTACAGTATATACTGCACACAGACACATAGATATACTACTACCACAGACAGACGTATATTTTCATTTGTCTGTGCTACTACATAATACCACAAACTGTATAATATACGCGTAGTTTATGAATTATACTGTATAGATATTCTACTATCACATACAAACTAATATTTTGATTTGTTTGTGCTACTACGTAATAGCACAAACTATAATATAATATAGTTCTTAGCTATATGTATATACAGTACTTTGTCTATAGTAGTATATAGGTATATGAATCCTTGGTTGCCGCATGTGAAGTCTGAAGTGTGTACTCGTA…
>DN10631_c0_g1
AAAAAACATAATTAATATTTATACTTACAAAATATAACCTCATCATCACACCAGTTCATGTTCATTGCAATAATAAATTGAAGAACAATTCTTCTTAGCAATCACACCTATTCATGAGCAACATAATTCAAGATGATGTTTCTAAATAAAACATCCTAAAAATTGAAAATTTCCCTCAATCTCACCTTCGTCCCCCCGAAAAGGGTCTAAAAGAAGGACATAAACTGCCATGTGACTTGCTTCTACGGAGCTCACTACTGAGTAGCTCTCTGTAATTAACTTTAAGAATGATTAATGAAGATGTTTTCACGGCACTGCAAGTGCAGGTATTGACACTATTGATGGTACTGCCGGTTTGCGGTCTACTGCTGGCTATTGTGGTGGTACGACTACTCGCTA…
>DN10632_c0_g1
TTCCACTATGGGTCAACAGACCTAGTAGTAATTGTCTGTAATACGTGTCTGTATAATAAAAAAATTAGATATCGCATTACCTGAGTGATCTAGTGATACAAGAGACAAATGATACATTTTTGGGTTTGCAAATCTTGGAAGTTGCAATTGATAAAATTAGCAGATACTTTATTAAAACTTATTATGAAAGTTACAGTGTTGGTATGAAGATTTGTTCCCCTCACTTACAACTTACAAAAAGGTTGTGTACCCCTGCTCTAACAATTAAT
>DN10633_c0_g1
CGTGCGCAGGAAGGGCTTCAAGTATGAGAAGAACAAAGCCATTCCCTGTCCCAAGTGTGGCTACGAAACATCCTTCACCAAGGATCTCAGCATGTCTACTCGTTCTCATAAATTTGGACGCCAAGGACAGAGCGGCCCAGATGATTACAGTGACGATTACGGCTCCAGTGGAGATTACAATGGATATTATGGAGCTTCTGGGAACAACTCAGACTCTGAGGAGGATTATGATTATGCTCCTGGAGAAGATGATAGCGAAGATGATGATGATGATGATGATGAAGAAGAAGATGATGATGACGAAGATGAAGAAGAAGAAGAGAGTGATGATTCTCAGCCTTCTCAACCTTCTCAGCCCTCCCAGCCTTCCCAGAAATAGTCCTCATTATTTATTGAAAT…
>DN10634_c0_g1
AATTGGTGGTGAAAAAGAAAATCCGCTTCAAGGGTCTGCAGACTTGAACAACCTACATTTGATATTCTATCAAATGACATTCAATAGCACTAAAATTGAAGTAGGATTAAAAACAAACCATGAACGTTAAATTTATGAGAGTTCGTGGTTTAGGGGATCGATTAAAAAAAATATTTTGGAATGTGTACATTAAAAAAATTGAGGTTAAGATGGGTGCCCACTTAAAATGTTAAAAACATATTTGGAAGCTAATGAAAATACACATTTTTTACGTAAATTATAGTATTTAGAGGTCTACTTGAGCAATGTTACGTTGGGCCAATGCGTGATCACAGTCACTAGCACTTGCACTAGCCGTTGAGCTTGGCTTGGATCCAGCAGTCGTCCCAGAACTTCTTG…
>DN10636_c1_g1
CCTCTTGGTAGTCCGTCTTGTTGTCATACAAAAGCTTAATTTTATTTAACAAGTCACAATTCCAACATGAGGGACACTCATAAAAATTGATGTAGTTTGTCTCTGTTACATAAAGGTAGATACAGATGTAGAGGCGTATCTTTCTTTTTTTCAATGAGCAGACCACTTGCAATCCCCACCCGGGACGGAAATATCCGCTGAAATTTCCTTCGACGGAAAACGCCGGTTTCCGTGGTGGAAGCCTGTATTTCTTGAATTTAACTGTCCGGTTCTATTGTTCCTGAAATTCCAATACAATTATCCGAGGCCAGGTTTTGATGCTTGCCAGTAATAAGTAAGTCCCCAGGCCGCGATACGAATGCTGCGCTGGGCAAGTTTGGTGATGTGGCCGCCATCTCA…
>DN10637_c0_g1
ATCAATAATTTATTTTACAAATTTTATAAACATATTGGAGCTCCCAATGATCCATTGATGAGGGATATCGAGCTAGTTTCTTATGTACATACTGATACAAGATCTTCAACAATAATAATTACAACTGCTGGAGTAAATTTTTTATTCATGATTCTTTTGTCAAAAACAAATACTTTGAATGAAGAGTGATTGTAATGCAATGGAGGACAGTCGTTTACAGGCGAGGTGGAACTGCCCGTAAGGGCCTCCCCACCAATAAAAGCCATACGAATATTATTTTAATGGAGGACAAGCAAATTATTG
>DN10638_c0_g1
GTTCACTTATTCATATCAAATTATAATAATCAAAGTAAATACAAATAATTATAAAGCCACAGGAGATATCCCAATACGGCTTTCATAAGGAAAATTAACTAAGATTCAGTTACATTTTTCAAGAACAAAATATATTACAACGCTCTTAATCTAATTAAACATTCCTTTCTAATTAGACATTCAATGTATTCAGAGATTTACAGAGATTGACATTCACAAACAACAAATTAACATTATTTACAAATAATTTCAGTGAAAGAAGTTCAATATTTCACACGCTTCTCAAAAAGTGACGGCACATCAACTAAAAGAATAATCGAATGAATGGAATGAAAGGAATCAAGGCAACAACTGAATAATTTGAAGGAGGAGAAAGAAACCTCGAAGAAATGGGAGTAG…
>DN1063_c0_g1
ATAGATTTTTCCTGTAAGTCTTCCTTATATATACTCACGTTCTTCATTAGTTCAAGAGTATTGTTTCTGTTGTTTTCAAGTCAACAAAATCACAATGACCTCACGTATTCACCTAATCGCTCATCTATCATGCCTGCTAGTCTTCTGTGTGCTAAGCTCATGTCTTCAGACACCAAATGCACGTGAAATCAAGGTTAGCCGCGAGTTACGTCATCCACTCAACATGCAAAACAATAGGAGCAGTTGCGTCAACGTGTGCGCCGAATTCGCACAATGTAAATCAGACGAGAAGGGAGTTTTCCAAATACGACTTGGACCAGGAGAGTGCGAAAATGTCTGTGGAACCGAATTATCATGTGTCGCTTGAAAGTAGGGCCATGCTTAAGAAAAGAACACAAA…
>DN10640_c0_g1
TAAAAAAGTCAAATTTATTAAAAACTTACAGCAAAATATGGTTTGATTTACAACGTGAAGTCAAACGGTTGATAGTCTTTTCTGAATTTTTCGCAAATTTCGATTTCTTGTTCTTTTGAAAGTTTGCACTCTCTCCAATCAGCTCTCTCTTCCATGTTTAGGACAGATTCGCTTGCCAATACATCCCTTCCAAATTGCAGAGGAAAGTTTTTCCGTATCCTATGGAACAGTTTCTCACCAGAAGGTAATTCAACAAAAAAGTACGGCGTGCCTGGCGGAGCTATCTGCTGCAAATCCGTCTGTTCTGGTAATTCATCCAGGTTGAAGTTTTCCATTTCAGCGCCTTCTTCAAACACCGTCTTCAGTATTCCTGCCTTCTCCACGGGAACCGGAACAACT…
>DN10641_c0_g1
ATTGAAGGTATTGGGTTTTTGCATCAAGGGAAGGCTTTTTTGGGCGCCATCTTGAAATGTTTCGATACCAACACTTGGGTCTGAGGATTGTAATTGGTCTTGGCTTGGCCAATCTATGAAATGTTCAGAACTAGAGCAGAACTCAACATGCATTCCTTGAAGACTGAAATATCGAGTTTAGCATTTTATTTTGAACACAGTTGGCTCATTTGAGTTTTATAACGAAAGAACCCACGAATTATATTGATTGCAAACTCAATTGAAGGCGTAAGAATGAGTCGTTTCATTGGGAACATCAATTATTTTGACTAAAGTTTCCTCTTTCCAAGTTATTTATTAATTTTATTTTATATTTCAACTTCTATCAATTTGAGTTTCAACTCATGTAGATCAATTAAT…
>DN10641_c2_g1
TTCTTGAACCCCTCTAACTAGCCTAAAGTTAATGCTTCCAAAGCAGCTTGAATTTAACTTCGTATCAACTGTAAAGAAGCTAAAATGTTTTTTTTGTAAAAACTATCATTTTTTGTTTGAACCCACTCTTTTGCAGCATTACTTTTAACCCCGCTTTCTGCTGGTTTCCTTTTATTCTACTTATCTTTTTTTAAATTATATTTCTTTCACGTTATTGGTTTGAACTTCAGGCGTGATATATCAATTCAACTCGGTTTTAGTTAATTTTATTGAAACTTGTAACTAATGTTAATCCTTACTTTGGCTTTTTTATTATTATAAAACTAGTTTTGAATACATTTTTGTTGAAATTAGTTATTTTGCATACAAATTATTATAATAATCAAAGATGATTACCGA…
>DN10641_c3_g1
CTGATATTTTCACTGTATTGTATTATTATTTATTGGAACTGAAATACGTAAAAAACTAATCAGATCAACAGTTAACCATTAGTAGATTTATATTTTGCTTGGTTAATGAAGAATTGTTGAAACCTTCTGTTTCTTATGAATTAGAGTAGGAAAAAATTGGAAAGGCTCTACAGTATGAGTTAAATACAATTCCGAGCTATTTCATGAGGTTCAAAAATACTCTATAAGAAAATATGCTCACTCTCTTGATGGAGACAGCTGTTTCGTGCTGGTGTAGCACTTTATCAGACTACAGATTCACTTCTTTCCTTAGGTTACCTCTTCCTCAATCTGTAGTCAGATGTTCTCACCTATCCCCAACCATAACTCTACCTTAACACAAATACACTATATACACAA…
>DN10641_c5_g1
GTCCGTATAGAAGCAACGAAGATCAATCAAGCAGATGGGTAGGCAAGTCTCAGATCATTGATGATACGGGCAAGGAATTCTGTTGAAAAATAATGTTGGTTTATTTTAACTCATCATTAAATAAATAAAAATTGAATAACTATTCAAAAAATAAAAATTTATAACTTCTGAATTCATGAAAAAATATAATACTTTTATTATAACTTTACAAGCTTTGAAGAAGTTTTCCACCAATTTTCCAATCAACGCTTTTATGTGATTCCATCTCATACATTGTACGTACACTAAAACCCCAAAATTTTTGTAATTACTGAGAGCATTTCCAAGGCTTCAGTAGTTATCTTGGAATTTGAAGTACTGTATTTCCCTGTAGCTTTGGTTTGAAACACCAAAATTTAT…
>DN10642_c0_g2
CAAAGGTGCTAGTAAACTCGAAAATTTTCCAGTGGGTGCCCATTACAGTGGCGTCATTTCACCAAAACCTTGGGGGGGGGGGGCGCAAACACCGGCGGACGGAGGAGGGGGTATGGAATACCCTCCACCAAAGGGGGGGGGGGTCCAGGGCTCCTCCCCCGGAAAATTGAGCACTTTTGAAAACAAAAAGAGGGTTTCAAGCCTATTTTGAATGTCAAATGCACTTTGAATAATAATAAAATTATGAGTAAAATTTCCTTAAATATACGCAGAAAATTAATGCAAAACGACAATATTATTGACAACAGACAGAATCATAATAATATTTTGTGTACACCTAATGTGTAAAGCAATAAGAGGGTAGTTTACTACTTTGCACTAAATTTAATATTAAATATT…
>DN10643_c0_g1
TAAGAAGAAGAAGAAGAAGTTGAAGAAAAAGAGACTATTATTTAAATTTGCTCTATTGATGCAAAATGTCTCATTTAACTAGATGTTTTCGTATTTGAGTTTGTTTTAAATTTTCACTATTGATGTGAAAGGTCCCATTTAATTACATGTATGTATTTGTTTTTAAATTTGTCACGAGACAGATCTTGGATTGAATCTATTTGAAGTGATGGAGTACTGAAAAAGCTTATTGTACCAATTAACTGTTCTAAGTGTTAGCATTAAATGCAATTATTTGAATTATTATTTTAATATTAATTATTTTATTAGTTATTTAATTATAGCCAGTCACTCGTCATCACACAAAATGCGCTCTAACAATTAAAATAATCTTTTAATATTTAAGTAATAATTTTAAAA…
>DN10645_c0_g1
TAATCTATGTATTTTCAAGTTGAAAAATAAATTATCAGCTACTTATCAATGAATTTCTAAGAGTGTGATACTGGCTGACAAGCGTTCGGTTTCAACTTTATTACATTCCCAAATGAATTGCAGCTCAAAATTTGAAACTTTGCAAACTAATCTATTCAAAGCTCGTACTTTTCATATTTTAAATAGTGAATCATTACGATTTTAAAAATTACAATATTATTGTATTGTATTCTTTGACGGATAACTGCCTCTTCTTTTACACACTTCGTCTTCTTTCCATACATGTTACTTTTTCTTTGGAATTCGAGAAATTAGTAGAAATTCTATAAATTAGATACTAGAAGTATCTAAAAGCACGTTTTTTTTAAATTACTTCCTCTATTACGTGCATAAGTTTTC…
>DN106460_c0_g1
TGCTGGTTTTTTGAACAATAAAATATTCTTATTCTTATTCTAAAGACAGCTAACAGCTAACACAATGTAACTGTGTACTCCAAGGTCAAACTATACCTCAGTTGAACTAGTCGCTCCACAATGCGTAGCAAGCAATGAATTCTAATATGTGCTACGTTTTTAGGTGGGAAAGGAAGTGCAGCAATTTTATATTTATAAGACTAGGACTGTGACTTCACAATAAACCCGCATTGACTCACGCTTTCTCAAACTATTTGAAAGAAAATTATAAATATACGTTCTCGGAACTGGAATAAAATTGAAGTTGATCAATTTCTGTTCACTTTTGGATGAGTTGTAAAGGCAGATTGCAGATTGCAGGTTCATCGCGGCAGGTAGATAGATGGATGATGTAATGAA…
>DN10646_c0_g1
ATTAGTGCATTACAGAAAAGCTACTGCCAATAACTTAGCCCTCTAAAAGTTTTCTAAATTTCTTGAAAATGACAGAAAAAAAATAAAGAATGAATTCAATGTAAGTCAGTACTTTCAAAACTCTATTGGATAACATTCAACTCCTGTGAATTATATCATGAATTAAGTTAGTATATATATATATAGTTAGTTATTCTAATCAATTAATCTATATTGAAATTTGTAAAATATTATAAACACAATGTGAGCTTTTACACTCAAATTTCCTTTACTAACTGAACAACATAAATAATTATTTTAATTATAAAAAAAGGTGTTTACTTTGCTATTATTCAATATTGAAGGTTCTATAGTATGACAAAACAGTATGAATGACTTGAATGGAAGTCAGTGTCTCAA…
>DN10649_c0_g1
TGACCAAAGTGACGTGCAGCCTACTGTTCATTAGTTCATTTCATTTTCATAGTACGTGTTCTTCACTTCTTGTCAGCTTGTCAATTTGTTTTCTTGTCTTTTGATAAGCGTATTTTACAGAAGTATTTATAATTTGTGATTAACAGATCATTACCAAATCGTCTAAAATGGGTTCACAGCAACATGAATTCCAAGTTAAAATGACATGTGAAGGATGTTCCAATGCAGTTCAACGCGTCCTCAATAAATTGCAAGGACAAGGTGTTGACAACATTCAAATTGACTTGAAAGAACAGAAAGTAATAGTTTTATCTTCTCTACCAGCCAATGAACTCCTGGATACGATAAAAAAAGACTGGAAAAGAAACAACTTATATTGGTATCAAAGCATAATAACCA…
>DN1064_c0_g1
TTTTTCGAACAGAAACATTATATTTTCAACATTAAAACCGCAACATAATCCCTACATGCATATTATGTACAATTACAACCAGACTTCTCCTTCCCTGTTCTTTACAAACAAATGCACATCTCCTTCTCTCTCTGACTTTGATGACTCCGATGATGATGATGATGATGATTAAAGATGGCCGTCTGTGATTGAGAGGAAGCCATCCATCTTATTGGTGGGCTGTGGACTCTGGTTCATTTCTACTGAATTAAATAATAATTGCTCTAAATCAAATCCCGTCTGCCTACGACTTCACCTTAGTGGAGAGAATCCTTTTGATGTCTTGTTCGCAATTGCTGTAGGCCACTCCCAATCCAAAACTCGAACCTAGCAGAATGGGCCATGCTCGTCTTTTGAAAA…
>DN1064_c1_g1
CGGGAGTAAAAGTGATACTTTAGTCTTCCATTTGAGGGAGTAAAGGACGACTTTAGATGCTGGTGGAGGAAAATATATTTATAGAATGAAAATTGGAATTTAAGAATTAACATTTTCTATTGGAGTTGAATGAATGAAATATTCAAAATTTGTTTGACCAATATTTTCTCAGAGTTTCCTTTCTTTGGATATTCGTATTAATAAGGCTATTTTATTCATTTTCACCTCTATGGTGGTGACCCCATGGACCTATGGGGGTTTAAGAAATTGTACATTTTGTCGTACAATTTTTTGTACTGTATTTTTCTATTGATTTTTTTGTTCAAAATTGAATTAATTTGAATCATTTAGATTCCATTATCTTTGATAAAAAATAATCTAGCTGGATACAATCTTAAT…
>DN10652_c0_g1
CACCATCCCAACCTGATACCTTACCCATTCCCCAACATCACACCTAGCATTCAGTAGACCTGGGGAGTCTGATAAAGTGGCACACCACCACGAAACAGCTGTCACTCAACAAGTGAGTAATATAATTTTCCATTTACAAGTGAAGTAACAGGGGAATTATATTGAGTTGAAGAATCTCGTTACAATTGCATTCTGAATCAAATAATTACTAATAATTAATAATAATAAAATGGTTCACGAAGGTTAAAGTTGATCAGATTGATCGCTGAAATTGATATTAGATAAATGATTTTATCAAATGTTTCTGAATTGTAACTTATTACTAAATTACAAAGAAATAATTATCAACTTTCCCATTAGAACTGAGCGTTGGGGTTGACGATTGTAAATATCAATGAT…
>DN10652_c0_g2
GCGACCAAAAGGTCGAAATATTATAACAATAGAGTACGGGTGAGACTTCAGCAAAAATTTTACCTGTCTATCTATTGTTAAATGTGGCCCCTTCTGGTTTCCATAACCCTTTTATAGAAAAATTTATAAATTAGCGATAAATTACTATAGTCTATGAAAACGTTTAGAATGGCATTCCTCTATGACTTCATTCAGTTTTCTTGCATATTTCGTTCCTTAACTTTAAAGAAACTTTCTTTGTGTCTTTGAGAACCAAAGAACAATATTTCGTTCCTAAACTACAATGTTTACAGACAACTTGAGATAACTAATAAATCATATTCTTTGCAGCTTTCAAAGATATAATTTGATAGGATTTAGATTTTGAACAGTCAAATTTTAGACTCAAGTAAAGTCCAA…
>DN10653_c0_g1
CTTATACGACCATAATAGAACATTAAAGCTTTAAATTAAGCAAGTTATGAGTTGACTAAGAGGAGGCTTGTCTATGAAAGGGGAAGAGACGCTTATTATATTTTTTTTTATAAATACAAAGGATTCTGGTGAACAGAAATAGCAATTTCACTATTGAAATTGAATTTTTCTCTCCAGATTTTCAAATTTATACTTCAATTCAATTTCAATGCTTCACGTCAGAGATGACACGATATGATATGAGCCACTGAAACCCAGAGTAAGTCAATTTTTTGAATTTCTGAGTCAAGTAATGGTTATGAATTTAAAAAATTATTAATCTATCATCTACATTGGAAGAGTGGCTAATGTTCCAGAGATTCCAGAGAGTACTGAAACTGTAACTTATTTAAATGGGAA…
>DN10654_c0_g1
TAAACGAGTTGATCCTCAAAATATAGTCAATTTTCTTTATGATTTATTGTTGATTTAAGATATAGTACCTGACATAATGACGGAACAGCAGATGGATAGTGCGTTAGATTTGATGCGAAGGTTGCCGCCTCAGCAAATAGAGAAGAACCTGAGTGATCTCATCGACCTTGTTCCGAACTTGTGCGAAGACCTGTTATCGTCCGTGGATCAGCCCTTGAAAATAGCTAGAGACCGCGAATTCGGAAAAGACTACCTTCTTTGTGATTATAATAGAGATGGAGATTCTTACAGATCCCCGTGGAGCAATACATACGACCCTCCCTTAGAAGATGGTTCAATGCCGTCTGAAAGGCTAAGGAAATTGGAAATCGATGCGAACCACGCATTTGATCAATATAG…
>DN106587_c0_g1
GACAAATTTTGTTGATTTTTTTTTTTTTTTAATGTTTAGTAAATTTTTATTTCTAATTTCATTGATAATAGAGTCAGGTTACATTCAATTAGTGCGTTATTCCTATTTTGGTGAATTTACATTGCTTTATTCTGTTCCTCGGCTGCTTGAGATCGCACATCTTTCAATTATCGTTTTTCCGATTATATTTGACAAATTTTGTTGATTTTTTTTTTTTTTTAATGTTTAGTAAATTTTTATTTCTAATTTCATTGATAATAGAGTCAGGTTACATTCAATTAGTGCGTTATTCCTATTTTGGTGAATTTACATTGCTTTATTCTGTTCCTCGGCTGCTTGAGATCGCACATCTTTCAATTATCGTTTTTCCGATTATATTTGACAAATTTTGTTGATTTT…
>DN10658_c0_g1
CGAAAAATATACAACAAATACATAATAATCACAAATAACTCGTAATACACTCACATCTGTGTGATGACATGTAATATTATTATATCAACATAGTTATTCACATATTAATGTGATACAATATTTGAAAAATTGCATGCTTGTCTCTAATAGTAACAATTTTTTTATAGCCTCACGATTGACAAAAGGAATAGAAAGAATTTGAGTTTGGACTCATTTTTATTCGTAGTTATTATAACCTATAATTATCGACCAAGGGCATAATCTAATAGTGTATGATACATATTGAGTGAGATACATGTTAGTAACGATAATAGTTGTTGATGGACGAAAAATATATGATAGCAAGTACCATAAAATGATCATTTTATAAGTTTATCATTTTATAGTGTATGAGTAGAC…
>DN10659_c0_g1
GTTGATTGCTTGCACCTCGAAATACCTAACCTAATCTTAACCTTCCTTCTAACATTAGACCAGTATCAGTGTGATTTGTGCGTTTTTTCGGAGTTTATGTGTGAAAATTGCAATTATTAAATGATGGGCGCACAGCAAAGTTCTAGGAAAATCACTATAGACAATGAAGAGCCAAACAACGTCATAAAACTTTCCGAAAAAGTTGTTGAAAGGTTGAAAGGATCTATTGTGAAAGACGATGAAGGACCATCGACAACTTCTACCAAACAACCAGCAGCAGCTCCAGCTCCAGTCTTTGTGCAACAAAATTATCCCAATCTAGACAGGAATACATCATCGGAAAACGAAATACGAGCTCACTACGAAGAGGTAATCAAACAGAATAATCAGTTTTGGGAG…
>DN1065_c0_g1
TGACGTCACTTTTTGTCACGATCAAATCCTCTTTATTGTTTGTTCAATTGTCCAATAACATTGTATACATACACATTATCATATTAACAGCAGTCAATTATAATTTCGATAATATTAATTATAATCGTGAACAAAAAACATGACTTTTCGCTAGTCACCACTAGCATTTGGAATTATTGTTTATTATTATAATAAAATAACATTATCTTAATATTTTCATTAAAATAAATACAAAGTATTCCATCAACTTAAAATAAAAAATTTGGTTCATGTTGTTTTAAAGCAGAAGCATATTTCCGGTTTTCACATTTCCCCTTCTGGATGGAGGTCAAATCTGGGGGGAAACGCTGAGCCATCAAAAAACGATTTCATAGGTGGTCTTGACTTTTGAAAGAGATT…
>DN10661_c0_g2
TCCCACTTGAGAAATTGAGTGCACTCAAACACTACCTAGCGGCAAAACTGAGAACCTAATGCACGTAGTTTATTGTTTTTTTAATAGGTAGCGCTAACAAACAGCTTATAAGAAGCGCGGATTGTTTTGATAGTGCTTGATTCCGATGAGAATATTACAGGTTTTTTGTTTTGAATTATAATAGCAACCAAAGCTTCTGGATGAGTTCTACCAAAATATCTTATTTAATAACCAATTGAAAGCTTTTAATTCAGAC
>DN10662_c0_g1
GAAACCACTATCTTGTGCCTCCCCTCACCCTTCCCCTCTGCCAGCTGTACGCACTGGAACGGCTGAGAACTCCAGTTTCGCTTTAACTACGATACGTTGACGATAGTGGTTGTTATTTTGGGTTTTACGAGCGGTACAGTCTGGTCAGCAACTCAGAACCAGTACAGTCTGTTCAGTAGAGTGAAGCAGCCTGTACGTTCGATCCATCCCACCCAGCTTCCACCCGAACTCCTTCCAATCAGCAAGACCTACCAGGCGCCCTACCAGCAAGACGACCAGGTCTACCAGCCACAGACCCACCAGCCACAAGCCTACCAGCCAGTACCAGTCGCCGCTTTCAAGAGCAGTGTCCAGCCCAAGGAAATTGTGCCTATTTTGGCCTATTCTAACGACATCACC…
>DN10664_c1_g1
TATCCAATGTATAAAGAATTAATTAATGAAAAGAACGATATTGTCAACTTTCATACAATTTATTTATCATGGTTTCGTGACATACACCTCTCACATCTTCAACTGTAGGTACTAGATGTGACATATGTATGTCACGAAACCATGGTCCTGTATCTAATAAATAAAGTACCTAGGTGAAAGTTCATTAATTATGGAGCAATTCCACAATATCAACATCAAATCTACGGAATTCATAGAAAGAATTGAGTCTTCTCAAGTCCTCAACAATGAACCTTCAAAATTTGGAAAATCTTACGTTCTACAATAAGTTATATACATTTTATATAATATGCAACCCTAATATCATCATAAATAAATTAGGAATTTATTATATCATTGAGCTTGGTAGATCAGTCAAAA…
>DN10669_c0_g1
CGAGTTTTTATCATACCAAATGGCCGATTTTGGCATCTTCCTTCTGTTGTGCGTGAAATGCTAATTAATTTATTAATTATTACCGACAAGGGTAAAGTTTTAATGTGTGATTATTAAATAACGAACAATTATAATTGTGAGATCAGTGTTTAATAATTTTCTTCTGTGTTATGCTGGTTTCAATAACAGTTCATTGACTTGGAAGTTCAATCGATTTTCTGTACAAGGTTACAGGGCATGTATGGGTCAAAGAGCAGCTTGGAAGTAGCTGTAGAAGCAGCTCTTCGTGTTGATGCTGTTCTAGCGAAGAAGGGTAGAATGAAGCCTAATAATCCTGCTGTAACATTGTCCGTGGGTAAAAATGTGAATAAAGTGCCTGGAGATTTGTTTTCAACCGAA…
>DN1066_c0_g1
CTTTGTGTTGCAGTTTTGAGGTTATTGTGAGACTCATACGTGTCAAATTGTTTTCCTCAATTCTAATGATAGTTTATTATCTGTAATTAATATTAATTTTCGGTTTGACTCGATTTCTACAAGGCGTCATCACTTTAATCCGTCAAGATGACGATGGCAGAGCAGCCATGTTATACTCTGATAAACTTTCCAACGGATTCGGAGCCTTCAAACGAGATGCAGTTGAAAATGGATCTCGAATATGGCGATACAAAAACTAAAATAGAAGCACTGAAGAGAACCATTCACATGATTGCAAACGGAGAAAGACTGCCGAATCTGTTGATGATAATCATTAGGTTCGTCCTTCCTCTGCAAGACCACACTATCAAGAAGTTGCTGTTGATATTCTGGGAAATT…
>DN10671_c0_g1
CTGAAAAGCGATGATAATCAACTCAAATGAATAATCAAAATAGATACGTGAATTTCAATTAAAAGCCATTTTTTTTCTTTGATTTATTTATTAGAAGCCCATTTAATCATCTTCTGCCATATTGGTTTCAAACCATTGAATCCGTAATTATTTTCAGGATCCGGTGCAGACTGAGTCTGAGTCTGAGGTCTTTCCTTGATGAGATTCATTTTTCCATTGAAATAGACCACATCGAAATTCTTAGCATCCAGATATTTAACTTCTTTTATATTTGCGCTGCCTCTTCCATTGCCCAGTTTAGTGCTTGTAACTTCAACACCTCTCTCATAAGTTACAGAAAATATGCTTCCAACTCCTTGAAGTTCAGTGACAACTCTGAGAATTGTATCCACTGAATTC…
>DN1067_c0_g1
TTTTTATTTTGGAAAATAATTGTATATTTTTTACAACTTCAAAATCAATCTACAACTTCCATGTCCCTCCTTTCAAATAAACGTATTCTTTTTAAAATAATTCGAACATATAGAAAGAAATTATTTTACAACATTTGATCAATACCCAAGTTTCAACTATCATCTTTCTTAATAAAATATTTCCAAGGTCTTCACATCAAAACTCTGACTGTCGTTGGGTAAGCATACATTTTTGAATAAATTTAAATAAAATATGTTTTCCGAACGGTATCCGAAATACCATTCAGGCACCGTGAATTACGAAGTATTCAATTTGGAACCGAATTCAATCGATCCTTTACAAGTAACCAAATTACACATTTTATTCATACGTACAACCTGGGTTCAATAAGGATTATT…
>DN1067_c1_g1
GTTCAGGTTACTTGTTATACTGTAGATGAAGACAACTTATGTTACGTATTTATTTTGTCAAGCTTTGGTGTGATTTCAAAATTCAAGGTTCATCAGTACAAGTCCAGGTTACTTGTTATAGATGAAGACTACTTGCGTTTCGTGACTCCTTAAAATTTTTTACAGCTTCCCTGCTCTGTAATATTATCAAAATCAATTCCTCCACAAAGGTATCCGTTATCGACAAGTATGGAATAAATGACATCCACCAACAAAAAATCCGTCAACTCCTGCTAGAATCTAATACAGATAATTTCAAATTTCAAAATTTCAATTTCAAATAATCAAGGTTAGGGTCAAAGTAGGTTTTTATATAATAGCCCTTCATTTTTATCTGCCCTTTGCCTCTCTCTTTATTCC…
>DN10685_c0_g1
TTGAATTTCAATCACATCTGTGCCTTTATAGTTACAAAATCACTTTTTAATACATAAAATTTTGCAATAAACATAACATACCATAAAAAATATATTATTTGTAATAATATATAACATAATATTCAGTAAATAAATAAATACTATAGGTAAACATCGCAATAAGATACGAAACTAATTCAATAAAAAGTAAACAAATAAGTGAATAAATACTTGAATAAAATTGTAAATATCCGTATAATAATATTCGAAATAAATAAATAACTTGAAGTTTATCAGAGAGTAATGTAAGATTCATAATAATACGGGACCAATAATCCCTCTTCCTTTGAGAGCATCAATGCTGTTATGAAGGCAACACACGTGGGAAAAATTACGTCTGACTAGAAGTCGACAAAACTT…
>DN10688_c0_g1
TCAGATTCATGATTTTGCTACAGCAAAATTAAAGCTCTTTCTATCCTATATGTTACAATAAACTCATGTCTTTGCGAGTTCAATTCAATAAGAATAATTTATAGTTTATAACCTTAATAGCAATAATAAACGGCGAATCACAAAGCACATCTACACTTTTCAACTACTATTAAAAATACAACTCCAGTCGTACTGATTTTTAAAATTTGTACAACTATTACTATCAATATCATTTGATGGATAATACAAACAGGATTCTCTCTTAATGTATAAATAAATACAAATTGAAAACATTATTTTCACACAACCAAATACTACAATACGAACAAATATAAAAAAGTTGGCCGTAGTCAGAAAACGTATTAACAAAATTATATTTGCAAAATAATATAATTATTA…
>DN10689_c0_g1
ATTGGATTTTATTGATATCAAAAGAATTCAGTCTTTTATCCATGGCGTAAAATAACACAAGCGAAATTTAATAAATATAAAAAATGGTTGATTAAATTCCTTAGTAACATCAAAACGTTTTAGGGCTTGTGATAGGTTAGTTAATATCGAAACTAGAAAACAGTCTTCGTTTGAATCAAACTGAAATTGAAGTCCTCAATGAATCTTCCTTTCCTTCTGTTTCACTATCCTCTTCTTCATCTTCTTCTTATTCCTCTTCTTCTTCGTTTCCCCTGCTTCATCATCAATATCGTAGAAAACCCATATTTGTCTTCTAAATCCAATTGATTAAATTAATCTTTTTGATAAATCGAATTGGAACATGAAGAAATCCTCACAGCTCCACGTTGAAAGAGAATC…
>DN1068_c0_g1
TTTTATGCTTAACAATTTATTCCCTTACAATACAATTTAGATTTGTAAAATATTGAAAGATGATTACTCCATCTTCCATTCATTAATAATAATAATATCATTAATTTATAAATGCAAAATAATATTAACGATTATCACAAAGTATACAAACTAAGCGACTGTGTTGTAAGAGACTCAAATACCTTTTCTGGCTTCAAGGAAATGCCAGGATTTATTACCATTGTTTGCATATTTATAACTCATGTCAAGCAAAAATGTCGATTATGTCAGTTTGTAGAGCCCGTAATATTTTTTAGATGTTTATTACTTATCGATCTCAACCGTGTGTATTAACAACGCACCAAAACTCTTTCAAGTTTGAATTTACAAATGGAATTAAGAAATAGATGGAAAACTTAT…
>DN1068_c0_g2
AATCTCTTCAATTATTTGAAGTTACACTCTAATGAAATTGCTAATGCAATAGATTTCTTGTTTTCAAATGAATATTTGTTCTAATAGTTTCTCCAAGATGTTTCGTTAGAGAAATTACATTATGAGATTGTATGTAAGATTACACCAATCGAGTAGTCTCTTGGGAAAAATCGTTACCCTATAACTCTATCAGTATTTTTTTTCATGTTTAATTTAAAATCAATGTTCAATAATATATTTCTTGTAGACTGTTTAAAGGTAGAATATTAGAAAGTTGAGATTTTTTGTGGTATTCATCGTTCAACCCAGTCAAATAATATATAATATACATGATACTAAACTATTCTGAAATCTTCTTTCATATTCGAATTATAGATATCATTCTACGGGAAAAGGCAT…
>DN10690_c0_g1
CTTACCTACGGGTTAGTCGTGCGAAGCAAGCTGTAACCGGTCGTGTGATTGTGGAGTCGTAGATAACTCTTATCAGTAGTGCGTGTTTTTTGAAAAATAAAAAAACGTGTTAAAAATATATTATCGTGATTACGTGTTACTATGACATCTGAAAGACACTGACAAACTTGTTAGGCAACTATTGGATACAGAAATTATAATTATTGAAGAAATTTGAAGTCAACAGATACCATTTCCACTTGTAACCCAATGACCACAAAGAGGTCACACTGACAATGCACCACCATCACTGCAATGTAACACCCAGCGACTGCAAATCGCGCAGTTGCCATATCGCTGGCTGACTGGTCGCCCATCGCTGCGATGTGGCCACGTCTCGTCTCGCTGAGAATGATCGCT…
>DN10695_c0_g1
CTAGCATATAACTTGACCCTCATTACGTAGTAAAAACTCATTCCAAAGAGCATTCAGTAATTTTTCATACTCCAAATTTGAAAATTATATTTTTGTTTAAAAACTTTTAAGTTTCAAATATTTGATTTAGTACTTCAAATTCGAAATATACTCACCACAGTATACTAGTTTTTAAAAGTTTCAAATATTTTATTTAGTACTCCAAATTCGAAATATACTCACCGCAGTATACTAGTCATTGAATTGAAATAATTTTTAAAAAGCAATTTATAATGCAAAAAAACCACGAATAATATTCATGACAGATTATATCTATTCTAA
>DN1069_c0_g2
ATCAGCAAGAGCAATCAGCTGACTTTAGGAACACAAAATAGACAGATTGGCAACTCATCAGTTTTTATATTCATCTGATAATAATTTATATTTGCTTATTATTTATACATTTCTATATCATCAGTTCCTTTCGATATTGATCATTTCTTCACTCCCATTGTGATCGTTCTGGCTGTTCCTTAAATTAAATCGTAGTTAACCTATACTTCTAGTGACAACAATAAAGGAAAGTGACTTTTTCTGTGTCTGATACGGTATGTGTGTTTAGTTTACAATAACGAAGAACGTTTTGATATGATCGAAAATGGCATACCAAACATTCCGTCAAGAGTATCTTCAAATGCCAGTTGTGACAAGAGCCTACACAACTGCATGTGTGATAACCACTTTGGCTGTTCA…
>DN1069_c0_g4
GGTGTTGCTGGGCTTCTCAGTGCTTCTGGGAAACCCTGTGTGGGTGGACTTGATGGGGATGGCAGTGGGTCATCTCTACTACTTCATTGAAGATGTGCTGCCTCAGCTGTTGGGAGGCTTCAGGGTGCTCAGCACTCCGCAGTTCATGAAACTGCTGTTTGATCCCCACTTGGAGGAGCCCGATTACACACACGTTGCCGACGAGAGACCCGGTGGCTTCAATTGGCGTGGAGGCCTGGACGAGATCCAGCAGCAGCAAGACCAGCAACAGGCAGCCGACCAGCAGTGACGTCACTCCACCAGCTGATCAGCAGCCAATCAGCTGACAGCATAACAGCTGACTCCACCAAAGCAGAAAGCAACGCTAGTATAGGGAAGGTGACGATCTGAGCACTGAGC…
>DN106_c0_g1
TGTAGTTAGAAACAATTAACTATAGCAGAACAATCAATAATTTGTTGAGTGTACTTTCTATGCAGAACTAAGTCATCTCATCAGACAGACACGTTGAAGGATATCGATTGGGGCTGGTCGTAGCCTTGGCTTGAATTATGCAAAGGTTTGATACGATAATAAAGTAACTCAGTTCTATATAGAAAAAATTCAATAAATTAAAATACTTTTTGCAACAAAAATCAACAAGGAGTTTCATGATAATGATATTTCGAGATAGGTATTTCATATGTTAGTAGGCCTATATTTGGGGAAATCAATGATATAATCAACATGAAAATTCATCTGAATTTTATTCTATAAAAATATAATCTGGCAACACGTTATCAATTTCAGCATTTCAAAATTACTTAGTTAATT…
>DN10700_c0_g1
TTTTTCTCAAGATCACAATAATATTTTAATTATCAAATAAAAATCTTTTACTAATTACAAATAATACTCGACAGACATTTTTACATAGAAGGAATTGGATACATTAACCATAAACTTAGTTATTGGGTATTATGTATTGTAAAATTATCGAAGAATGTTAATAAAGCAGATTATAATAGGAAAATCTCCCAGTATAATATATTAATGATTCGAAGGGAACTTGTATAATAGTTCATTCCATTCTACATATTGTTATACATATTACTTTTGGAAATATACTTCAGTGTAATTTTCACGGTGATTATAATCACGTCTGCCAATAATTATTAGATATAAAATGTAAGCATACTATAAATTAATTCATCATAAAATTCGAGAGGATAGGAATGTGTGATTCAC…
>DN10700_c0_g2
GGTTTGGTTTCGGGGTCCTTGATGGGCGCATCGGGAGCCTTGACCGCGTCGTCCAGATAAGTGGTATCTGTGTCCAGCGCGATTTCGTCGCCCAACGCGTCCAGCTCGGCTGCCAACTCGTCGTCGTCGATCTCAGGCATGCCGTACGTTCTGCCCAGCGCCTCCTGCACTTCTTCGTGCATTTCCAGCATGTCGGCCATCTCGTCTTGGATGTCTTCAATTTGATCGATGTTGATCTTCTTGAACTCCTTCTGCATTGTCTTCACTCCCGCCTTCATAGCCACGACAGTTGCTTGAGTGTCTTTCAACGACTGAGTCGCAAAGTTCGCTTGCTCCATGTTGAAGGACTGCTGGCGTAGGTTCAATGCTTGGTCCTCATACATTTTCCTCTGCTTTAGA…
>DN10703_c0_g1
GCGCCAGTGATGAGACATGTGCCCAGCAAATCCAAGATGGCCGCTTGCAACCAGTAGCAGTAGCAGAAGTGAGGAGGAGGAGGAGGAGGAGGCAGCTAGCACCTCGTGAGGAGGAGAGGAGGAGCTGATCGCATCGCAGCACCATGGGCATGTGTTGCAGTCGACACAACCCCGAATCGGGGCGGCCTTTGGTGTACCACCAGGGCTACAAGATGCACGGCGACATGCTGGGCGGCGTGGGTGGCGACATGGGCGGCCTGGGCATGGGGGGCGACCCGCGCTACACGCCAGACCCCAACCGCCCCAGTGCCAGTGCAAGTGCCACCAACAGCATGCACGTCAAGCGACAGGGCGTCGACATCATACGCACGCCCACCACACCTTACCATCCGAGTTGCT…
>DN10705_c1_g2
GGAGGTTAGTTGTATGATGAGCTGTTTACAGTGGAGTTTAATAATATAATATTGACAGTAATTGTTCATGTATAATAGTAATAATTACTTGCAGAATAAAACAAGTTATTCAAGTTCAAATAATACAATATTGAAAAGTAATATAGCTTCGTTTACTTCTGTTGATACAAAGAACGTACGTATCGTAAGAGCCTATTTAGTTTATCAATTCTGAGGAATATTACTTGAAAGATTCTTCGCGATTTCAATATTATTTAGCTTCTGTGACTACTCAGTGATAAGGATGGATATTGAAGATGGAGTTTTCGAGGCAGAGGCCATGGGAAATGAAAGAATTGATGTTATTAAAGAAGACGCAAAAATAGAAGAGATTATGATAAAAGAAGAGATCGTAACGGA…
>DN10707_c0_g1
CAGTTGTGAAAAAACACTTGCGAAAGAGGGAGCCGCGTTCAACCGTTTTCTTAGATTGAGGGAAGCTCCAGTGGATGACGAAACATGTGCAGAGAATCTTCAAAAAATCAAGAGTAGAGTAGAAGCCAAATTTCGCAAAGACGAGAGTCAACTCTCAGAAGACGAGCTGAAAAAGCACAGATTGTTCGTGAAATCGAAGACTCTGGACATTTACAAGCGCACAACCTACAACTGGAAACCGGTGGTCTTCGACAAGTACACGTCTCTGCTGTACATGATGGGGCGTCTGCCTCAGGACTTCTCGATCCTGTGTCGTGTCTTCAATGAGATCGCAGTCAGAGATCCTCACTTCAACGCCAAGAGTTTGCTCGACTTCGGATCGGGAGTTGGAAGTGCCAT…
>DN10708_c0_g1
TCTAATTAGAGATTGACTCAGCTTTTTACAATCCACAACAAAAACCAAACATTAAACAAAATTTACCTAGTCTTCATTATTATTTCTCAATTTGGGAGTCTTTTATTGTTTGTTCTATTGTGTAAATTTAAACAACATTGCATAAACCTTCTTACACCTTTGTTTGTAACACCGTTGTACTTTCAGTTTAAGACTGAAAGTTGTTGCTTTCTAAAGGGTATTCATTTAGTTCTGAGTGTTTTAAGTCAAATTAATTTACTCCTTTACCATTTATTATTTCTTTAAAACTTTCTGTAAAACATTTCTTTAAAACTTCTTACAACGTCTTACTTCTAGTTTAATACTGGAAGTATTCGTATTATTAGATGTATTACTAGAAGGTGTATTGAAAAGAATCTG…
>DN1070_c0_g1
TCAACATTTACCTTGCCTTAGTCTGTAAATTATTATAGTTAGTTTTGTCTTATTAAGACTGGAACGGACAAAGAATTATTGATCATGAAATAAAATAATACCGAAAAGTCAGTTTGAAGTTCGACAAAATCCTACAGAAACGATGTCAGATATTATGAAAAAGAACTTGAAGCTGTTGAAAAATTGAAAACGAAAGGTATTGTAGAGATAGGGAAAGCTTTCAAAGGTTTTCGGAGAGTTGAGTTTGGCGATTCAAGACAGCACACTATTTTGCCTGACTGGGAAGAGAAAAATGAGTTTGATTTAACGTTGTAGGTTGGCTACATCTTCTATTGGAATAATGACATTCAGCAGAATCTCAATATATAGAAATCACTATGGATTCCGTCCCAGACATAT…
>DN10710_c0_g1
TTGACATATACTTGCGGTTATAATTATAAAAAAAAAATAATATAGTGTATATATATTGGAGAGCCTTACAATTTGAAATTATTTAAAATTATTAAAAGTGAGTGTTGAATCAGTAGTGTTGAATGTAGGCCTATTATCAATCAATTCAGGGCTTTCAACATACAAGATAAAGATATGCTCTGGGAGATTTATAATTGAAGTTCTCGAATTTCTTAGTAAATTGGTAAGTACCTCTTGTAAATTTAAGATGTATGATAGTCCTCCTTCCTCGTCTTCACACCGGTAGGTAGCCTGTTCCACAGTGACCTCCTCTAGAGCGTGCACTATCTGGTTAGCCTGGTTCCTACGGCGCTGGAAGACTTTGGGCTATTCGTGGCTCTGATGACCCTTCGAAGTCGT…
>DN10712_c0_g1
TTTTTTAATGATTTGCAAAAGATTTATTCATTTCGTTACGAAACTAGCTCATCAAACATACATTTTCTTTGCATTAAATATCAAAATAGCAATTTAAAACATAATGCAATTTTTCATCACATGCTTTTTAAAAAAAAGATGAAAAATCGAATTAAACAATAAATTAATTACTCAATATATAAATGGCCACAAATGAAGTTGACATATCCTGCGATAATCAACTCAAATTTCTAAATAAGACTGCAACTCTATACATAAATTTTCATCTTAACATTAATATACTGTATTATATATTTCAAGTCCATTCTCTGAAGGATTTCAATTCATTCCTCAAAACACTTGAAGTACTTTTCTCAAACAAATAAAGTAGAATCTAATTGTCAATTACACTGTGATTAA…
>DN10717_c0_g1
GAATAAGTTTAGGGCAGAAGTTGATGAAATTATAAGAAGACAGTATTAAATTAGAAGAATTAATTCACCAGTTCCAAATTATAGTTCATTCACACAAAGATTTGTCTCGAGACAGATGTGATTGAATAGTATATGAACATTAAATAATAATGTGCATATGGCTTTCATTGGAGGGGAAACCCTTTCGGGTAGTTCCACCTAGCCAATTTGTCATATCATTAGGACACGGTGGACCTACA
>DN1071_c0_g1
CAGTGTTCAAAAACGTGATGTACATCATCATGAAGATGTTCAGCATCATGAAAATCATCACCAAAACGGTCATCACCAAGATGTTCATCACGAAGATGCTCATCATCACCAAGATTCTCATCATGAAGAAGCTCATCAACATGATAATCATCACCAAGAATCTCATCATGAAGAAGCTCACCATCATGAAAGTCATCACCAAGATTCTCATCATGAAGAAGTTCACAATCATGAAAGTCACTCACCAAAATTCTCATCAAGAAGATGTTCACCATCATGAAGAAGTTCACCAACATGAAAATCATCACCAAGATTCCCATCATGAAGAAGTTCATCAACATGATAATCATCACCAAGAATCTCATCACGAAGATGTTCACCATCATGATAATCATCACC…
>DN10721_c0_g1
GAAAGAGACCGTTCTTAAAAACAATACTAGAAGAATACTAGTCTGAAGATTGGATGGACGTGGCAAGGAGAAGCTTGGAAGTTCGAGAGGGTATTTCTGTGACCAGACTCTCGTGGAACAGGGTATAGGTTGAAAAGATCATACTATGCAAGAAGGGTTACAAACCCAAAACGGTTCTATGTTTTCTGAAAAATTCACTTATATTGGAGAAACTTGACTCACTTGTTGACTCCTTTCTGCAATATACATTACAAGTCAGTTTATCAACGGAAACAAAGATATAGATACACATAATCGCACTCATGATGGTTAAATTTATTGGGAATCAATGAATGGAATAAATGTTCTTCACATCGGAACCAGTTGACCAAAGTAAAGCAAAAGACTCGACTTTGTCTA…
>DN10723_c0_g1
TTGAGCTTGTGAGCTTGTGTCTTGTGTGTGTACTGTGTACCGTGTGGCCGTGTGCTAATTGCGTTTGCCTGTGTAGCTATATTAGGGTATAAACAAAAGTCTTATGACATGAACATCAATACTAGTACGCTTGAAATGAAATTCAAACTCAAGGAAAACATTCATTAGATCAACTGAAACTACGTCTGCTGGAAGATAGTTTTTCTATGACTTTTATTAGTGCTTTTGATCAGTTGCTGTTATCAGTGAATCAGCAAGTAGAAATACAGAATGATTAGATGACGATGGGATTGCATGTTGAATAACATATATATTTGCTTTTGCTTAGACTTTCGGATATTTTTGATGGGGCAAGGCAGTAATGATGGCTGATATTTCAAATTCAGTCTGCTCTGAGGG…
>DN10723_c0_g2
TGGGGAGTTCAGTTGAAAATGAAACAAGTTTTATGTCACGAAACCATGATACTGTACTATACTCCATTCCACGGCTAATGAGCTCTGAACGCTCGAAACGTTTCCCACTACTATCGAAGCTAGCAAATCATCTACAAGCAAAATTACCAATATAATTCAGTAGACATGTAGAGTCCGATCGGAATCACAAGAAGCTTGGCTAGAAGGTCGGTGACACTTGGTAAGCGTGATCAAGTTTCTCCGGCCAAGCTTTTTGTGATTCTGAACAGACTCCAACTCATTATATCTCTTATCTTAC
>DN10724_c0_g1
CACGATGTTGTCAAATTCAACACTAAAAACTGAACTTAGCTTAGTTGAGGATGTGACAGGTTGTGAGTCACGAAACCATGGTCCTGTAATTGGTTGGTAGATTGTATCAAATTTAACAATATCGTTGTTGTTTTTGATGATTCTCTAGGAGTTGCAATCGAGATTGGGTATTATCAAGTAAGCTAAAGCTCCGTAGATTCGTTATTGTGAAATTGTTCCATAATTGAGGGAAACAACATTTGTATTGTAAAATTTCACACGATATATTAATTTATTCACCAGCTGTATTCAATTTAGTTGGAGATG
>DN10725_c0_g1
TTTAGTAATAAACACGTATAATTTTATTAAGAATAGAAGTTATAAACATATATAAAGTTGAAGTCTTTTAAAGTTAAAGCCACGTCGAATATAATAACACTTTTTAACTTTTTAGAAAGCACTTCCTTATCGAAGAAGTATTATAGCTCTCGAAAAAATTACAGAATAATAAAAGGATTAATATTACAGAACAACATATAACAGTTTGGATTCAAATCTCACTTCTTTCAGCCTTTTTGTGTGCCTCAAAATCACAATGATGCTGTAAGCTACTTTGTCCAGTTTGTATCCTTCCAAAGACATTAGATCCTCAGCTGTGAAGTAGAACTGGCCTTCACTCATGTTAGCATTCCTCTCCAAAATTTTCCAGTTCAGATGCATGTCTTTCTCACTTTTCTT…
>DN10728_c0_g1
GATTCATCGATAGGAAAAGAATCGATACTTCATAAGATCGATGTTGTGTGCAGTCGCTAATCGAAAGAGAACAATCCTCATCATTGTAGGTTTAGGTTATGTTGACATTGATAACAAGGTTCAAGAAGCATGGCAGAAGAACTAGATAATAATGTTGTTGTAGTTAGGGCAAAACCTGAGAGAAAAGTTTTCAAACCTGTGAAATCTGTAAGTAAAATACCAGCTAGTATATTAGAAAACTCCGAACTACAGGCAGCTATCGGAACTCTTCCAAAGAACTATAATTTTGAGATTCATAAAACTATATGGAGAATCCAGTCGACTCATGCAAAATGTGTCGCACTTCAAATGCCAGAAGGTTTATTGATGTTTGCAACGACAATATGTGATATTATTGAA…
>DN10729_c0_g1
CTGATGCGGAGAGATGTAGAAGATCTGAGGCTCTCAAGAATTATTGGATAAGAATTAAAAATAGGAGAGAACGGATAGGACCGACCTGAAGAATTAAAGCGATCCAATGTGGTCATAAATGTAAAGAAAAAAAATTAAAAAATTACTCGCTTCCATGAAAACTTAGATAATTAAGAAAAATACGTGTATTGATTGAATGCTTACACTGAAGCTGTACTAAATTTTTTCAATTTTAACTTTATACCATTTATTTGAATTGTGCACATATAGCACGAGATGATACATAATTTCAGTTCAAAAGCTTATAAAGATTGAATATCTATTGTAGAATTAGTATTTTTTGGTTGAATTATTATAATTGTCAATTATTATACTAAGGTTAATCAAGAAAATTTGTGC…
>DN1072_c0_g1
AATATATGAGTTAGCTGAGCTCACGTTGGGAGACACACGAGGCATTAATATCTTTTAGCCAGTGTTTGCTGTCTGCAATTAATTGTTTCTATCAAATAATAGTTTATGATCATTCACCAAATGTGGCACTCAATAAATAGGCATATTCAACAAGTGACATAGATTGAGATATCAATTATTGGCTTTGACACTTCACAATGTCGATTAATTCATTCCTGCTAATAGGACTAATGTTCATCACATCATTGCGATTCATCAATGGTGCTAATGATGATGCTGATGACAGCGACGGATCTGACGCCTCTGACGCCTCTAAAGCCTCTGAGATGTTTCGATCCAAAAGTGGAGCCGGATATCAATCCGATGTTAGCAATGATGAAGAGTCTAGGTCTGTTCTTG…
>DN10730_c0_g1
AAAACATAACAAGAAGTGAACTTTATTTTTATAATCCAAACTTCTAGGACGTTTTTGAAGTTTCAATGGTTGAATGAGCAGAACTTAGCACACTTTAGTTTGAGTTGTGAGAATTGTGTTAAATTCAATATAATTGATGTTACCACTGGTATTCATTTTTTTGATTGGACTTTCAAATAATCAAATATTAGTTTATATGTTGAGTTTTTGTTATATTATTTTTATGTGTAAATACAGTTTGAGTCTTCACAAGTTACCAATGCATTCACAACATGCATGGTAATGAATGTTGTGTACCTGGTTGCAAGAGCAAGTCAGAAACTGGATTAAACTTTCCGAGAGATTCTGAACTCAGAAAACAGTGGATAAGAGCTATTCGACGTGAAAACTGGGAACCTT…
>DN10731_c0_g1
CGCCAATTTGGTATGTTTTACTCTCACGACTCATTAAATACCGCAAGCTATTATTTCATTTTTTTTCTAATTTATAGGTTTAATATCCTCCTTGTTATAGAATAACTCTTATTTCCATGAACGTTGTTAATCAAATAATAGATTAAACTGCTTTCAAGACTTACCAATTCATCATTTAAAAATGAAATATCAAATCTCAGGAAAAAAATTTTAACTTACTTTGAAAAATACCTAAAAATGATAAAGTTATATTAAAATTGCCTTGAACCAAAGTCATATAATGTCCAACTATTTTGTAATAAATTTGATACACAAATAATAAATTTATTTCAATTTTTCATTTCGAGATGGTATTTTTCTGGTGGGAAAGTATATTTATTTTTTTAGAATTTATAAACT…
>DN10732_c0_g1
TTTTGAGATGGTTGAAAAAAATTTACTGCTCTGTGAGAATTCAAGTAGTTTTACTATGGAGACTGAATTATTAGACGTTATGAAATGTTGGAGATGGAAAAAATATGTGCAAGTTGACAAGTTTTATAAAATTTGTAGAAAAACTTCACAACCCCATAGATGTTTTGAAAGAGCTTAGTCATTAAAATTTTGATCATAAATACACTAATCAATATAGAACTGACTTGAAAATTTTGAAAGAAGTGTTGTTCTAATCTAACACTTCATCTACTGACTAAATATTATTATCTGGCAACAAAACCATAATTTCCTCTTCATGTTTGTTATGCTTTATTTGAAGCCTGTAGTTCAATATTACAAAAATAAATTATATTATCGGATAACAATTCAATAGAATAC…
>DN10737_c0_g1
TATCAACAAGCTACATTCATTTTCAATGGATAGAAATTTCCAAAAATGCGTACAGGAATGAATATCATTCATTTGACAGGAATATCATCACTCCTTCAATAGGCAGGAATGAATATCATTCAAAGTAGATAGATGTACCACTAATACTTGGTCCTGTAACTTTTAAAACTCACGAGAACTATTCGGGTACAAGAATTAATCACTGATCTAATTTTTTTCTTGTTTTTGCTCATTACAATTTTCCTTCTTTATTTTTGCCTCAGAAATTTTCTTTTTCTTTCTATTCTTTCTTTTTCTGAGTTTCCTTCTAACTTTGGGTGGCTCAACGGCTAATTCGCGAGATCTTGGTGGAAAAGTGAGAGGAATTGCACCTCCTTTATAAGTACAGTTGAGAGTTCG…
>DN10739_c0_g1
ATAACCTCATCTCTGTATTACCTCTATGTTATGTTTTGTTGAAATTTATAATTATTTTTTATGTGAAATAAAGAATTTGAATTTGAATATAACTGACCTTCTAGCCAAGCTTCTTGTGATTCCAAAAGGACTCTACTTTAATACCTGTTTTTTTGTCGGATTTACAGATGTTGAAGTAAAATAATAGTGATTTACAATACTAATGAACAAGTATTTGCACTTGAAAAACTGTTAACACGCTTTTATTCACTTGATATGTATGTTTGTTTGTATGTAAAGGAATCTTTGAACTCGATTTGCGAGCACTTCAAAACATCAGATAACGTTGAAGTTAACTCAAAGTTATTTTTTAATCGAAACTTTGTACTTTTTAAAGTTATTTTTTTGGTAACATCTACA…
>DN1073_c0_g1
AGTATACATCGTTGGACTTGACTCATGACAGACACAAACCAACAGCCGACAGTGCGCTAGTTGCACACTTGCTGACACTGAAGGCAGATCTCCTCTCGTATACATCTCAAACGAATCTTTTGAGCATCGAAAAACCACTCTATTCTGAAACTAATTTGAGACAAGAACGCAATCCTCTGAGATGGCTACAATTATTGTTAAGAATCTTTCGGAATGTGAAGCAGCAATTAGTAAGCTTATCAGTTACCTGGATCGCACCTGTGTCATTGGACTAGATTGTGAGTGGAAAGCTGAGACACATGGCCCAAACGAAGTTGCTATCCTACAAGTAGCTACTTACAATGGCTTCTGCGCTCTATTCCAGTTGATAACAATGGGCAGAGTGGTACCTGACTCATT…
>DN1073_c0_g2
TGGGAATAGTAAAAGATGCCAGGTGAAATTTTAATCAGATTTTAATAATGTAATCAATAAGTAAGAATCATTCCATATTACAACACTGTTTTATGTGCAATTTGTATCAATAATTTCGATAACATTTTTATTAAAAAATCATCTAATACCTAGATTTCAGAAAAAAATCATGTTGTATTTTAGAAACGATCCGAGTATATCTGACTAGATTATGGAGAATGTACCACTCTAAAATACCAACTCTTATTATATTGAATACATACATTTAGCCGTTCAGTTTCTTATAAGTTCTACTAGTTCTTAACCGAAACATTTTGAATTTAGAACAAGTTCTAGTAATAATTATTTTTAACCAAAATATTATTGAATACAATTTTGAAAAACTCTATGGCTTTTTGA…
>DN10740_c0_g1
TGAGAATCGGCCTCTCCCGTGTCTGATGAACACGTTTAGCATGTCGGTCCCGGCTGACTTCAGTGACAGTCGTTAGTTCAATCGGAAAAATGGAAAATTTCCCTTAAGGGCCTACCCCATCAACGAAAGCCATACGAAATTCATTTATTATTGATAAAATTTGAAATAAAATTCGTACATCAAATTGCATTGAAATAAACAGGCTCAGTTGCAAAGATTGAGTTATTGAATTTTTAAATTTTTTTTAACAACGTTCGTAACGATAATCTATACTTTCATAATCAAAATTACGGGGGAGTTTCATTGTTTTTTTATCGGCTAACGAAAGCCCACGAAAGTATCAATTATGATTATGATTGTTTCCATTTCTCTGCCACTGTTCTTACAAAAGTTTTGAAC…
>DN10742_c0_g1
TGTGCGTCCCACATCCCATCAGCCATGCTTCAAAATTCAATGCTTGAAGGTTATGTTATGTCATGTCCAAACCCAATGTAAACATACCATACTCGAATTGTTTTGTCATGAATGAAATTAGTTACTGAATTTCCTTTTCAACTTCAATCAAAATGGAAAACAATATTCAGGAGAAAAACGGGGACTTGAGTAGTGGCTATTCTGAGGTGACAAATATCTTTGAAGTTATTAACAGCACGATACCACAAATCAAAGAATCAATTTCTAATTTGAAAAATCTTATTTCTAATAATAAGGTATCCACCCAAAAAGGGCTGAGTATTTTAGATGTCAAGAATAACATGATGCTCATGTACATAACGAATGTAATGCACTTAATTTCGAGAAAGTGCTCCGGAA…
>DN10743_c0_g1
CTCAAACTCAATCTGTGAGATGAACACAGATTTATCAAGCTTCATCAATGAACATAAATATGACGTGAGAGAACAAATGGAAGTGAAAAATCTCCCGTAAGATAATGAACCTCTTCTTATTCTCAATCCTTCTGCTATTTGAGTTATCGAGTTGCGGTAATTATGAGCACCTATCAGATAAGGAGATCGAAAAGCTTGAAGAACAAGGAGTAGAGTACATAAATGGTTTGGACGAGAAGGTAGCACAGCTTAGTTATGAGCTTGCATTGGCTAAGTGGGATCATGGTATGCTTGTAAACGACCACAATCGGGACATACTGAATCATGCATCATTGAAACTGGCTGACTTCTTGAGAGAAAGCTTGCAGAAAACAAAGATTTATCCATGGAAATCATTCA…
>DN10743_c2_g1
GTGCTTGTGGTCCGTACCTGTGCGTCTAGCTCGGCTATAATGTGTCAAACGTGTTCACCGAGGTTGGATTATTGTTGGAATTAGGAGTATTGTTTCGACATGATGTGTCTGAAATTTTTTAGTGTTTTGTAAAGAATCTGTTTTGCTAGTGTTGAGCGTTTTATTGTTGTATAAACCATGATGGACTCAATGGACGATAATCATTTTGCCATGAAGCCAATGTTAGAAGAGACGTTTTACATTCTGTCGAAAAAGAACACCGTTTACAGAGTGAAGTTGACTGAGAAGGGTTTGTGTTTACAAAAAGAAAACAATGGAACTATAAAAACTGAAACCATAACCCTATGTGATATTATTGGGTGTCGATGTATGCGTAGCAAAAGGCGCTCAGATAATAAT…
>DN10745_c0_g1
TCTTCCAATTTGTAATTGTCTCCAACTATAAAAGTAATACGTTTCAAAGTGTGAACTCCAAATAGATCCAATTCTGAACTATTCATTACCTTTATCATATGAGTTTGTTTTTTGAAGATTCATTCAACCAAGTTTTGAGGGTGATTGTGATTCTCACATGCCCCATAGTTATACAGCTTAATAAAGTTCTTGCCAAGCAGTCCAAAAAAGCAGTGGAATAAGACGTTGCAACATACTTTACAAACAGAATTGGACATTGCAACATACTTTACAAACAGAACAAAAATATTGGGCTATTGTTAAGATTTGAAATTTGAATTCTACTGTAGAAGAATGACAGAGAAATCGAATCAGTTGTAGTGTTGGTGAAAAACATACTTTTTTACAATCGCCTTCAAG…
>DN10748_c0_g1
CAACAATCATTTTTTCTCACTTCCACCGTTGAATTTTTTTACTGTAATTCTAGAATTATGAAAAATACATTTGAAAATTAATTCAAGTTATTGATGTAACTTTGAATATTGTTTTAATATCTCTCAGTAAATGTGTAAAAAATGAACATTTTCTGTACTAGTAATAACATTTATAACCATATGAGAAGTTCACATTAGAAATAACGTATAGTTCAAGTACATGATAGAAAATAAACAGAGAAGATCTAAGAGAGAGAATTTTGAAGGAGTATTGGCAGAAAAATCTGAATTGAATTACGTATCCTTTATGAAAGAAAATGAAGTAAAAATTTTCCAATGTACATCAATAGTGTGAGATCCTCCTAATCCCCAAAGCGAATGAAAAACATTTAATATGTT…
>DN10748_c1_g1
CAAGTTGCGGACTTCAGTAGCAACCCGATTCCAAAGTTACCAGCAGGTTTTGTTCAGCTCAGGAACTTGACAGTTCTGGGGCTCAATGATATGTCACTGACCAATCTCCCACCAGATTTTGGATGTTTGGCTAGCTTACAGTCATTAGAGCTCCGAGAAAATCTGCTCAAATCATTACCTGAGTCTTTATCCCAATTAGGAAAATTAGAACGTCTTGATCTTGGAGATAATGAAATCGAAGTTCTGCCGGAACACATAGGAAGACTGCCAGCTCTGCAAGAGTTATGGTTAGACCACAACCAACTACAGCATTTACCGCCAGAAATTGGTTACCTAGAGAATTTGACGTGTTTGGATGTTTCCGAAAATAGATTAGAAGACCTGCCGGAAGAAATTGGT…
>DN10749_c0_g1
TTTATTTTTTAATTTCATTTCTCCTGTTCACATTTTTCCTAATTTCCTCGAGCTCGAACATTGAAAATTAAAAAAAAAAAAAAACAAAAAAACAATGTTCAGAAATGTCGTACTAATTCGACTCATAAAATTGTGGAATTCCTTCTATAAAAGATGGTGTGAAACCATCTTCAGAAGTTGGTAGCCTTCAATAACAAATATCCTTGAAATAATACCGACAAATAACGTTCCAGAATTGTTGAATTGTACTGATTTATTTCAGTACCGAATTTCATGTACCTGATGAAGCATTACAGATTATTTTGTTGTTGATAGATGTACGTTGTTGGACTCAATGGTTCTGTGTCATACTGTTCCTCAGATATTGTGGATTATGTTTAAATTTTTAGGGATCTTACA…
>DN1074_c0_g1
ATTTCTATTTATTCATACAAATATATAATTTCAATGGAAACAGAGAACTGTATACTATTGCCTCAGCTACCATATCGATCAACATCCACGATTTATCAGCAACTTTTCTTCTTATAGCCTCCACCGCCACCACCTCCACTTCGTCCATATCCGCCACCGCCTCCTCCGCCTCCCTTACTGTAACCGCTACCACCCCCTTTACTGTAACCGCTACCACCCCCGCCGCCCCCTTTGTCTCCATAATCCCTGCCACCGCCTCCATAACTGCCTCCTTTGTCTCCATAGTCTTTACCGCCTCCTCCTCCATATCCGCCTCCCTTGTCTCCATAATCTTTACCGCCCCCTCCTCTTCCTCCATCATCGTATCTTCCTCCTTTCTGTGATTTTCCTCCTCCTCCT…
>DN1074_c1_g1
GCTGTCTGCTCGTCTGCACACTGCAACTGCAATGCTGGTAAAGCCGTTCAGGTCATAGTGATTATTAAAATCGGTTTCTACTATGGATTACACATTCTGTTCTTGAACTCTACTTTTAATTTATTTTATTCAATGTCTTACCAATTTTTACCAGTGAAGTGTGAGTAGCAGTGACAACGAACGACTTTATCTGCCGAACGAAAATGGCTACAGAATTCGGGACTGGCAAAACCGTGTTCATATTAGCTATTGTTGTGGGTTGCTTCGCTATTTTATGGCCAAAAATCTTTTATCCTATGTTGCAAGGTTCAGTTGCTCCAAAGGAGCCCACAGTAGTCAATACGAATGACTGTTGTGATGTGATATTTGAAAGGGATGTCACTCTTATAAAAATTATGA…
>DN1074_c2_g1
CCTGCATCCACACATCGGGCGACTCTCTCTCCTTCCTGCCCTCTCTCTCCTCTCTCTCCTTACCTCCTCCTCCTCCTCCTCCTCCTCTGTGCTCCTCGCAGCAGAAGGGTCGCATCATCTCCGTCTCCTCTGGGTCTTGGGAGGAGGAGGGAGGAGGCGGTGGCTCTGGGTTCATCACTGGTTCTGCATTGAACATCCTGTCGTTCAACCTGGACTTATCAGCGTTGACAGTGGACAAAGCTCGCACGATGCAGACAAGCAACGAATCTCCATTGCCAATGTCTTCGTAGTGAGCAAGCGTCTCAGCATGCAACCTCGAACCGGGGGGGATTCCCAGAGTCTCCACAATGTCCTCGACGTCTCGAGGCGAGAATCTGTCAGACAGCAACCGGCCTCTGT…
>DN1074_c3_g1
AGCGTACCTAGCAAAATCACCTCAAAAAGTGTGTGATATTGTTGATGAAAAACATTTCTTTTTTAAATACAGACAAAATCTTCAGGTGATCTGCTTACATTTGCACTTCAGGTTGTCGACTATTTATCATGAGAGATGTTTGAATGCTCAATGTTTTATGCTTTGTTTGAAATTATTGTTTTTGAAATGTTCAATGTTAAATATATAAATATCTCAATTAATGCATTTATAGCAATAATTATTATAATTATACAAATAAATAATAAACTCAACAATAAAATAACAATAAATGAATAACAAAATAAATACATAAATTAATATAAATAATAACTGAACGAATAAAGAATAAACAATAAAATAAATAAATTGAGGTTACTATTTATAATTTCATTGATGGAA…
>DN10751_c0_g1
GATCTAGGCCTACCAAATTCACAATATCAACATCAACTCTACGGAATTTATTAGTTGCAGTTTAATTATCAATAAAATATTATTTAGGAATAGGGTAAACCAGCCCACGTTGGGACACCAAAATTCAAACGGCTATAACTCCAACACCAATTGGATTTTTCCTGATTTTTTTAGATCAGTATAATTGGTTTGATTTACACTTTCATCCTTGTGAATCACAAGTTTGTCAATTGTTAATTAAATTTTCTAGAGGAAAAACAAAATTTTGGAGGTTGTCCCAACCTGGGCTGAGGACCGGCCCACGATGGGACACCCTCTAGCCCACGTTGGGACATTGAATGGAATATGACAGATTTCTTTTTAAAATCAAATATATTGAAAAATACATAAATACATTTA…
>DN10755_c0_g1
CTCCATAAATCAGTTTATTGGCTTATATGAAAAGAAATGCAAGGATTTTTTTAAAAATCCTTACATAACTTTGGAACAATACATGTTGCAGATTCAAAACAATTCAGAAGTCGGAAAACTATCAACATTTCCATTTCGTGATGATCAATCTATTATTAGATATTAATTTTCTCAGGCAATTCAATTCTATAAAATAAATACTGAAATATTGAAAAGAAAGTTTGTCAGACTGAATGAAATGGGAAATTATCAATTCCAACGGGGAACCTGCAGCTAAACTGTAATAATTACATTCAACTCAATTACAATATAAATGTTTAAAATAAAACAGTTCATATAAGTTAATTGATTGGAACAAAATTATCTCTAAAAAGCTGAGTAGTTCATTTCACAATAACA…
>DN10755_c1_g1
TTTCAGTATTCAATTGAGTATTAATTACGTACATGATGGTATAAAACTCACATAGAACATTGCAGAACAAATCAACTGCTGAACATAAAATTCTCAGTAGCCACCAGGAAGTCAGATTATTCCCAAAGATTAGCTATATCATACATAAATATAAAATATACATTATACATCATTAAAATAATCTCAAAAGTAAATATCACAGTTTCAGAATAATATTACAACTTTAAATAGGTTTTTGTCTCATTAACGATGTTTTAAAAGTTCTTGATCATGCAATTTCCGAAAAGAAATGTTTTACTTCATCCACTTTATTCCTCCATACTGTCTTTAAAAAAATTAAAGAACGATGAAGAACATAGTGATATTTAAAATACAAAGTTGTGTTACAACTTGGCTGCA…
>DN10759_c0_g1
GCTCCACATCTTTTTCAGATGGTCTTTCGGACAAAGACTCAATCACCGACGATATGAATACATCCTACACTGAAGAGACGAGTACAGCATCACACTACAACAAGCGGTCAGATTTCCTAACCAATGATGAGTATGCCATGTATGTTCGAGACAATGTTGTTGAAAATATGTTGGTGCGTTGCTGTAAATCCTATGAAGAAGTCCAAGAAGGAGAAATTGGCAGGGTGATCAAAATAGATCACGAAGGACTGTACGATTTGAATCTACAGGTTGAATGGCAGAAAACTAGTTTGGACGCATCCGACACGCGGAGATATTGGGTTCGATTCATCCACGTCGAGCTGGTTGGGTTCTGCACAAATACGAGTGCTCCGTCGCCAATCAGGGTTGGAGACAAAG…
>DN1075_c0_g1
TTTTCGTATCAAATGACTTTTATCTTTTTGAAAAATGTAATCATTGAATTCAATCACACTTATTATTAAAATGACATTCTAAATATCACATTTCAACTTAAAAAAAAATGCATTCTTGTCCTGTTTTCAATATTGTATCTAATACTGTTACCTTAAAAATTACTTAACATGTACTTAATACTACCTGCTCTGAACAACAAAACACTTTTCAAATTTTCCTTGATGATTATATTAGAATTTAATGTTTGCTGAATGTTTAGTGTTTGCTGAATTTTAATAAAGATTTTCCAAGATGTAACGTCATTAACAATTTTCTTCAAAACGGGTTAGAGTTGTAAATTTGACTCCTACTCGTTTAGAAAGATAGTAATAACTTGTAATGAAATGTGAAAACACTGA…
>DN10763_c0_g1
GGATTTGGGGATTGTATAGAATGACTAGGCATTGTATAGAATGCCTGATTGCGTACTTTGCCGGTAACATATACATTATAAATGGCTGCCATGTAAAAATTAAAAATATCGATGCTCTTGAGTGATCGTAGAGGTACTGTATATTGATGAAATAATAATAATTATAATTGTAACTTTTGTTACAAAATTTCATCCAAAAAAAGCCAACACTGAATCTCAAATTTGGGCTGTTTTGTTCTATACACAATTTTTGAAAGATAAGTTCTGGTCGTGGAATATTTTTAAAATTGAAATTTGCATTTTAATTTCA
>DN10764_c0_g1
TATTCACTATTACTGTATTGTATCACTACTTTGTTACTCAGTAGAGTTCTTTCAGTATTCTTATTTCAGTATTCATGTCTTATTCAGTAGGCTTCCATCACTGCCGTAACAATGAAAGTATTGAAGTACAGTAGGCCTATAGTGTATCGCTGTTTGGATTGACATAAAATAAGGGATTCAAAATTCAAAAATTCAAAACTTCTTTATTGCCTTCTTAAATTTTTTATAAACATTTCAAATTATTACAACTCTTATAGTTGAGACAAAATAAAATAAAAAACAATACATTTTCATGAAATAGTTCAAGGCATTGCCAGCAAAACTAAAGTTTGAGCGCTGGCAAAATTCATTCCATTTTGTTTGTATAATGTCTATGTTTCTTTGTAACTTGAAATTTGA…
>DN10765_c0_g1
CGCGTTTTAGGGTAGTAAGGTATCGTTCGTCATTTATCGCGTAATATTAAGATAGTTTAATTCCAAAATGTCCTTTCCCAAAGCTAAACTCCATCGATTCAACGAAGAAATGACATGTGCCCCACCTCCAGGCAAATATGATCCGAAATTTGATAATAAAGTAAAAGGAGCAGTAATTGAGAAAAGCAAAAGATTCGCTGATTCAAAATTGAATTTGGCTTCATCAACAGAAAGCCTAGACAATGTTTCTTCTAACTTGAAATCAGCTAGCACGACAAATCTCCAGCCTGTCTTCAGAACTCCTCAGTTGACAAGGAAGAAGGTAATCTCTACACCCAAATCAGTTTCTTCAATAAACCTCAACACAATAGGAAAATCAAAGCGAGCTCTCAATAACGA…
>DN10769_c0_g1
GCTACAGCTACGAGGAAGGCACTGCGTCGTCTGCAGATATGACGTCATCAACGGCACAAGATGGCGGCCACCTCAACCACCCAGACCTCAACCTCAATCTGCCCTCCTCGTCTGCTGCCTCAGCTTCTTCCTCAGCTGGCATTGACCCCAGCAACGACAATGCCAACGATGCTGAAGATGATGATGATGACGATGAGGATGATGACGACGATCAGGATGTTGATTTTGATTTGTGTGTTGATGTGAGCAAAATCGGCAACCAGCAGGCGAGAGAAATGAATGTTTGTGCTCACATTTATGGCATGGAGAGCAACGATTTCTTCAGCTTCCTCACTCATGATATCGAGGAGGCCGAGAATCTGAGGCTTGCCCGGGAACGAGAAGAGGAGAAAGCCATGT…
>DN10769_c2_g1
GCACCGGCCCGAATTGCTCTTCCAGATAGATCTGACGCAGGAACTTCTCTTCGTTCACGGCTAAGAAATCGTTCTGCACCAATATCCTGTAGCGCTCATAGTTGATCTGTCTGTCCTCCATTGATTGGTTGTCTTTGGAGTCTTGATCGTGTCTCACTTCGGGAATGAAGTCCAGATGAGCCCGCACATCGAATCTATCGATCATTATGTCACGATTTCCTTGCCAAGCCATCATATTAACTTCGGCAGCAATGGCGACCTGTGGGTCCAAACTAACTTTGACAGGCCGCCCATGAAGCTGAAGAAACTGGGTGGGATCAGCTTTAATTTTCTCATAGTAGTCTCTGCGGCGCTCGGCCCTCTTCTTGTAATCAACCAACATCCCACGAATCTTCTTCT…
>DN1076_c0_g1
CCTGTCGAGCGGGGGGGAGCAAGAAAATTAGCCTGTCGAGCGGGGGGGAGCATCCTGTGGAAAATTATACTGATGAGCGGGGGGGGGGTACCCAAACCATTTCGGGGGGGGGTTCGAACCCCGAAACCCCCCCCCTGGGTTCGCCCCTGATACAGTAGCTACAATATAATATGTGATAATAAATTATGATGGCATATGTTAGCAAAAATCTTGTGACTTAACGACCTTCCAAGTAATCCACTGGTTGCCACCTACTAGTACGTGAAAGATCATTCTGCAGCGAAGCAAAGTGAAAATTTATTGCTGATAGTGAGATGGTAATGTCGTTAAACTTCCGGTCAAGGAAGAATAAAAATGGCTCAGAGATAGACGTGCGATGTCATAAAGTGGAGCGATTCA…
>DN10770_c1_g1
ATACCGTAAAACATAATTGATTGACCATTAATTGAAAAAACGAGTAAACAAAACTAATTCTCGTTACTTTCACTGCATAGGTGCACTAGTGATAGGAAATGTTAATCTCATTCATCGTATTGTTGTTTTTTCGTGAGTTAAGAAATCAAAATTCTGGAAAGCAACTCCTTTTCGCCCAGAAAATACCACCCAATTGAGATCAACTTCAATTTCACGGCCAAAACCTTACGAGTTGAATGATGTATTCAATTACGAAGTTCCGGAGACCTCGCAAAAACACTTCTACAACCACATTCAGCAAGGAATGAGCTGCAATTGTCCGGCTGATTGTGTGTCGCAACAATACCTCACCGAAGTCACCACCTCACAAAATGTGAACTCTTCCAAGGAAATACAACT…
>DN10771_c0_g1
CTCAAAAAACCGTTGGTCTTAGCTGGGATCGAACCCAGGGCTATGCGGTTATCAGGCGAGTGCCTTATCCAATCCTCCACGGCGCACTCCGCCACTCCACTCACAGTCAATTACATTGCACAAACCCAAATATCTCCCAATAATATTGAGCGTGTATCGCTCGTGTATATACCGAGTTCAAGCAAAGCGATTTTCTGTGAAGAACTACGAGCCAATATCGTTGCTAATACGTGTGAACTCGCTTCAAGTACAGTAGGCAGCAGTGAGCACTGAGCAGGATAACGGAAAGTGAGGTTAGGATGCAAAACATCAATGTAGTTTAGGTTATGGTGTTATCATACCATCATAGTGATCAATTCTTGTATTAATCTTGGAACCTACACACGTTAATTGGAATAT…
>DN10772_c0_g1
TGCTGAAATTCTGCATCTGTAATTTAAATTCTCAGTAACAAAACTTTCTCTATAAAAATTGTTGTTTTCTTGAATTTTGGATCTTGTTTTCCTATATTAAATCCATTTAATCAACATTTTGATTACGTAAGCGTTATCAAGTATGGTTCTTAATAAACTATAAATTCATCCAATTATTACCTTATAAAACACTTTCAAAAATATAAAAAACACAATATTATGTTTGCTTCAGAAATATGTCTCCGTAAGTTTCGGATTTTGGTCTCTTTATTATTAAAAATCACAAACATGCTATCACACTCAACTCCATACTTTTATAAAAGAAAGCTAATGCACAAATATATCAGTTATTGCTTGTAGCTTGTAAAACATGTATAATATTGTACAGGCGATATTTTT…
>DN10773_c0_g2
TTTTTTATGAATAACAAACTTTAATCAGTCTGATACACAATTGCATGGGAATTCTTAACATCAGACACATTCAACATAATATACAAACATACTTTCTGCTTATTTTCAAGAATATATATATATTTTAATCAAATATCAAACTTCGTAAGCACATTTAGAATGGGTAACTACAGTATAACTAAATCATTACCACGTTCTTACTATGATACTTGTACTTTTTCAAATAGGACAACAACGATTCTGTCTACGTATAAAAACTTCCACCAAAATCAGGAATTTGTATAAAATACTATGACTTACTCATAGATATACACTTATGGATTCACAACATGAATTACTTATTTGGTATGCGATTGTGAAATAAATATCTAGTTATTATTTCAAGGGACGTTAATTTTT…
>DN10774_c0_g1
TTGACAAATTTTACATTGGACTAGATTATCGCCGAGATTATCGAAATAGTTCCATGCAGGACTTGACAAATTTTACATTGGACTAGATTATCGCCGAGATTATCGAAATAGTTCCATGCAGGACTTGACCCCTTGGCTTTCAACAATGAATCCAAATCAATGGATGTGGAACAGTCGTCATTTGCAAGTACTAGCTCATCCACAGAGGCTCCAGGGTGGTTGTCATTTTCAATTACGGTTTCAACGGAATTCATACATTTGTCAAGGACGTACGCGACGTTCCCATCACTAGAATTTAGAACACCATCCGAGAAGTTCACTTGCATGTCATTGGAAA
>DN10775_c0_g1
AACCTTAAAAAGGGGCTCAGTGATTCATCTTGCCCCCCCTACTTGTAAGGCCTGGGGATTCATCTTGCCCCCCCCCCCACTTCTAACGTTCAATCGCCGCCACTGGTAATAAATGTTAAAAATTCATGCGTATAGAGGATACACTCAGGGAGTCTTTTTTGGGCTTAAAAGTACCCCAGATAGTAGTCTCTATACATCTGACGCACATAATTAATAACTCCAGGAATTTCAACTAAAATAAATCAAGACCTTACATCTCATATAACACGTCCTAAATTTCAGAGTCAATTCATCTTTATTTAACTTCTTTCTTGTAACTTTCCCCTTCATCATCAAATTTTTTTAGTGAATAAAAAAGATTTGGGATACTATTTTCTGTGTAATTTTATCGTATAACTT…
>DN10776_c0_g1
TCTAATATAATAATATTGTTAATTCTTGAAATGGAAGAGATTCATTACAATTCAAAAATATATAAAAGGTAAATACACAAAATCAATTAAAAATTTAATAAGATTCACAAAAAAAAACAACAAATCGTTTCGAAAAAACTTGGACAATTTAAAAAAAGTTTACTTTTAGTTTGGGTGGTTGATTAATAATCAGGATTTTGAAAAATTCTAGGGAAAATAATTTGGAAAAGGCATTTCCAAAACATTCAATCGCATTTCTCGTCAGTTTCACAAAGGAATACATCGTGGCAATGAGCTACTGCCCTAGAAAAATACTTTCGCCTGACGAACTCGTAGATATGATAAATGAAAGCGATGGAAATGAGGAAAAGGGAACCAGTACCAGCTTTTACTTGCCAT…
>DN10779_c1_g2
CCTTCATGAACCCTCTACAATAATATTTTGTTGTTTGTCTATCACTAAATTTGAAAACATAAAAAATCAAAGAATACCACAATAAATACATAAAGTGAATAAACTATTGTATATTCACTGTTCCTTCTTACTGAATCTATAATAATATTTTGTAGCTTGTCCTTTATTAAACTTAAAATTGATTCAATACAATATGGTTGGATATATCATACAATTTGAACTAGTAAAATACATATTGATACTTTCCAATCTTCAATCATTAATTATTTATTGAAGTCCTGGAGACAAAGAGAGCATCACAAGTAGTTGGTCAAATCTATACGAACAAGCAAATGACAGCAACTGCATACAAAATATTATTCTCTTCTCTTCTCCAGGATTCATACTCTACAATTGGAA…
>DN1077_c0_g1
TTGAACCAAGAAAATTCGATTTTATTGAGTTGACCATCATTGGATTTTAACAAAACTTGATCTAGTTTAAGAATAATTCAAAGTCCAAAAAATGTCCAGCTAAATCATCTCTAATCTAATAATTATTCTACATCAATTTTAAATGACCTGACACTTGGTCAATCAATCTCGCTGGAGCTGGCCCGATTCCAAGAACTGTGACAGTTCCCCTAGCAACTTGTGTCTTCCCAGCGTCACGTACTAAATTGTTAATGATGCCCAATTGGGTTGCTTTTGCGGCGAGACTTTCGAGCTCCTTCTCTCCCTCTGCTTTGACCACGATCTTCGGCTGCCCTTCGTGATTCCAACGTCTCAGAGTTTCAGGCGCCTGCTCAACTGCTTTGTCGTAGCACAAAATGG…
>DN10780_c0_g1
CAAAATTGTTATTATGTTGTTGATCGTGTTTAGGCTTTAAACAGTGCAATATTCTATGGAAAACATCTTGACTTGTCAAAATTGTCTTATCATTCTGTTTCAATCTCTTCAACAAATGAAATTCTATCGATATGTTGTCAATTTACGTTAACCAAAGTCTGTTTATTTACATTCATCTTGATAACACTCTAATGTCATTCTCACGTTAATTATGATGCCTTCATTCAGACAGAAAGTAGTTGGATTCATTCGTCAGTTATCGAATCAAAGTGAAAATAACAGGAATTTTGAAGATCAGAAGCCTGATCAGCAATCAGAGAGTTTCATCAAGAGGTATTTGAGTGGACAAGAGGAGCGCAAGGATGAGCCGAAGATAGTGCACGGGCGGGTGGCACAGGA…
>DN10781_c0_g1
TCCCTCTCCATCCTCGAGTTCACGGATAGTGATCGTGTCACCCTCGCCGCCCTCGAGCAGGGGAGACTCGCCCATGTTGAAGCTACCACGGTCGCCGTCTGCAAGGTGGAAGAGATGGCAGCCAGACAGCAGGCGAACGCAGCGTGCCACCCCGCAGCCAGCAAGGCGCCGTCCGTGCACCGCTGGGGCTTCCTTCGGGCTCGCGGGCCGCGCTGCAGCCAGGACATCGTGCGCATCATGAAGAGTCTGCAGCCGCTGCTCCAGGATGCTGTGCAGAAGAAGTGCACCACACGGCTGTGGGAGGCGCCCTACACTGTGTCCGGCCCTCTCACCTGGCGCCAGTTCCATAGGCTTGCTGGCAGAGGTACTGATGACCGGTGCGAGCCTCAACCTATTCCT…
>DN10782_c0_g1
TTTTTAAACCATAAAATCTTTAATAAAAAATCCTTACAATAAATTTGAGAAGAAAGTAATGAAATCAACTTGAAGAATTATCAATATAATACAAAACATTCTGAACGGTAAGAAGATAACAAAAGATTACTTGGTGTGCATTTAGAAGTCCAAGTATCAAGTATGAGGTAACGCTTACGATTGAAATACAGTATCGTATCTCATTCTTCACTTATCTTCAAAATTTGCAATGATTTTTTGCCACTTCTTGAAGTCAAATGATAAGATCATTTGCTTTGGATCCTCCTCTCTTTTGCTGGATCTTCTCATATCTTTGCTGCTAACGGGTTCAGCAAGTGGTGTTCCATCGTCACCGATTTTCAGATCAGCCATGTTCTCCCTGATGAGGAAAGCAAAATT…
>DN10783_c0_g1
TATCATTTCTGTATAATAACTATCAATCTGTAATATTACTATCATTTCTGTATAATAACTATCAATCTGTAATATTACTATCATTTCTGTATAATAACTATACATTTACTTATTATTATTAAAGTATTTATATGCTTATTATGGATGTCTTGGCAGTTAGAAAGCTAATATGGACGTATATGTTATACGATAATATACTAAGTACTTGTACATTGAAGTATATATATCCTAATGGATAACCACAACTGAAATTAGTAAACATGGTGAACTGAAACATCTTAGTAACCATAGGAAAAGATATCATTTCCAAAGTAGTGGCGAACGAAATGGAAACAGCCAATCTGTATTATTACATCAAATTATAACAACATTTGGAATAGTGTACTAATATAGTGATAG…
>DN10784_c0_g2
AAGCGATGGCAGCAAAAAAGATTCTCTTTTCACAATCTATAGGCCTAATACGGGGTTACAGCTACGCCAAGAAACTCTGGGTGAACTGGAGAAGAAATACAAGAGTGTTTCATCAGAAGACGCAGAAACCCATTGGCGTCAACAGTACACTTCGTCTGAAACCACATGTTCACATGCTTACTGGCGAGGCAATTGCAAAAACGTCTCATTGGGCTTGGATTGTGAAGTAGGTCTACGAAGAAGGACCTACAACGTGCTTTCAGGATCTGTCCTCAGTGTGTGGTCGAGAGTTGAAAATGTCCTTGCCCAGAAAACGGGTCATAATTCAAAAATGCAAGTTGTTCGTTTGAGAACAGGTGAAGGCGTCAAGATTGTAGGTACTCTCATCCCGAAAACATG…
>DN10785_c0_g1
TTCTTCTTCTTCTTCTTCTTCTTCTTCTTCTTCTTCTTCTTCTTCTTCTTCTTCTTCTTCTTCTTAGCGTTTGTCCCGCCCAGTGGCAGGGTCCGCTATAAGGCTCAGCTGTCTCCATTTCTGTCTGTCTTGGGCCATGTCCGGAGTCAATTTTGCCAACAACATATCACCACGCACCGTGTCCATCCACCTCATTCTCGGTCGTCCCCTGGGCCTCCTTCCCGCTATGTGTAAGGCATATGCTGATCCAGCTATAGTGCTCTCCTTTGCCCTTAACACATGCCCAAGCCAGCGTAGACGTCCCTCCTGCATCTTTTGATGGATTGGCACCACTCCAAAGCGCTTTTGTAGAAGGATGATATTTGTAATTATTGTTTAAATCAAGCATTATCATTGATA…
>DN10788_c0_g1
TTTTTTAGTATTGCAAACGTTTAATCCAAAGTATTGACAAAAAAAGGTAAGAGGCTCAAAAGTTGAAACTCGAATTGGTCCACTTCATTTTTATTTGATCAAACAACTTGTGATGGCATCTCTTCGTCGAATAAACCAGCAATAATATTTCTGGCTGTCATTTCGGCCATTGCATTACGGGTTTTCGTTGTTGCTGTTCCTTGATGAGCTGTTATTACACATCTAAGAATTTTGAGTAATGGATGGCCTCGAGGTAGAGGCTCTGGTGTTGTTACATCAAGTCCAGCTCCCCAAATTTGACCATGATCTAGAGCATAGACTAGTGCATCTTGATCGATTACCTCTCCTCTGCTCACATTGACAAGTACAGCATTCGATTTAGTTTTTTGAAAAAACTCT…
>DN10788_c1_g1
CCTTATAAAATGAATTTATTAATTTCTTTGTTAATTGTACCGTTCATATAGATAAATTCATTTACTGTATAAATTTATGTAAATTCGTACATAGAAAAAATATTTATTTTTATACATCTTTAAACAATAAATAAAGTACGCAATGACTGTCTATAACTTGGGTGTATGTACATTGTAGCTTCGTTCTAAATTATAATATTTGGATAGAAATTAACTAGTCGTAATAGTACTGTATACCATTTGCATGCAAGGACTACATAGAGCTTATCTCTTTATAAACTATCATACTTGCCATCTATTCATTACCCATACGTTTGTTCAATTCACCACAGCTTTCTCACATTCTGAGTTGGTAGTTGAGTTTTCAAAAATGCCAGTTTCAATCACAGTAAAATTTAC…
>DN10789_c0_g1
CTTAAATATAGTTGTAAATATACATTATAATAATGGTAATATCCCATGATTCTTAATTTTTATTTGAAAGTAAATGAAAGAAGTTATTCAAGAGCTCGTAATTACCTTGGTAGTAAAAAAGGAAGAATTTATTGATTCATAGTCTAAATTTCTAGAAATTTCAATTAATTTCAATAGAAAAATAAGTATTCACTATAATAGTTTGAAATTTCTGGGGAAATTAAATTTGCTGTAGTTTTAAAAAGTTAGAAAATTTAATTCGAAGGAAGTTAAGATGAGTTGATAGAATTTAGCTTTAGTTAGTGAGAAATCATAAAATGAAAATGCAATAGCAATCTATTTTCTCATTTCATCAATATAAGAGTTTTCTCGTAGATTCCAAGAGACTTTAGGTAGAGT…
>DN1078_c0_g1
TTTTTTTAAATAAGAATCAGTTTATTCAAATACACAGTTTCATGGGACAAAAAACGATTACGTAGCAAATAAAATGTGAGGAAGCATCAAACTGTGCTAGTACAGTGGTTTAAAAAATATACAATCTTTATTTGGTAAATGTACAATGTTGCACTCGTTGAGAATGCAATCAGCACCAGAAATGTTGGAATCAGCGCAGCTTCTTCGATATTTCTGCGATACAGCTGTCGATGCGCTCGGATTTGCCCTTGAAGGAGGAAGGGTCGGGCCCGATCATCTGGATCAGCTGGGGCACGTCCTGGCCCGAGATCTGGCAAAAGCGCGCCAACGCCTTCATGCATCTGAACAGCTGTTCCTCCGGCGGACTCGAGTTGAAGAACTGCAGGATCGCCATTGTCA…
>DN10790_c0_g1
CCTCCACCACTCCTGTCTCAAATACTAGGCGAGATAGGAGTGAAAAGTGAGCTCAGTGTATACTTGGAGGCGTGTGGTGAAAAAAAGGAGGGAGCCGGAGTTTTTTATTTTTTTTTCAACTCCGGTGATTCCACTCCCCCTTCCACCACACACCTCGACATCTCCAAAAGTACACTGAGCTCACTTAACCCCCGACTACTCCGATCTCGCCTACCGGTATTACAACCAGTCAGGGTTAACACTATACGAAGATACGGGTCTGAACTTGTATACAACCACACACAATTTCAAGTACTGTTCATAAAGTGCACAATCTAAATGAATCGTTTGCACTTTTTTTTTTAGCTCTCCAGCTCCTTGCTCCCCAGCTCCTTGCTCCTTGCTCAACCAAAGTGTCTG…
>DN10792_c0_g1
ATTGATTGATGTTGATTTGTTGACAGTTGATTTTATGCGAGCTCGATGGTTGGTTATGTTTTAGTGGCTAATGTCAGTTCGGTATAATTTTTACTTGTAGCAGTCTTGGTGAACTAATGATAACTAATCAAAGGAGATAAGTAATCTGGTTCCAGTGTAGTGAAACAGAGCCACGCCATATCTGTGCTAGTAGTTTCTCTGTACTATAATGTCTGATAACAACGGTTCAGAATCTCCTTTCCAAAACGTAGATATTTCTGAAAAGGATGACGACAGCGATGATCTGTTCAGCTCTGCAATTGACGATATAAGCTCCAGCCATCAGCAACAGCAGAATAACAAACAGAGTAACGAGAATGAACGACCAGATTATCTTCCAAAACTTCAGTTATCTGCGCA…
>DN10793_c0_g1
AAAAAAAGCTTGGTCTGACCGGTGCTAGAACCGAGAACCTCTTGGTTATCAGACGAGCGTCTTATCCATTGCGCCACGCCAACCCCGACTAACCCACGCCCAACTAAAAATTTAGTAAAGTTTGAATATTGAAATTGAGGTCATTCTCATCATATTAACCATCTTTTCTTGTTATAAAAAAAAATCCCATAACCAAACAATGTTTTTATACTACGTGTAAAGAAAATGATAATTTCATTCTTTGTGATGTTGATAATATTTTAAGTTGATAAATATGTGAAAAACGTATAGGAAAATGGTAACTTTCTTCTCTGAAAATGGAACTTCACATCACCAACAGTTCAAGAATTTGGTTTACTGATGAAATTCCACGACTGGAGTACATTTTAAAACACCTAC…
>DN10794_c0_g1
TTTTAATTTAATGTATTTTACTTCATTTGATGCAACGTGTTTGTACGATGTTAGCGTTATAGTCATAATTTTGAAGAAATGGGCGCTGAAAATGCACAATTTCACATCCAAACGGTAGTTTGTAGTATTTTGTGAAACAGTTCAAGAAAAAAATCTAAAATGTTTCCTCAGATAAGATGAAAATCTTTATAAGATCTTGATCATTACCTGGAAGTAACAAAATTAATGATATTACAATCATAGTCAAAAGTAAAACAAATTAAATGAATGAATGTTACTAGCGTATACATTTAGATCAGATTAAATTCCAGATGTACGAATTGTTTACTATACAGATCGTTTTCACAGTAAAAATAACAACGAATTCTGCTCACTACAACTTGGCCAAGAGTTCAAATA…
>DN10794_c0_g2
CGGAAACATTCAAATCTGTTTAGTCTGAATATACCGAATGAAAATTGAAAAAAGGAAATCTGATTTTTCCACAAGAGAGCGAATTTGTGCACAAGTCATACATTGTCAGCGCAAGTTATAAGAGAATATTTAAAATTAATTACTAACTAGAATAAGTTCATGAGTTTCATACATTGTCAGCGCAACTTATACAAAATAATCTAAAATTAAGAACATGGATGTATTCAAGATTATTCATACTTTGAAATCAATTGATAAAGATTGAAGTTAGTATAGAGAGCCTGCAGACACTCAATTCGTTTTGAAAGAATATAGAGTTCCCAGTTCAATTGAATAGTTTGTTTTGAAGAGGGATTGAGTCAATTTCTTCAAAAATTTAGTTACTTTGAGAATAGCACT…
>DN10795_c0_g1
CTTGAATTGAATATCCACTCTGTTGTTGATTTATCAATTGAATATTGTAGAAAATTCGGTTGAAGGTATGTTCAACATCACTGAGAGAAAATGCGTGAGATGTCTGCTTTCCATCTGCTTCCTGACCTCACTTTTGTTGATCTACATGCTTGCAGTAGCCAGGCGGCGGGAACCGACAGTGCCAGGATGGGAATTGGATGTAAGCAGGGATTTGAGACTCTACGTTCAGCCTGAAAACACCACTGTCGTAATTTCGGCCAGCGAGCTATGCGAAACTAGAGCTACTTTTTTGATGGTTATCGTTTGCTCAGCGCCAGATCACATAGAGAGACGGAATGCCATCAGGCAAACATGGGCCTCCCGTCACGGATCCAACGTCAAGGTAGCATTCCTACTCGG…
>DN10796_c0_g1
ACACACCAGAACACGTAGCTGCTCTAATTGAAAGGTTTTTTGATGTTGCTGCTTAACCCTTAGCACTCGACTGTCGGGAGAGCCCCGACATGACTGAATTCTGCTTCCACTCGTATGTCGGGGCAGCCCCGACATACGCTGTAACTCGAGCTTTGAAGCATTGTAACTCGTCTGTCGCGATAGCCCCAACAAACTATTCTATATCAGTACGTGCTGAATTCTATCGGCTTTCCAGTGAACTATTTTTCAAATGCATTGTCCTTCAACTGTAGCCATCAATGACGATGATACTGATTGCTGCAGTATGGTTAGCGTAAGCGTTCAGTAGTTGATAGAATATGTTCGCATGGCTTCTTCATAGCGATCGCGTTCAATTTTAGAAATAAATAAGGTGACCAA…
>DN10797_c0_g1
AATTGAAATGCCTGAATCATAACCTGCCTGATTCAAAAATTCTAGTTTTCAGAATAATGAAAAGATCAAATAGCTAAGAATCGTAAGATTCATAACCCCTAATACCCAAGTAATCTGAGAATTACTTCACAAAAACGTTTCCGGATAAAGCTCAAACAATGCAAATGGAGTCAATGGCATTTCATGAATTCAAGTTTCAATAAAAAAAATTAAACAATGCTCATTATAGAATACAGAATTCCTCTTCCTCTAACAGTAAAAGAATATAGAATTGGACAATTATACACAACGATGGAAATGAGCAGAGAAGAAACAGGTGGAGGTGAAGGAGTGGAAGTCTTGGAAAATACGGCATTCAAAAACTTTCCACTTCTTGGAAATTCATTCGACGAAGGTCAA…
>DN10798_c0_g1
TGCGGCTCGGGCGTAAAAACTTTCTCTCGTGCAGCAAAGTACCACTTTGCGCACTAGTTACACAAATAACTATTATTATCGTCTGTTTTAAATGCTCTGGCATCTTTCCGAAATAGAGATACTATACAAATTCAATACACAGTGAACAGGTTGTTCTGTGATTTTAAAGATGGGTGACGAAGAAAGTGATACAAAGAGGGTGAAGAAAAAATTGAGCATATCAGAAATAAAAAACCAGGTTGCTAGCATGTTGGGCGCTATAGCAGAATTAGATTCTCAAGAGCAATCAGAAGCATACGACTATCTGCAGAAATGTGTTACGAATTTAGAAGTAGAAGATGGCGCTCTGACTTTGGAAAGTGGTAACTCAAAAACTGAAGATTGTTGTTCTATTTCGAA…
>DN10799_c0_g1
TAGAAATAATATTAAATTTATTTTCAAACAAAAACACATAAACAAGAGTCCCGCTTTGTTAAATGCTATAACAAAAACAAATGGTCAGTCTTTGAATAAAATTTTAATTAACACAAAAATGTAATAAATAAATCAACGTTATCCTTCAACAATAAAAATATTATTAGTTTAGAATCAACTAAACCTTTTTTCTCGGCTACATTGAGCATACAATTAATATATTAAATAAGAACCAGTTAACATATATTTAAATTCTATATAAATGAAATACTTTGGCTCCAAGAAGCAGTTACTTATACAGTAGCAGTTACTAACTACGAAATCAGTTATTTTTCCTCGTGAATCAAATTTCAAAAAATTGTAACTATCATTTTTTCTACAACTAATATTGAATTTCAA…
>DN1079_c0_g1
TTTTTGTCTTTTAAATTGAGCATGTAATTCGAAAAATAGATATTTACATACATGACATTAAAACACAACATTCTTCAATCACCAAACATTTTGGTAAAATTTTCATGAAAGACATTTCCATGTTTTCAGTTCAAAAATGACTAAAGTACATTAAAACTTAACAATACTTTTTGATTCCTTACAGTATAAAACACTCAAAAAACTTACAGCTAAAAGGCACACATTATTCATACAATAATAAGTGAAGATCTTCAAATTGTATCAATCAATACAATAGCTTAATCTATATTTTGGACGAAGATTTGAGATTAAGTAAAACAGCCGAAATTAAATAAAATATGGAACGACAAAGATGCAGAACAGCCAAGCTAAGGAAGCATGAATTTGGTAGCCTTCGCC…
>DN107_c0_g1
CTTATCAATTGCGGAATTTCTTTGAAGTGCCAGTCCTATCTCAGATGTCGACGACTATCATAGCTATTTCCGTTTATATGAGTGACGTATTGTTGGTTGAAGTTTAGTAGTTCATTTTGTCGTAGTAGAAAGAAACAGAACTTAAGGGCTTTTTCGATAAGTTGAATCGTAGCAGAGAAGCCTCATACATGCATCTGTTGAAGTAGGAGACGATAATTTGATTACGAGGTCTGTCGACCTCTCAGTTAACGCAATTCTACACATCAGCTTTAAAACAGCGATTGAGAGCGCCTACCAAAATGCCTGTCTCAGAAAAAATTGGAAGAAGGAACGCAATCCCAATTTTGCATTGCAGGGGCACCCATTATGAAGTCGGTTTTGATGTGGGTCGTACCTTCA…
>DN10800_c0_g1
CCGCCAACAGCAACAGCAGCAACAACAACAACAACATACACAGCAACAACAAACCACACAGAAAAGCACACAGCAAACCACCTTCAAATTTGAGGAACATTATACCACTTTGAAGAATGCCTTTGGAAATTTGAAGTCCAACAGCGACTCTGACAAATCAGGCGAGAAATCGTTCCAATGTTTGAGATCCCTCAAAGAGCAGCATTATGACCTTTTCCAAAACATGGTCTTCCAGTACTACGATTTCTTCAAGCAATGTTTTGAATATAAGGACGATAACAAACAAGAATTCCTTAATTATCTGGTCAACAACTATGTTTACAACAAGAAGAACACAAGAGTTTTGGCTATCGCGGTCAAGACAGTGTACCTTCATATGACACAAAAGAAATCCCTGAC…
>DN10804_c0_g1
GCTGCACAAGAATAGAGAACTTACTGTGGAAGTATTACAGATGACCAATATTATTGAAATTTTGATAGCTTACATGCAAAAAGAGAAAGTAAAAGTATTTTCGTGGTTTTAAAGAGATAAACAACACCCATAATATTTTAGTCAAACAAACCCTCGAGTTTGAATGGTTTCCTTATTTAGATGGAGAAAGTCAATCAAAATTTGTAACAAATAAATGAAAGTTTCAAGTAAAATTGCAAAATCAAGGGGCCGGTTCTATGCTTTCCATTTTAAAAGTTATTCTAGTTGATGTGATATTTCCATTGAATCATTGTATTTCAATTTTTTTTTCGTAGTAGACCAATCTAAGATCACGTATTCCATAGTGCATTCCTCATTCTTCTTGCCTCCCAAAAAGCT…
>DN10807_c0_g1
GATCTCTCGGGATTGAAATTATTATAACCGTTCATTGATTGAATTATCCTTTTTGAAAAACTAGATTAACATCACTTTTATTCATTGGTTTCGTAGGCGCAATGGCTGAAACATCGCTGAAAAGAAAAGTAGACGATTCTGAAGAGAAAGATGACTTCGAAACAGACAAACCGAAACGTCGTAAATTGAACTACAAAGAAGAAATAATTAAACTTGGATATGAAGGAGACGAAAAAGATTTAGAAACTTTGTCATTGAGACAAACGAAAAAGCTATTGAGATCATTAAAGTGTAAAGTGAATCTACCTATGAAAAGGAAACAAGAAAGAGAACGGAAGAAATTGAAAAAAGTCTACGCGAAAATGAACAACTTGGACTTGGGACCCTCCAGAAAGTTTC…
>DN10808_c0_g1
GAAGCCCTCCCTTAATTAAACTATTTATATTTTTTTTTTTTGAACAAATTGAAATATTTTTAATTCCACTAATACAGAATGCACAATTAAAACTCGATCTAGATTTCTTCATTCATTGAATTCTTCAAGGGAATCGTTAGGAAGCGTCTTTCTTCACTGTTTGAATGGCTTGCAGGCCACTACTTTAAGTTTTGGTAAAACATTATTTACGCCGGTTACTTCCCCAAGACATATTTTCGTTTTCTTCTCACCAATATTGTAGTAGACTACAATATACGTAAGTGGAAGTAGTTTTTTGACCTCATAGCTGTATGGTATATTTACTTCACCTTTGGAACCAGATTTCAGGGCTTTGTATATATTTTCGCCTTTATCAGTAAACGCTGATTTATCAAATAG…
>DN1080_c0_g1
CACGGAACGGATATGGACATGGCGAACCTATATTTGTAGGACAGACAGAACGGTCCGTCGACGGACGTAATGTGAAAACGCTGTCAACTGAATTAAAAAATTTAATACAGAATTTTATTCTCAAAAATTGAAACACTAGAATACTATTATACCAATACTGTGCTCTACTAAGTTTCCTGAGAATTGTTAACATTTAAGTTTTAGATTTTGTGATAAGAATAATTCGGCTGAAGATTTTGTTTTGATAAAGTCTTGAATTACATGTCCATTCTATAAGTTGATTTTGCTCTTAATGATCAACAAATAATAATCACCGATTGCTACATCATCTTTCCACGAGATAACTATTTAAGAAAAATTGGAAAAAATTTCTATTTAAGGAAAATTGAAAAGCTTTCC…
>DN10810_c0_g1
GGTGGGAAAAGGAGATGGAAAAAAGGTGAAGAGGAAGAAACGTTCTCATGATTTTTCAGGTGATATAATGCTAATAGATGGGAGGGCCCAATGTGGTGTGTGTGGCAGGACTTACCATGGCAAAACCGAATTGACAAAACATAAATTGCTACATTATGGGGAATTGAAGTGTAAATTTTGTTCAAAAGAGTACTTATCGCTTAATGGCTTGAGAGGGCACATACGGGTTTATCATGAGTCTCGCCCTAGAGCTAAGCACCACAACTGCAACATTTGTGGTCAATTGTTTTCGTCTTTGTATGTGATGAAAGAGCATTTGCGAATACATACCGGCGAGCTGCCATTTTTGTGCGATTTATGCGGCAAACGCACCCGCACCATCGCGGCTCATAACATTCA…
>DN10811_c0_g1
CTCAGACAGCTGTCAGGATTATCTACCTGCTTCGCAGAAAGGAATTTTAATCGGTTCTGTGTGTTTTAATTTATTTTTAATAGAATTATCTATTGAAACAGATCGTCCGAATTAGTTTTCATCGTCGAGACGTCCTCTCAAACCTATCAACATGGCTGATGACGATCTTTTGCCTACCGAATATGATGTGATAGTTGTCGGAACAGGAATGGCGGAGTCCATTGTAGCGGCAGCTGTCAGTAGGATCGGGAAGAAGGTTCTCCATATGGATGGCAATGAATACTACGGAGGCATGTGGGCAGCATTCAACTTCGACGGCCTGCAGAAGTGGATAGCCGAGTGCAAGAAGGACGTTGCTAGGGACGCCGTTGCTAAGGAAGTGACGTCATCCCAACTCAA…
>DN10812_c0_g1
ATCAACATCACATCTACGGAATATTCATTATAATGTTACACTAATTTATTTTCTTCAGAACTAAACGATTTGGGTGTTTCTTTTTACTCATTTTTACAAATAATTGTTACTACACGGAAACTATTACAATCGCAATTTCGAAATGAATACTCCATGATAATTAATCTAATATAATTAAGTGGTGTTCACAAATCTTCAGTTCTTAAAATAGTCATGCGTTTTTTCCTATAGTGGCGTTTACAAATCTTCAATTCTTAAAATAGTGATGTGTGTTTGCCTAAATTGTCTCTAATTTATTAATACTGTTTACAAGGAGATACACTCGCTCCCGGGGCTTGGGAAGGCGAAAGTACTATTTGTCATTGTTTGTCCACTTATCATGAAGGCACTGATTAATTG…
>DN10815_c0_g2
ATCTCTTATATCTAATTTTGTTGGAATCAGAGAACCATCAGCATAAGCTTCGCTTGTGCGCTGATGATTCACCAATTCCATAGCAGTTGACCTAATCACATTGAGGTTATTTCAAAAGTATCACTTTTCTTCAAATAATTTTATACATCTGTTACATCTTCAACTGGACTATTGCACTGTACTGTTCAAGATGTGACAGATGTATGTCACGAAACCATGTCCTGTAACTGATAAATAAAGTGTGTGGAAGTTGACATAATCGTCGTTTTCATTAATT
>DN10816_c0_g2
TTGTACTCATACAATGTGGCTATCGTAAGAAATATTATATATATATATTATTATAAATAGTTATGTATGATACAATAATATTTACCTATACTTGGTATAATGCTATATTCATATATACCATTGTACTACGCTATAATATGATGCTGAAAAGTTAAACAATAATTGTGTATTGCATACGGTTATACACTTGTGAACAAATAGCTGAACGTTCAGTCGTAATATAACGAACCTAAAAGGTGTATCTTTTTCGCTTTTATTTCGGTAATATGAAAATAGTTTCTGAGGGTTGTTCTAGTGATATAAAAACTGTCAGGTTTCTTTCAGATCTAAGAACACATTTAATGAAAATTAAATGTTGAAAGATTTTCTTAGTTGCAGTTCAAACGATCTTAATTTCAA…
>DN10818_c0_g1
CAGAAGTAAGGTTATGACAGTCGTTAGAGTTGGGGGTGTGAATTTGTGTGGAATGTTGTGGGGGAACGAGGATGATCCGCATAGTAAGGTTACAATAGACAGAATTGGGGGATGTGAATTTATTAATGGATTTGTGTGAGATGTTGTGTGGGGAAGGAGGGTGATCTGCAAAGTATGGTTACAACAGACATTGGAATTATGAATGTGAATTTATTTATAGATTTTTCATGGCGTGATGTGGGTATGATTCAAGAATAATGTGTATGTAGCTTGTCTATCGAAACAAAGAGAGGCGAGAGGTTAGGTTTTTCAAAAATAACTTGATAATACGAAGGATTTCTGGAAAGTAAGGTTACAAGAGTCATTAAAAAGTGGACTATACTAGAGGAAACTGATTCC…
>DN1081_c0_g1
CGAAAAGTATGTGTGTATTGAAGTTTAGTTGGTCATTTAAAATTTGGTTTGGGTGTTGTTTGTTGTGTTTGTAGATTTCATAGTGCTCTAAAGTATTGAGTTTTGGTCCTTTTTCTGTGGTGTGAAGAATGTGTAAGGCTGAAAACATAGTGGTAGCGTAGAGACGGAGCGTGGATACAAGCGCAAAAACAGCTCGAGAGTTCGAGCGAGGAGCATGGAGACGTCAACACATAGTGGTAGCGTAGAGCAAACCTGGCGGCAAGAGTGCCAAGCCAAAAACAGCGCCAAATGGCTTTCATTTGAAAACATTATTACTTTGAAACATGTCTACTTATTGAATACATCTAGTTGTTGAATACATCTTTGCATTAATGTATCTGTACTAATCATCTCAACTAT…
>DN10820_c0_g2
TAAGGTGCTCGCCTGATAACCGCATGGTCCTGGGTTCAATTCCCGCTAAGACCAAAAGGTTTATTGAGAATCGGCCACTCCCGTGTCTCGGATGAACACGTTAAGCCAGTCGGTTCCAGCTTGTCTTCATTCACAGTCGATAATACAGGCGACTTCCCATAAGGGCCTCCTCACCTTATGGAAAGCCATACGAATTTACTTTTACCTGTTTAATGCACTAAACGCTTGCTATCAAGAGGAATATATTACAATGTTGTTGGGACGGTGCGAGTGAGAGCGAAATTTGTTTTTTCTCGCACAGCGATCAGCCATCTTGCGAACTGCATACTATGATACTATAGCTGTGCTTGTTCTGAAACGTTTGTGTTGATAACAAATGAGTAAACTAGGCTGAAGCAG…
>DN10820_c0_g3
TTAATATTTAGAAGAACAGTAAGAGTGTAATACAAACAATATAAAAAAGTATAGAAAAATAAATTGTATTGCACAATAAACATAAACGTTTTCAAAATAGTTTGAATAATACAAAAGAACAAATTGAAATCGATTGAAATCACAAAAGAAACAGAAAAATATCCATCAATTTTCCAAATAAACTAAAACAGTAGACAATAAAAAAGTATAGCAGCCTTGCTGTCAATGTTTCGCAACTGGCGAGGTAGAAAAAACAGAGTAAATTCAATGAATCACACAAAAAATATCCTTCATCTTCCAAAAATATGTAAAACTAATACAAAAGAAATTCAAAACAATTTGAATCACTATAATCACTAAATACACAGAAAAATATCTCCTAATTACTCAAAAGAATGT…
>DN10821_c0_g2
ATTTCAACTGCTGTTTTCATCCATACATTTATTTCAATGATGAACCCAATTTTGAATTTCCGAAGTGATTGGACTAGAATAGGTTGAAACCAAAGAGAAGAGGGGACAGAAAACTGTGAATGGACTTTGGAGTGAAATCTAGTGATCTAGCTTTAGTGAACATCACCCGTCCTGTGAGCTTAAGTTAAGTGAAAATACATTTCAGTTCTGCATTTTCAACTGCTGTGGTTCCTAAATTATAATATAATTATAACTTATATTATAAGTTATAGAGTGTTTATTTCCTTTCAAATAAAAAGGAATAAAATCGTTAGAATCTTATACTCTGG
>DN10822_c0_g1
GATTGAAGACTTTTCCTTGTTGAGTCCATAGACCATCATGACGGCACCGCCCGAGTTGGCCGACTCCGCCCCGAAGCCCGGCCCGCGCAACCCCGACACCGGCGGTCCATGCGGCACCAAATCCCGGCCCGCGCAACCCCGACACCGGCGGTCCGTGCGGCACCAAAGCCCGGCCCGCACAACCCCGGCGACGGCGGTCCGTGCGGCATCAGCGGCGGCTCTCTGTGTGGCGGCTGCCCCATCATGTACCCTCGGTCCATGGGTCCAGGTGGATATTTC
>DN10824_c0_g1
ATTGTGAAATTTCTCCATAAGTAATGAAATCAACGAAATGGTCAACTTTCAAAATTTCAAGTTCAAGTGAGCGAAATTGGACAATATCGTTGTTTTTATTAATTAAATTATTGTTGAATGAAACTAGACATTCTATTTCACTCTTGGGTTCAATTGCTCCATTTATTGCTTCAATAATTCAAATAGGATTATTTTTAAGAAAAATCTACCTAAGAGGGAATGCTAACAATAGGCAGTGTAGAACACCAGATGAAAGACTCGTCCCAATCATTTTTTAAGGTAAGCTTTACAATTTAATTTCATAAAGTTATCCACACTCCCCCAGGCTATATCAATCCCATATCAGCCTGCGATCGCAATGGTTCACAGAAAGAATAATGTTTTATAGAGATTTTAGAC…
>DN10828_c0_g1
CCTCAAGATGGGCACGGAGGTCAATGCCAATGTGAGGAGGGACTCCAACTCCACTGTCAGCACTTACTATGGCAGCATGAAGTCCACTGATCTCGACTCCAGTCGGCGCAGCAGCCAGGTTTCTCATGTATCGCAGAGACCCAGCATGGGCTCTTTGTACGACCCGATCTCTTTAGGCTCATCTCGACGTTCTAGCCAGCTTAGCACCAATCTCGTACTGCAGGTGCCGAACTGGGGTCAATCGACGGTGGCAGCCGTGGGCAGTGCGCCTGCAGCCCCGACCAACTGCAACCCGTCGGACAGCCGGCGCATGTCGGAGCCGTGCCAGACAACAGCTGTGCGCTGCGCCTCCCCTCCCCCGCGCCCCCGCAGTGCCCTGCCCCCGCACCACCCCAATCA…
>DN10829_c0_g2
GCCCTATAGAAGATTTCAATGCAATTAATCGTTGCATTCCCATGTAAAGTGCATCCTCAAAACAAGAAAATGTAAAATACCTGAAAAGTAAAAAGTAGATTTAATGCACTCTTGAATAAGTTTTATAATTAATTTAGTTGTAAGAATTAGTATTGTACTTCTGCCCCAAAGCAGAACAACGGGCGACAGTGCGACATTGTCGCAGAAAGAACGAGCCGGCTGCAGAAAGATCAGCCCATA
>DN1082_c0_g1
TTGCGATTTATGAACATGCTGTATTCTTCTACGAACGATTTTATTGAAACAGCGAAGAACTTTATATTACAGATAATTTTTATTGTTTGGTTTTGTCGAATGAAAAGAGGAAATGTACATTGAAACTAATGTGGCTGTTGCTCTAAGCTGGATCGTGGATCACGTGATTCTATGCGTGGTCCTTTTGACGGTCTCTATCCTCGTATTCGTAAAAGTCCTCATTTGATTCTCGACCTAGCCTTGGTGTAAATGCCTCAGGCTGTCTTCTGCTGGATATGCTTGGGAATTCTCTTAGTGTGACAAGGGCCCATGGTGAGTCCATAGCATCTCGTTTCTGCAAACGTCCAAGCCGTGGTCCAAACCAGAGTCCATTGTTGTCAGGACCTGATCCTGGAACCT…
>DN10838_c0_g1
AAAATGGATTCGTTCACAAGGTCCTCGGTTTTTTTTTTTTCATTTTTGGTGGAAATACTTGTATTACGGCTGTATTTCCAAAGTCAACAACCGAAAAGTAGAAGGATAATCTGTTGCATTGCTCTGGCAACTAGAAGACGGAGAGCTTGTGTCGCTCCTTGGTGCGGCTCTGGCTCTGGGCGATGGTCTGCTGCGAGTCGTGCAGGCGGCCCAGGTCTGCCTCGGCGGCGGCCACGCGTGCGGCGGCCATCTTGTGCGCAGTGCTGCCAACCTCCTGCCGCACCAGCGACTCGCGCAGTCTCCCCAGGTCGCGCTCCGCCTTCTTGATCTGCTCGTCCACCTGCAGGCGCTCGATGTTCAGTCGTCTTCCGCTCGTCTCGCCAACTCTGCTTGCGGTCG…
>DN10839_c0_g1
CGTATAAATTAACGTTTCTGGTGAGGGAGAAATTTGAAACTATTTGACTAAAACACTATCACTTCACACCTCTAGAATTTTAAACAATTATAACTATGAGTCATGTACAGACAATTGTCGGGACAAGCAGCGATTCAGATCATGTCAAAGAAGAATGTGAAGGAAAGGTCCGAGAAGTTGGTGGTCAAGCAATCTGGAGTTTATCGTCATGCAAACCAGGATTCGGAGTAGACCAGTTGAGAGACGACTGTATGGACACTTACTGGCAATCAGACGGACAACTCCCTCATTTGGTTAACGTGCAATTTAGGAGGAAGACTACTGTTAAGGAAGTCTGTATCTATACAGATTACAAACTAGACGAAAGCTACACACCTAGCAGAATATCAATTCGAGCCG…
>DN1083_c0_g1
AAAAAAAAAAAAAAAAAACTAAGCCAAAACAGAAAAAATGCATAATACAAAGTGATTCATAAAGAATGACCCGATTTGAAAAATTCGAACTTATTAAATTAAAAATCCAAAATCGTTGTACCAATGGAAAGAGAAAGTTTCAAAGTTTTTTTTTAATACTTTACAACTGTTCAATGTGTCCAGAAGTGTAGAGCCATGTACAGTGTACATGGTATGTACTGTGTATTCTGGGCTATCCTGGAGATCTCTGTACCCTGAGATCTCCTGACATCACCCCTTGCGACTGTTTCTTATGGGGTAATGTTAAAGAAGCTGTTTACATCCCGTCTTTACCAACAACTGAGGGTGATCTGTACTGTGGAACCGTATCACTGTCGCCGTGCACTCAATAACAGCAGA…
>DN10840_c0_g1
CAGCTCTGTCAGACGTAAACTCCGCTTGGCTGCGCATTTCCAAACTCCGTTGGAGTGAAACTTCTACGAGTATTTTGGTAACATGAGTCAATTTAATCCTACATAGAAATGATATATTGTAAAGGATTCTTCATTCGTTTTTACTCAGATAAGGTATTATGTTAATGTGTACCAATCAAACATTATCATTTCATAGTTTTTTCTTCAAATGAACTTTGAACTTTATCCAAACTGTGATTAATCAACCAGTTGAGTTTTTAAATGTTTTTTGGTATTTTTGTTGTTCTCATTGCCCAGTAAAATGTTGAGAAATAATTCACTATAATAATCGAGTATACGAAACGAATTTCGAATCCTCTATTTACTGATACTACAGAAGATAACATTAGTGATCCACAA…
>DN10841_c0_g1
TTTAAAGAGTACAAAATCATTAATTTTATTGAACCAATGAGCTCCATATATACAATTAGTTTTAAACAGTAACAATGAATAATATCACCATACAAAATGATCAACATTAAAAAACTTTACTAAAGAAAAATATCAAAATTAATTAAAAATAAAAGACTAACAGAAGAGAAGTACATCTAATACCTATAAATATTTACAATAAACTGGATTTCAAACAATTAAAAACTCCCATTTAAATCGAAGTAATTAACAATTTTATCTTGTATTCCACTACAAAACCAACAAGATTACCTTATTGAGAAATTGATTGAAAATCCTCCTAATATAATTAATTGAAATAATCAATAATTCCATACTAACCAAAATAGCATAGGTTATTTCTTTGTACATATAATGGTC…
>DN10842_c0_g1
CGCCGCATATAGGCTCGCTTAAGAACCACGGAACAGATATGGACATGGTTGTGTGGTTCTTGAACGAACCTATATTCGTATGCCGCGCAAAAATCGGACCGAAATCGTGTGCAATGTGTAAGCGCTCTAAGCGCTAAGTTCATTCTTCAAAATATTTGAAGATTTTCTTGCGAAAATACGAAATGAAGGTAATAGGATAATTTGATGGGTAGAACAACAATGCTTTACCCTTATAACAAACAGACATCAAAATTTCATTCTCAATACGTTTCTATAGAGTGTCTAAAATATTCTATTTCATAGGGAAGGAACGGGATTTATTGTTTTATTTGTAAAAATGTTTACACTAAATTTCATCATCAAGCTATACTGAAATGAAAATAAAAGCTTCGCTCTTAC…
>DN10842_c0_g2
CGAGCCTACATTCGCATGCCGCGCAAACGTCGGACCGACATCGTGTGCAATGTGTAAGCGCTCTGAGGTAGTTAAATGATTTTTTGATATGAACTTGTTTATTTTTTAGAGGCCGTAGGAGGTTGAAAAATAACGACCCATGTAAGTTACTTTCATCATGGCACTAAACTAAAAGACGGCCACCACATCTCAGAACTTAGAATGCGCTCTGAAGCAATGATTCCACATTATTTATACAATCGAGAATACCTTTTGATTCATGAAAATGTCATCACAATAATTGGCATGGACACATTGATACTGGCCAAGTAATAGTTTGTCAAATAAATTAAAATTAAAATCAAATTCAATTAACGACTTGATACAAACAAAGATATCAACTTTGAAGTTGAGGAGTGT…
>DN10844_c0_g1
ACACAGTACTTTGAGATGCAAACTCTCTTTAATTTTAGTTTGTCAGTCCTCTCACGTAGCTAGTAGAATCATTTATTTTATCTGTTATTCATCGGTAAACAACCATCCCAAAACGTTCTTGTTTTATCCAAGAGATCAAACGGAAAGAGCCTCCACGCCAGGATGATGCTGTGGGTGACATTCTCTCTTGGAGGCTTGGTGTTGTTTCTAGTGCTCTATCTCTCAAAACATACCAATTACTGGAAGGATCGAGGTGTTCATTCAATTCCAGGCGGGTCCATCTTTTTCGGAAACATCTCCGATTTTGTTTTTGGGAGGCTGTCTCTGAATGCAATGATGATCAAACTCTACAAAGGTCTGGAAGGTCACAAATTTGGTGGTTACTATCAGTTTCAAACT…
>DN10844_c0_g2
GAAAACTATGCTATAATTTGGGTTTGTTGAATAAGTACCATTCTAAGATTATCAATCGCTATTTATCAATTATTAGTCTTATATTAATGAGCGTTGTTGCTATATTTTGTTTTCCTAATAATTTGAGTGCTCAAAACTTTCTGTATTTATACGACAATTCGTGAATGTGAGCTATAAAGTATAGAAATGCGGCAGCTATCTCAGTTTTTGAGTTGAAGTAAAAATAATTTTCTGGATATAGTCACAAATAGTATCTGTATTTCACTAGACTCAAGTATCCAAGTACCTTACAATTCAAGTAAAACAACTTTTACTCTCACCTACTTAGAATTTTAGAAATGTATTTTTTCAATGTACATCTATATAATATATATCTCAGGTAACAGTTTGTGTAACATG…
>DN10845_c0_g1
AATCGACGTGAATGATACCAATGATTTTACTTTGGAATTTCAAGGAAACATGAAATGAATGAGTACACATATTGAAAACAATTTTCATTACATGGAAAAAATAAATATGCACTCAATACATAATAAATTAATCACATATCTTTGTATAATTGTATATCAAATATACTAGACAGAATCGCATTGGAAACGTCTCATGATTGAGAGCATTAAAAGGCAAAAGTGACAGTGGAGGATGAGATTGCATCGTAAATCAATGTGTTATTGATGGGTTTGTATTGTTTTGTTATTATTTTGATGGCTTCTTGGGCAGCACAACCACCTATGAACGCTGAAACTGAATGAAGCTCAGCACCTCCGTATCTACAGATTTCATGGACATAGTCATCCTTGGATAACGGG…
>DN10846_c0_g1
ATAGTATTGTTTTTAAGAACGGTCTCTTTCTAACAGCTTAGTTTCTGAAGCTGTCTCCTGTGATCAGACTCCGGTGAAATACACTATAGTTGCCGACAAAGGATGAGGAGGATCAGGTACTGAATATTCTGTACTCATTATAAATGAGAAATAAAAAATTATGTAGTATGAATCTATGAATAAAGATGATGAATCTTGTAACAACACTAAATTTTTTGGACCAAAAATTAGATTTAAAAACCTAGAGTCAATTGCCTAAAATTCTTCTTTTTTCAGTGTTATTTCATGTATGATTATGTATCTTATTAATAAGATATAAGAGCTTATCTTACTAGAGAAATTAATGATTTAGCAATACGTAACAACAAAAGTAATCCATGAAGATGTTTCAGCAAAAAT…
>DN10848_c0_g1
AACAAACTGAAAATTTTATATAATTTATGTATATAAATAGTAGTGATGACTACTTTGTAAAAGTTCCTCATCAACTTAATCGTAATCGAAAATGTTGGAAGAATAACAATTGAATAATTTTATCGAATATAAAAAAATATAGTGAATGTTTCATTTTTTCGAGATTGTCCTTTTGAATTATTAAAAACTGAATTTGATAATTCCTCAATTAACTTATTTGAATAAATCTACAATTTGCAATTCAATAAGCTAATTAATAATTTTGGAGCTTTATTTCATCTAGTTTCTTAATAAATAAGAGAAAACTTTCAATGATGCATTTTTCTTGTCGAATTCTTTTCAAAATCTGGTCAACTCTTCCTTTCTTATTAGTTTCCTCTATTTATTACCATTATCCGT…
>DN10849_c0_g1
GGAGGAAAGCCGAATGACGACTACAGAAGATGGTGCTGGTGCATTCACCTCAAGTGTCCAACATAAGTATCCTTTTAAAAAGCAAGACTGCTTTTCCGATACGAATGAAAGGCTTCCATATTGTGAATGCTCCTATTTACACAACAACCATGATCACAATTGGAAAAAGTCTTCTAAAAGATAAGCTCAAGAAAAGGCTACATGCTCACAGTAAAGGCGTAGAAGGTCTAGCAGAGCACATACCAAGAGATATTCTACCACCAGAGTATGGAGGAACCTTTGAGCACAACATAACAGTATTGAGAGATTTGACCATCCATTTGCTTGTGAAGCATAGAGACTGGTTCCAGAAAGAGTCGAAAATTATGGCCGATCTCAGCAAGAAGAGGGAACGCACCA…
>DN1084_c0_g1
CACCTCACCTGCACCTCGCCTCGCTCCAATGTGCGGTGACGCGACAGAGTCCTGCACCTCGCCTGCACCTCGCCTCGCATCAATGTGCGGCGGGCCTAATACTTCCTTACTGGAGACCTAGAGACTGGTTGCCGGTCATATTCTACACGGATAATACTCGAATTGCCTACATTCCATTTTTTTACATTTTTATTAGAAATTTTTCGAATTCCCGTTCTATTGCATATTTAGAATTTGTCTTTATCACAAGTAATATCGGTTTCCCTGTATGAGCGTCATTTAATAACACAGGCTCTTTATCTTAATCTCCGATTACCACAGTTGGTTCGAGTATTCCCGTTTGAATGCAGCCTTAACTTACTTCAGTTCCTATCACATCATATTCAAAATATAACATTT…
>DN1084_c0_g2
TCTGTAATGATGGATGTCCAACTTTGTAGCTATCTCTTCATTTAAACATATGAATTCAATAATTCAGTGCAATGTATTTTGTTGAAATAGTAAACTACAAACTGCCTCATTGTCTTCAGCGTGGTCGCTTTCTACTACTGAAGAGTAGTATTTTCAAGTTCCAGAGCGGCCTTCAGGTTGAATAACAAATTCTACGAAACAAGTAACAAGCTAATATTACACAATGTATAGAATAAAGGGATTTCTCAGGTCTTACAATTGAATTCTCTCCATCTTTGTAACTGAAAGTTCATCTATCTATTTGGACGCTGTCTAATTTCCAAATATTTTTACCTTCTGAAATATCTGACAACAAAATAAAATATTTATTTTAATTTTTAGAGTCTCTGATGTTGAAAC…
>DN1084_c1_g1
TCTAAGCTGGAGGAAACTTCTCCAAAAGAGAAAGAATCTCCAAAACCTGAGGAAAAGTCTTCAAAAGAGAAAATTTCTTCTAAGCTGGAGGAAACTTCTCCCAAAGAGAAGGAATCTTCAAAACCTGAGGAAAAGTCTTCAAAAGAGAAAATTTCTTCTAAGCTGGAGGAAACTTCTCCAAAAAAGAAAGAATCTTTAAAACCTGAAGAAGAGTCTTCGAAAGAGAAAATGCCTTTAAAAAGTGAGAAAACTTCTTCAAAAGAGATATCTTCAAAACCTGAAGAAGAGTCTTCGAAAGAGAAAATACCTTCAAAAAGTGAGGAAACTTCTTCAAAAGTGAAAAAATCTCTAAAACCTGAGGAAAAATCTTCAAAAGAGAAAATTTCTTCAAAATCTGAG…
>DN10850_c0_g1
GTCTCTAACCTGTATGATCTATCCTTCTTCATTTTGAATTCTCCAAATCCGTAGTCCTAATTGGATTCACTATAGACAGTTTGAGGCTCGATCTTCTTTTTTTCTCCTTTTTCTCCTTCTTATTCTTATTCTCCTTCTTTTTATTCTTCTCCTTCCCCCTCCCTTTCTCCTTTTGATTCTGATTCTTCTTCTTCCATGTTCTTTTTCTTCATGCTTCCTCTTCTTCTGATTCTTCATCATGTTCTTTTTCTTCTTTATCTTTCTCTCGTTCTTCTTCATTTCTTGTTTCTTCTTGTACTTGTTCTTTTGTAATTTCTTTTTGTACTTGTTCTTTGGTAATTTCTTCTTGTTCTTCTCAATTTTCTTGCCGTTCTTCTTCTCTTTCTTCTTCTTTTGTAA…
>DN10851_c0_g1
AATATATTTGATAGACTATAAAACATCACAATTCATAATGTAACACTATACATAGGTTCATAATGATATCACTAATAGTAAAATACGCTCTAATGAGTTACAAAATGACAAAAATACGCTGATGAAATATTTCGATAACTAGCTAAAGTTGTGGTAATGACTTCCAACAAAAGAAATAATGAACACTCAAGTGTCAGTCTCAGAACAAATATATCCCTTCACGAAATCAATAATTCGGTGATATTTTTCAACTAAATCTACGCACAAGACTTTGTTTCAAATTAACAAAAACAGATAATTCCCTCAATCATTTTCAGCATACAGTCTTTTGATTATAAGTAACTTCTCCAAATGTAAATCTTCAAATTACTAGAATGGCACAAAATAACATTAACTTCA…
>DN10854_c0_g1
TGAAGCTGAAGATATCGATCCATTGATATCAACTTCTGTATCAAATCCAGTCGATTTTGAAGAAGTCGATTTATCTCTCACTGTATTGAATACTTCTGCTACTTCACTAGGCGTCTGTTGTACTTGTTTCGAGTCAGCCAACGAGGGGTGGGAAGGCATACCGACTTTGAGATTCGGTTTTTGCGTGGGTTCAGGTGATTTTGTGCTCATTTTTATGGTAGATGGCATTTGCTCTTTCTCAGCAGACATGGGGGCACTATCGGTGCCATATAATATCATGGCGTAGCCGTCCAATTGACCTAAAAATCGTCCCTCATTGTGTATCTCCAGATACCACGTGCCGATGGGTGACTCCCCCCAAGAGTGAACGGACATGAAGGGCCACTGTTGGAAGCCCAC…
>DN10855_c0_g1
ATCTCCACCATTAGTCCATGTATTGCAGCAGCATCGGTTGACTCATAGGCTGTCATAAATTGATTATCATATTATCGTTTAATTTGATACTAAATTTTTGTGTGAATTAAAAGTAAGAAAATGGCAACTTGCATCGATAATTTGCTTCAGTGTGTATGGTTTGATGGAGGGGAACGTCGAAATTCTATTGCATCAATGTTAGCTGGATTCTTGTTTTTCACTGGTTGGTGGTTCGTGATTGATGCTAGTTTTACCCATCCTCAGAGTATCAAAGGAGCTTATCATGTTTGTGGTATAATCGGAACAATTTCACTTTTTATGATAAATGCAGTTTCAAATGCCCAAATCCGCGGAGACACTTTCTCAGGAGGTTGCTGTGGACCACGGGGAACACGAGCT…
>DN10855_c1_g2
GGCGGCTTTTCAAATGAACACCCGGTATAACAACAATATACTATATTGTATATACACTATTCAGGTTTGGCACTGTCTGTTGTTTTCAACTTCTATTCTTCAGGTGGGCCGGCAACTCTCTAATCTAATCTCCTTTAGCCAATGGAGAGCTATCTGTTAGTGTGTGTTAGTGTGAGTATTGCCCTAACCACGCCTCCTCGCCTGCTCACTGGCCCCACTCACACAGCTGGTGGGAGCTGCAAAGTGACTATTTTAATACAAATTCTATATCTCCGCAACCCCCTACCTGACTGTCAAGTGTGATATGTCACTGGAACTAGCACAGCAAGACAAGCACACACAAATTTGACTGAAGGTTCTACATTGAAGCAGTCAAAATTTGATAAAAAACATACACTT…
>DN10858_c0_g1
CTCGCTCTCATTCTCCACCATGTTTGTAAATCAGAAGCACGTAGCGCCCGTAGCAAGTAGTGGTAGCTGCAGTTACTAGTACTAGAATCACCTGTGTTGTGTCACCGTGAGAACGAAAATGAACTATGAAGTTTTCCATAAATATTGAGTTGAAGTTTCGTTTTACGTTTTCTTGATGACTTCATAGCATTAATTTTAAATCGGGTGATCACTCAATTATAGTCAATTAGAACTCGGGCGCCAGAAATGGAGCTCAGAGTAGGGAACAGATACCGACTAGGACGTAAAATAGGAAGTGGATCGTTTGGAGACATATACTTGGGAACCAACATTTCTACAGGCGAAGAAGTAGCAATTAAATTAGAATGTCTCAAAACAAGGCATCCTCAGTTACATATA…
>DN10859_c0_g1
CAAGGATGTTTTTTTTTTTTTCAATTACAATAGAATTAAATACTTGGAAGAGTCTACTAAATGATATAATGGAATGAAATTGATACAATTCCTTTTTATTTTACAACATTATTTTAAATTAACCTATTCTAAATTCTTCAGCTATTCACAGAAGAATGCTTCACAATGCACACAATGCTTCGTAGCTTATTTTAGGTGAATCGTTCGCATTTTATTAAAAAAATGGAGGACCTTCGACATGCATCATGTCCGGCATGAAACCTGGACCAAAACCTTCGTTCATCACTTGAACCTCACTCAAACTGGGCCCGTGAAACATTGGAGGAGGACCCATAGGAGGGCCAAAATATGGACCAGGAGGAGCAACACCAAACTCTTGCATTCGTCGAGAACTACGTT…
>DN1085_c0_g1
ATACATTCTGAAATAATTTATTCCTTAAATAGGACTACAATTCCATGGAAAAGTACAGTTACATTATTAATGATTACAAATATTCAATCTCATTAGAAAGTCTTAGCTTCACCTGTTATATGGAAAATATACAGTTTGGATTACATTTTTCAAAATCGATTATTGATATTTTTTTAATTCAAAGTGAAATTAGAATTTCCAGACTTACTGTTGTATAAACAGAGGTTGGTTATAAATATGATTTGTTCATGTTGATTACATTATAATTCAATAGTTTACGGATACGATTTACTGGCAAGAGTATACAAAACTTATGTTTTATTACAACAATAACAAAACTTACTATAATATTAAGTTACGGAAATGTAAAAAACTTTTATTGACACATTAATAAGTAGA…
>DN10860_c0_g1
CTTCATTATCATGTATTTACATGCAGACTTTATTAGCATTAATATACATAGAGACTTGAAAATCTTGAAACAGAAACTAAGTTTCCCAACATTAAAACAATCCTTATGCTCTGAAAATTGATTGCAGAGTCTGCTTCGAAAAAGGATCAGAAATTGATTACAGCCTGCTTCAAAAAGAGAACAAGGAGTATAAGAGATTTTCAATTTTCAAAATGCAAAGTAATTTCAATGGCCCTAGATAGCGTTATTCATATCCTCATGTTCCGGGTATCCAACAGGTCTCATGTGGTCAACGCTTGCTTGATTATTTGATTGATGGTGTCCTGATGAACTAGCGAATTTTCTCCCAAGCTTTTCAATACTTTGAATCAATGAACGCAAATTATGAACTTTGAAGCC…
>DN10861_c0_g1
CAAGCATCGTATTTGCGAGTGTTCGCTCTGTCCGAGTATGTTCGTGTGTTCGTCTTGATTTCGTGTTTGTCCTGATTCATTTGATTGGATCCGTTTGAAATGTAAACCCTCATGATTGTGAGTGATATGAATTTGAACGAGGTGCAGTGTTATTCTGACAATAATATCACATGATAATGTGTTCTCTGGCTTTTCCGAACTTTTTTGTTTTTCTTGAACGATGAAGATGAATCGAATCAATTTTGGCTTCTCCAGCGTCAAATACCTCTGGTATCTTCTCAAGAGCTCTAGATAGATTATCAGATGTGAAATTTGTATGGACGCTTCAAAACTGGACAGAATGCAACAAAACTTCTATCTGATAATATTTCTGTTTGGGAAGCTCTATGGAATGGACCA…
>DN10862_c0_g1
TTATTCTCAACCTAAGCATTTTATGATGAACTACAAAAATGATGAACTACTCAATTGAACGGGATTTGACTTGAAATTTGCGTCTTGAAACTCTTATTAGTCTCTTGCATCAGCAGAATGTGAGAATATGGATTTTCTTGTTTTCCAGAATAATCCCAAACTAGTAATTTAAGAATGAAATTGAGATATCATTTGAGTCAATGTGACAGCCAACAGCCGTAGAGGGTAGGCACAAAAAGTAGAATGTTAGTAAAAAGTCAATTTATTTAGTTTGAAAATTAGAGAGTGCGATTAGACTGGGATTGAA
>DN10863_c0_g1
TACTGTACATATTATATGAGATTGAATTGAGAACTGGAAACCGCCTTGTCTCCTGATATCTTCCTTTGTTTGGAGGAAAAGCCATTGGACGCCAATAAATATGCAACGAAAAAGACGATTGCGCAGGGCATGCTGGACATAGCCCTGCTGACAGCCAATGCCAGTCAACTCAAGTACATTCTGCAAGTGGGCCACAAGCACGAGTTCTATTCCCTCATGCTCGGACTCATCACAACATCTATTATCCTTCAGATCGGCGTCGGAATTCTGTTCCTGATCATAGGCGGACTGGACCTGAACAAGCAAAACGACAGACAACCGGCAGTCATCCTGAATGACATCATCGTTATAATGATCTTCCTTATCACCACTGTGAACGTCGTTATATCCGGATTCGGC…
>DN10864_c0_g1
CTTTGATTCAATACAGCTTCTGTTGAAAGAGGGAACACATCTATTTTTGAAAATGACAAATTCTTTGCTTCTTCTATCAGTTCTATTTTTCACTCCAATAATTGCGGCAGTTCCTCCACTCCAAGAGTGCAGCTTGGAAAATACCATCGTATCACTTAATGAATTCTCTTTGATTCAATTCGAAAGGATGATAAATAAAATGAGAGGGGACATTCTCTACTCTCCTTTATGCATGAAAATGGGTATGGCTTTGGTATCAGGTGGAGCACCATTGAATACAAGATCTTACAATGAGGTCAGAGATTTCCTCGTATTTCCCGGCGAAAGGAGAAGAATGCTATCTTGCTACAGTAATTTCTACTATGCTCTCACTAAGTCTCAAGGTGATATGACCTTGGT…
>DN10865_c0_g1
ACAGTCCAGTCGTTCTGCATTTACCGTGGTGTGTAGAAGTGCTTGGATTTCCTCCTCAAGCAAGTCGTGGAGACTCCAGTCACGCCGGCCGGGTCTGTTCCTCTAAAAAGTTATCTTCTAACTTTTCTTTGAGAAGAGGTCAAAAGCTTGGAATTAAAACTTCAAACACAAATTCAAGATGAACTGTAACTGCCCAGTTACACAACCGGGCCCTACATTAGCGTCGACATGTGGCGGTTCCTCGTTCATGCTCTTCATGGGCTTACTGGAGGTGTTCATTCGATCCCAGTGTGACCTTGAAGATCCATGCGGCAGGCCACTGAGTAGGTCACAGCCTGATAGAGAGTACGATTTCATTGTGGTTGGAGGAGGATCAGCCGGGTCGGTTGTAGCGAGTCG…
>DN10866_c0_g2
CTTTGTCATGGTGGATCTTCCATTTGCCTACCAGAGAGTATTTGACAGTGGTCCCTCTGCGCATTCTCATGACTTTGAAGACTGGGATTCACATTTTATGCTAAGAGCAGATCCTGACGACTTCGCCAGAAACGATGAGTGGGGTCAAAGAGGATGGTTCAAGCCTTCATGTGTGCCAATTACAATAATTCTGATTCTCATAGTTCTTGTAGTCTTACTACCTTTAATGGACAATGCCGAACGATTAGAATCAAGCCCGTTGAAACATAATTTAGCTGACATCCTGTCTTGCCAACAATATTGCAAATTCTCGCTAGTTGAATCGATACCTCAGGGAATGAGTTACAGGAACGGGACAACGCCGTTCCCTTCAACGTTCTCTGTGTGGTCGAGTATGCT…
>DN10867_c0_g1
GTGGCGCCGACAGTGGTGGCGCGTCTGACGGGGGTGGCGCGACTGCCGCCCTCCGACTTCACCCTAGTGGCGGCGGCCAGAGACAGCGACGGCCTCTTCGACTGCCTGGCGGCCAACATCCTGGACGTGCTGCTCAGCTGCATCGCCAAGGCGCTCACCGTGCAGGTCAAGGTCAAGGCCAAGGGCGTGAGCTCCGTGACGCTCGCCACCGCCATTCACCCACGCGCAGACTACGGCACGCGCTGGTTCCTGCGGGGAACGGTGTCGCGTCGACTGGCTGAGGACATCATCCATCTTGTCAAGGATATGGCTGCTGGCAAACTCAGTGAACAGTGGGCACAGGTGACGAAAGCGGCGATCGCAGAGGGCATAGTGAACGTGCAGCGCTTGTCTGAGGAG…
>DN10867_c1_g1
CATTTGGATGTTTCTTTTTACTATTTGAATGAAGATTCAATTATACTCCTTGAGCTATATTCATTTATACCTTCTTAAGATATGACTACTTATATTGTAACAGGATAATTTAAAATTGGAAATATTGTGTTTGAAAAGAAATAACATCTCAACAATGATGAGAATCATTTGTTTATGGAAATAAAGTGCTTAATATTCATCAAAGATGTATAAAGCTTGACTAGAGAGGAATTTTGGTATTAAATTCAAGTGTGACATTTGTATCTTGTGAGTTTTAATCATTTCATAAGGATGTGTAATCCTACGTATAAATGCTACATTTACTGGTTGAATACTTCATGATAGGTCATGCGCCAAATTATTTTAAAAAATGATGCATTGAATTGATAACTACTATTT…
>DN10868_c0_g1
CAAAGTTCTGTTCATGTGTAGTTTGTGTAGTTGGTTGTTGGATTGTGTGTTATCTGAAATCATTTTAGTAGTTTTAAATTGGAAAAGACAAAGGATTCTTTGTGATTGAAGATTATGAGAATGAAAAATTTAAGACTATTCTGAGTTTAAATTTAGAGTGATAATTGGGGTGTCAAATCTTTCCACGATGCTAACAAACTGTATTATATCAACACAGTTTTTGGAGAAGTTGAATGCGATAGATGATCTTGATAAGCAGCTTTCCCTGGCCTTGAAAACGTTGAGTTTGTTCGACCTACCTTTAACAAAGAAAGAAGATTTAATTCTCAGTTGGCTGATTGCATGTATTGAATCAACTGCAAATGGAACTAATACTGAGTCAAGTGAAGAAAAAAATGA…
>DN10869_c0_g1
ATGAATATAATTTAATTTTTCGGATGGAAATTTTGATTCAGTTTCTGTAAACTCCAAAATTGAAGAAAACGAACTCCATTCAGAGACTTCAAGCCCGAAGTTTCGATGATGGTTTAATTACCTACTCCAGAACAGTGGCGGCTCCAGGGGGTGGAGCTTGATTATTTTCCCCTTCCGCTCCGGCCCTCACTGGTCTCTCTGGGTGTGCCCAAATAAAATAAAATTTAATTTTTGTAGCGGAAAACAGTAAAAAGTACCCGGTGTGTAATTCTTCTCTGCTTAGACTTGAAATTTTTATATTTTTTGAAAGTCTTTCAATATTA
>DN1086_c0_g1
TTTGATTGAAAGCCTATTTATTTCAGTACAGAATCTCTCACCTACTCTCCAATTAGTTGTTTTATAATTTCAGTCACATTTGCCACAGTCAATCCACCAATCTTGTCCGCCAATATCTGTTTTCCAGCTTCGATGGCAATCTTCGAAATGAGCGGTTTGTAATCGGTCACTATTTTTCGAATCAGATCATTCAACACATTCTCTACCAATCTGCCAACTGCTCCCCCGCCGAATAGTCCTGCCACATCGACCTGAATGTTATTTAAATTGTAACGAAACTGAACATCTTCGATGGCCAATAGGTTTGTATCACTTTTACTTAACTCAACAAGCGTCATCAAGTTTGTATCCTTTAGAGATATTCCATAATTCCCTTTACCAGTAATGAAGATTTGTTGA…
>DN10870_c0_g1
CACTTGATAAATAATTGTATAAGTTGTTTATTTTCATAATTATGAACAGCAAGTATTTGGTCGATTTCAATCAGATTCTTGAAGCATTTCATACCTGTAACAAAAACCTGCAATTAATTGAATAGGCAGAAGAATTTTATTGTAATGAAATACAGTACCTTTTCATTATGTTTGCAATTTGATATTCAATTAAAATATTCATTTGCACAATTCAAGTTCAATTACTTCAAACATGATGTGATAATGAAGATGAAGATATATTTATTTATTTATTTATGCATATGCTTGTAGGCCTCTTGCAGTGAAATAGAATTAATAAAAAAAAAAATGCAAAGTATTGTCTTCAAACACATATGGTCTCATAAATGGTGCTGAGCCACTGACACGCGTCCTCCCCTG…
>DN10873_c0_g1
TATCAATCGAATAATGATAATTATATAGCTTTGATCAATTATACTCACAATATAAGGTACGTACAAATAACAATATATACATAAAAATATTATTTATAAGATATTTATAGTAGGGAGTCTTCGAATAAATGGGTTTTCAAGTCTTCAAATTAATGATACAATAATAAATATACTGTTAAACTTTGTTTGATTTGAATCCCAAATAGAGTTGAATTGTTGAAAAATTAATTATTTTTTTGGAGAAAGCTTTATTTGAACTTTAAAAAAAAAATCATATTTTTTTCATTCATAATATAATTTTATTTATGAGGTTCTTGAAGACTAAAATATTCCACTCTACCGAATATAATAAACTAGTATAAAGCTCGACGGATATTTATCAATACATTAATAAGTCAA…
>DN10875_c0_g1
CACCCCACTTTTGTCGCTCGACAAATCACTCAAGGCACTTTTGTCGCTCACACTACTTTTTCCGCTCAAAAAGTCACTCTTTCTGTCGCTCAACAAATCGCTCACTTTGTCGCTCACCCCACTTTTGTCGCTCAAGAAATCGCTCACCCCACTTTTCTCGCTCAAACTACTTCTATCACTCTTTCCACCTCCACTTTTATCGCGACTATGCGTTCTTCTCCTTCTAAATCGTCTGACGCTCCATTTTCGAGCGGCAGCCATCGGAGGTCGAGCGATTCTGCTGTCGCTAGCGATTGTCGCTTCAGTCGCTTGTGACGTCACAGAATCACCGCTCTGAGGCTGCTGTAGACTTTGCAGCAAGTCCACGAAACGACGCTCCTTCCATTTGGCTGTTATCCA…
>DN10876_c0_g1
ATCGAACATTTTGGGAAAAGTTATCGAACATTTTAGAGAAGAAGTTATCGAACATTTCAGAAAAATTATCGAACATTCAAGAAATAATTATGGAACATTTTATAACAAATTATCGGACATTCTGAAGATAAGTGAATATTATCTTTCAAGTTTCTAATCATCGGACATTTTTACAAAAATTCATCAATAATAACTGAACTGTGTAATTGTGGAGATACTGTGAAATCAAATATATAGTGTAATCGACAAACAGTGACATCAAATTATTATGAAGTGCAATCAACGGACTCAATCGGAGATTATTCGAGCTAGAAGTCACAAAGAAGATGGAACTTCTGCTATTGTAAGTTTCAAAATTTATTATTTTGTGTGATTTATTATCAAGGACTTGAACTTTTG…
>DN10877_c0_g1
GACGATGCCATTCTACCAGTGGCGAAGCTGGAGGGGAATCTAAGAGTCTGAGATTCCCCAAACTGAATATGAAAAAAAAATCTGTGAGCATGAATATTCCACTACGAATCTCTGTAGTTAGATACAGAGCTGGCCTGACATGCGTGACCTTGACTAAGATCTAGCCAGCTACTGAATAACTACAGTAGTGAGACTGTAAAACGCCAGACTCAAACATTCAGCGTGATGGGCGTAGCTTATGTGTGCTTGCTATGACAACGTGACATCATACCATACAATGCATAGCGTTCGATAGATGGAATTTGAGTCTAGGCTCCAGTTTTCTAGTACAGTGGACAGTGTTGCCTTGTTGGGTCGTTGCGTCTGTTTACGTTCACAACTAAGTATTGGTGGTCTTTA…
>DN10878_c0_g1
CCTAGACGTGAGGCTCTACATGGTGATACTTCTCCTGCCGCTCATCCTCATCAACTGGGTGCGAAACCTCAAGTACCTGGCGCCCTTCAGCTCCCTCGCCAACATCCTGACGGCCATCAGCTTCGCAATCACGGCTTTCTACGTGTTCCAAGACCTCCCCTCGCTGTCCACCCGCGCAGCAGTCGGCAGCTTCAAGGGAATGCCGCTCTTCTTTGGAACTGTGCTCTTTGCCATGGAGGCCATTGGTGTGGT
>DN1087_c0_g1
CGCTAGTGTCGTACAGTTCTCCACTCTTCAGTTGTTCCAATCTTGAATCTTCCAATATCGTTTTGGATTTGGTTAGTCCGGCTGATAAAACGTTATGTGATGTACAATCTTTGTGTAATGTGAGGGTTGTCATGTAAATGTGCGTTGATTAGTTTTTCCAGTTGAAGTTGTGTGTGATGAGTGATAGTGGTGGTTCTGGCTTAATGCTATCGTGTTATTAGTTCTTTTATCAACTCTAGCTTCGATTTAGAGACGCTGTGATCGTCCAGGGTTCGACAAGCTTACTGGTTATTGTGCAGGCTGCGCTTACGAGACGCAATGCCGTCGGCGCACCTGACACTGCGCGAGGAGGACGTGGTGCGGCTGGCTTTGGAGTTCCTGCACAACAGGGACCTGCAC…
>DN10880_c0_g1
AATCGAACGTCAGATTATAGATTTATTTCTTTAACTTCCAGAACAATCGATTATGAATAAATTATAAAATTAAAAATGAACAGTGATTATAGTTTATACAGATTGAATATTGAATCAATTGGAAGCCAAAAACAAAAAAATAACAAAGTGAATAACATAACAACAAACATGCATTAAAAAATTTACAAAACATTGAACTCAAATTGACAAAAATCTTGTACTCAAGAAACGTCCATTCACTCGTCAAAATATACAAACTGTTTCGTTATTTCTCCACGAAATGTTTACTATCTATCGTTTGTCATTATCACAGATAAAAATTCAACAAGAATAGCCATCATTTCGGCTCGAAATTAAAATTGCAAGCATAATGCTGGAAAGCAAAATGAGCAGTAAGCG…
>DN10881_c0_g1
TCTCTGAGTAAACGACACAACCACAACACAAAAACAAAATCAACAATGAAGGCTTTTATTGCACTCATCGCTCTTGCGCTCGTCGCCGTCGTAGCTGCTGAAGAAGCACAACGATCCGAAAGAGCCGTAGCTTACAGTGGACTTGGAGTTGCCCCATATGTAGGAGGCTACGCTGGAGTACCTGCAGTAAGCACATATGGAGCACACCCAGTCGTTGGATCATACGCCTATGGACACGGATACCCCTACACCGGATACTCCGGATATTACGGAAACGCCCTTAACTATGGACTTGGATATTCTGGCTACAACAGATACCCATATGCCGCCGGCAACTACCTCAACAACGGAGTTTACTACGGTTAGATTTTAGCTATTCCTAAAATTTTCACAAACTAT…
>DN10885_c0_g1
ACCAAACCTTTAAACTTGTTTTATTGAATTGGCAAATAAAATATTGCAAACGCAAAAAAGTAAATACATACAATACATATAAGTATATATATACATTTAATACATGTATATATACACATATATATACAAGGCATATGCGAAGTGGGAAGGTAGGTTTGGGGTCTTTCCAGGGAAGAACGGAAAGACTCCCATCTACCATTTGAACCCATAAACATAATGCGTTGCTCATCCATGAAACACAAGTGATTATTGAATGAATTGATTGGCATTTCATGCAATTGAATTTTGAATTCACTTTTATTGAAAAAGTAAATTCGACAGGGAATTTGTCGATTTTGTTGGCCAAAGTGGGTCAAATACTGAGATAGTGTCATTGAGACTTGATTCTTAACAAATAGT…
>DN10888_c0_g2
CAACAACGCTGCTGGGGTTACACCCAACCCCAATAACCTCGGTTACCAGGGATTATTCAACCCCGGACAACTCTTAGCATCGGATAAGTTTCTACAGAGTAGGTTGTATGGAGGGTTAACTCAGGGGAGTGTTGATAAAAGTGGGAAGGGATCGAGTGAAGAAGAATCACAGTCTTCGGGGGTGGAAGACGGTGAAGAAGAAAGGTCCTCAAGTGCGATGAGTTACGGAATACGTCCCCCTTCCTCCCAACAAACCCCATCACCTTTTAGTGAAAAAGATTTCGGGATACGCAACCCCAAACTTTCTCCCTTAGGGATTGGTATTGCCCCACCGTTTCCTTCCCCCCTATTTGGTACACCGTTCTTAACAGCAGTAACCTCACCACAAACATTGAGGAA…
>DN1088_c0_g1
AACATCAAAAATACATCCATTTATCTATCATCTTTATTTCATCTACTTCCAATACATTTTTAGACAAAATATCAAAAACACCAATTTAGCTACCAACACCAATATTATTAGTCCCATCTACATGTCAATATATTTTCAAGACAAATATCAAAAAGATCCAGCTATTATTTCTACTTTCCAATACAATTTCATGTTAAAACATCATAAATACAATCATTTAGCTTCCAAAATCATAAATTTCAGTATTTTAAACTATTATTCTTAGTTCCATCTACTTCCAATACAATTTCAAGTAAAACATCAAAAATACATCCATTTAGCTTCCAAAACCAATAATTTCAGTATTTCAAACTATTATTCTTAGTTCCATCTACTTCCAATACAATTTCAAGTAAAACA…
>DN10891_c0_g1
TGAGAAGCCACCGAATGACGGCTGTGTGGTCTGCGCTTGTCCAAAGGCTGGTGTGGAGGCGCCGGCTCCAAACAGACTGGACTGCGTGGTTTGGCTGCTGAACAGGGACGGCCCCGAAGCCCCAAAGGCGGGTGCAGCGAACGACCCCCCCGCCGGCTTCACTCCCCCAAACGTCGACTGGCCGAACGGCGTGCTGGCCGCTGGCGTACTGAATCTGGTAGTTTTAAAGTTGTTAGTGTTCATGTCAATCAGAATAGTCATATCATTTTATCAATTGGAAGAATTACACTGAATAGAAACTAAAAAAAAG
>DN10892_c0_g1
AATTGGATTCCATCCATTATTATTCATAAAATATCAATAACGAAATCATACATAAATATTAGTTTATTCCTATTTAACAATGTAAATGATATCAACGGAAATTTTTTTAGAAATACAGTTCAACTTCAGCATAAGCAAGCTTGAGCGCTGATAATGAACCAATTTCACTGATTTTCAACTAAATATTTCACAACAGTTCAAGAGAATCAATTAGTTTCATCTCTTTGAAAGTGCGTTCACAAAAATTATTGAGGTTACCTTCAGTAACATAGATTTATGAGCAATGGAACAGGTTTAATTCAATCAATTGATTTGAATACTCAAATAATTACATTGTTCTATTAAAATATATTCATGATTAAAATGTAGCATGATATATTTGAATAATGAATGAATGTC…
>DN10897_c0_g1
TCCCCCTGATGTGCTTTCCCCCCTGGGTCCCTCCATTACAACCATGGGCACTTACGAGTTTGGGGCGGTGGTCGCCAATGGGGGACCCTGTGCTAAGATCGGCATGAATATTATGCTCAACAATGGGAATGCATTAGAAGCAGCCATTGCAGGTCTATTGTGTGACGGAGTAACGTGCATGCAGAGCATGGGAATAGGTGGGGGCTTCCTCATGACCATTTATGACAAAACAAAGGGCAAAGCTGTCGTGTTGAATGCTAGGGAAACTGCTCCTGGTGCGGCCTCCGAAGGAATGTTCTCCGGCAACAGTTATGCTTCCAAAATTGGTCCTAGATCGGCAGGCGTGCC
>DN1089_c0_g2
ATCTGAAATAACATCTTCGAAATGAAAAACTTGATTTGAAAAATGTTATATATTTTTTGAGTCTCAAGACAAAATACAACTGTGATCAACTAGTAAATAAAATAAAAAACTGAAAATAAACTATTCTACAAAAACATAAGACATTAGCAATTTGTGTAGAGAAAAATATATAAATTTAAGAGATTCAATACAAAATAAAAGATACTATTCAATAAGCTGAAACTATCAGTATTTTAATGATATGAATATAAAAGCAGGACGGAATATCAATTGGTATCATCAATACTGTTTTAAAAATAACATAAGCCTCTTCTAACATAAGAAGAAGTACATTAATTTTCTATTAATAGTGTGTAGTGCAAAATATAACAATCTTCTTCAAGCGAACTATCAATTAAC…
>DN1089_c1_g1
GTTTGTTTGAAAACATTTTGAAGAGCACCCATTCCTTAAAGCACTGTATTTTTAACACTTAATAACTCTGAAGTAAACTTTCTTACAGAATTTGATTTACAAATCAAATAAGTAAAAATCAAATTCTGTAAGAAAGTTCACTTCAAAGTTATTAAGTGTTAAAAATACAGTGCTTTAAGGAATGGGTGCTCTTCAAAATGTTTTCAAACAAACAATCCCGAATCGGAGAAGTACTTCTCGGTCCACTTGTCGAACTGGTCGATGAGTTCGGGAGACATCTTGCTTTTCCATTCGTTAACCTTGCCACTCCTCATGAAGCTGCCATCTGATTGGATGAGATTGTGCTTCTTGTTGATCTCCACCACCTGCTCGTAGTTGACGGCTCTGTTGTTCTTCATG…
>DN108_c0_g1
GACATTAGTACACAACTGTGTGCATAGTTGAACAGCCCCTGTTGGGCAAAAGGGAATCCGGTTCCTATTCCGGAACCCGGCTGCGTAACCGCTACTTTGCGGGCACTTGCTTGCGAGCGCTCGTCGGGGTAACCCAAACTGGCCTGGAGACGCCGGCGGGGGGTCTGGAAAGAGTTTTCTTTTCTTTATAAGCGTTCGAGTACCCTGGAATCCTATAGCAGGGAGATAGGGTTTGGAACGCGAAGAGCACCGCAGTTGCGGCGGTGTCCGGACCTTCCCCCCGGACCTTGAAAATCCAGGTGAGGGCCACGCGGAAGTCGCGCCGGATCGTACCCATATCCGCAGCAGGTCTCCAAGGTTAAGAGCCTCTAGTCGATAGAATAATGTAGGTAAGGGAAG…
>DN108_c0_g2
CCTCAGATCAGGCAAGATTACCCGCCTAATTTAAGCATATCACTAAGCGGAGGAAAAGAAACCAACAGGGATTCCCTTAGTAGCTGCGAGCGAACAGGGATCAGCCCAGCGCTAAATCCCGTGGCCACAAGTCACTGGGAAATGTAGCGTTTGGGAGGGTCCAATTATCCTGGTAAGGCTAAGAATTGAGTCCAAGTCCATCTTGAATGGGGCCATTGCCCGCAGAGGGTGCCAGGCCCGTAGGACCGTTCATGTCGCCAGGTGGATGCCTCCTTAGAGTCGGGTTGCTTGAGAGTGCAGCCCTAAGCTGGTGGTAAACTCCATCTAAGGCTAAATATGACCACGAGACCGATAGCGAACAAGTACCGTGAGGGAAAGTTGAAAAGAACTTTGAAGAGA…
>DN108_c0_g3
TCAGAAAATTAGGATTTTTTTGATCTAGTAAACACATTTGTGATTTAGACCAGAGCAAGTGACCCAGCTGCAGCATTGTTGTTCATAAACAGTCTTAAACTATTACATTATAGAGGACTGTTTTATCCAGACACATTGGATTTTTCACAGCTATGTTGAGAACGAACCCAGAATTTTCAAGGCTCAAGTCCTCGCGTAAAAACGAACCTGTTTATGACATTGTCAAAAGGCTCAACCTGATTTCTTTGATCTGGGAACCGATTGTCTCTGTCAGGGCTCAAGTCTTTACACATTTCCTGTGTGCAATGACTGGCAGACCAACTAATGCAGTAGGACTGACACAAACAACAGTGCAACAGGGCACGCCACCAACCACCCTACAATTATTATAGTTGTGAG…
>DN108_c1_g1
AATCAATACTCAGCTTATGAGTATTATAGAAACAGAACAGATTTACATTCAGTCGAGAGAGGTGGACCAAAGATTCGTTCGTGCAATGAGCTCCGTTTCTCATTTCATCTCTTATCCTGTTTGTACTGTGTTTGAAACTAAAGAAATAGTTGCCAAGAAACTGTTTTAAGGCGATGCCAGTTCATGAATGCAAGTTCGTCCTGTCTCACTCGGTATAGACACTGTTTAAGACAGGGACGCTTGCTCTGATACTAGGCAAGCATCTTTACGATGTTATTATGTTGAATGTCCAGATTGTACAGGTCTTTTGACAAACTGTCGCTGGCTTCAGCAGGTATATTATTTTATAATACACTCACAAGCTACCAAGCAAGATTTATCGAGATATGCGTTGTCGAG…
>DN108_c1_g2
TGATCCTGCCAGTAGTCATATGCTTGTCTCAAAGATTAAGCCATGCAAGTCTCAGTACAAGCCTCATTAAGGTGAAACCGCAAAAGGCTCATTAAATCAGTTATGGTTCCTTGGATCGTACAATCCATTACTTGGATAACTGTGGTAATTCTAGAGCTAATACATGCAAACAGAGTTCCGACCAGAAATGGAAGGGACGCTTTTATTAGATCAAAACCAATCGACGTCAGTTGGCTTGCCAACTGCGCCGTACTCCTTGGTGACTCTGAATAACTTTTGGCAGATCGCACGGTCCTAGTACCGGCGACGCATCCTTCAAATGTCTGCCTTATCAACTGTCGATGGTAGGTTCTGCGCCTACCATGGTTGTAACGGGTAACGGGGAATCAGGGTTCGATT…
>DN10900_c0_g1
CAGCGGCGTGATAAGTATTATGCTCACTGGCCTATGCTACTATGTTCATCTGAGCTCTAATTCAATTGCTTAAAAGTAATCATCAGTATCACTACCATTTAAAATAATTAAGTGTTACTCATTAAAAAGTAAATTGGAATTAGGTTAGGGGTTGAATGTTGATGTTTTGCGGTACCGGTAGTGTTTGAGGTTAGCTGTGTAGCTGGTAGGTCAAGTACTCAAGTACCGTAGATTATTACGAAGCTTTGAAAAGAAAATTCACGTTCCCAAATCGTGGTTCAACGAGAGAATAAATATCAATTAGAGAAAGGCTCTACTAACGACCAATTTACCATAAAACTAATTTCTAACCTACGATAACTGATAACGATACGTTTTGAGATGGTGGCGTAATAAAGC…
>DN10901_c0_g1
ATTTCAACTACGCTGTTAGGTTATGTTTCCTCATTGCTTTCTTTATACGTTATTTTAGTAGATTTTCAACGTAATTGAAGTGGTTTGTGTAATTTTTGTTTGATATTGATAGTTCTCCACTCAAATTAACAGTTTTGTGTACATTAATAATGTGAATATGTGGAATTATGATGTTGAACAACATCACTTCTCTACCTACACGCTGTATCTAACCTCGGATATATGTTGAAAATACAATAATCAACTACAAACTAAGTGAATAAATGTAATCGTGATAATTTAGAACAATTAGAGGGACGATTTCCGTTTTATATACAGTGAGAAAAGTTGTAGTTTATGAAACACAGTGCATCGTTGATATTTTTAGGTTAGGCTGTCTCATAATACGAACTACCACAA…
>DN10902_c0_g1
AAAAAACATGATTTCATCATATAAATTCTGAATTCATAATAATAATAATCAACTTACAGCAAGAGCATAGAAGTAAGTCTTTGATAAATCAACGAGCATTATGAATTTGAACTTATATTAATGGAGCTGTCACAGATTTCCCAATTTGAAGACACTTCAAATTCATTGTAAAAATATATCCATTACGAAAATGAATAATACCTGATAAAGCCTAAATCATTAGAATTGAATGATTTGAAATTTAATCATTACAATCACAAATTCAATTTGTTAATCAACACACTAAAATTGTTTCTTGATACAATGCTATCAAAATACGAGAAATACTATTACGATATAAATAAGGCACGGAAGAGAACACATCATAGTATTCGAAGTTCACTGTCAGCTACTATTGTA…
>DN10904_c0_g1
TTAACATGGATCCCATGCAGAAGTAAATAACGCCATGTTTTGCACCATCAATGAATGCTTGTAGATCCTTTGGAAGTTTTTCAACGGGTCTAATTTGAATTCCTCCAATCTCCACAACGTTGGGCACCAATGGTTTTGCTCCATACAAACTGAAATGGCTATTGACCAATAGCAGAGAAGTTTTCTCAGCCAATTGGGAAAGCGATGGCAAATCTTCCCCGAAGTATTCTCTTGCATACATTTCCGACTTTCTTTGATAGAAGATGTTGTATCCAAGTTTCGAAATGAGCACCAGGATTGTATTCTGTAACCTTTGCACAAACGTCATCCTAGGAGTGAACTGTGAGATGAAGGTTGGCATGTATGAAGGATTGTCAGGATTGGCAAATCTGGCATTGA…
>DN10905_c0_g1
TACCATAAACCTTAATCAAGTGTTGTTTTTTCAGTCAACGTCTTTCCAAAAATTATCAATAAGGAACACTCTCCATAACTCATTCCAAATGTTCAATACACCGTAAGAACCTCATTTTTCATACATATTTATTGACTTCCCAAGGCTTAAGACATAAAATATGACTGACAGAAAAGCTTTGAGATCCAACCCTCTAGTCAACGTTAGTCACATTCTCTTATGGTTTTTATACACTGACTTCTCCAAAATTTAAGTCATAAATTATGACTGACAGAAGATGTTCAATAGAAGCTTAGGACCTCCACCCTGAAGTCAAAGAAGACAACTTTAGTCACATTCTGTTCTTATGATTTCCATACATATTGATTGTTTTCTCCAAGGCTTTAGATATGAAATATG…
>DN10906_c0_g1
CCCAATACCTTACTCATACCCTAACATCATAGTTTGCATTCAGTAGACATGTAGAGTCTGATGAAGTGGCACACCACCACGAAACAGCTGTCACTCAATAAATGGGTTACTTTTTTATATTATAAGTTTAATAATCAAATTAGCAGTGGACAGGGAAATTTAAAATAATGACCTCAATAATTTCAGTAGAGATCAGCTCAAAAAAGTAGAGATCAGCTATTGCAAAAAAATCACTTGCCATAGACGCTACGCGTGTCAATGTGTGAAGCTTTAAATTTATAGAACTGCCTTTCACGTTTTACACATCAATTACTAAATTTTATGAGTAATTTTTATTGGTGAAAATCGTTTTGAAACATAGGGGTTTTCGAAGGCCCAATTGATTTCGATATTGTGAAA…
>DN10908_c0_g1
CGTTGAAGAGGCTGTGTTGATGAGCCCAAGTACCGACTGGGGTACGAGTGGCCACTGCAGTAAGTAAGTAATAAATTTTGATTTTACGGCCACATTGCACCACTTTTCATTGCAACATGGTTCAGTCTTGAAATAATTTTTTAGGTGGTATTCAGTCACCGATCGCGGAGGCTGAACAACTATATTAAAATCTTTCTCGAAAAGTTTTTAAAAATAAAAAGGATAGGGTATAAAAATTACATATGTATTTAAAAAAGAATTAAATTATTCAATTTATTTAGCATTATAAAGAAGATTACTACCTGCAGCTAATTTTTTAAATTAAAGAATTATTCTATACAATAGAACGAATATTTTCCCCCATAAAAACGCTAAATACAGAAATATTATGAAATGTTT…
>DN10909_c0_g1
TGAGAGTGTTAGAGAGAGATGTGTTGAGAGAGTTCTATTCATAATTCCAGTTGATCATTTCATATGTAAGGTATACTTTCAAAGAGTTAGTTGAACAGACTTGCAGTTTAAGAAAACGGTTAAAAATTTGTTTCTTTTATTCAATGAGCGTATTCTGTGAAGGATGTTCAATATCTTGTGTATTTTTTGCAATCAACTAGATTATTAATTAAGTGATGGTGCATCTAAAAACCGTGTTATATTTTAAATGGACAACTGGCATTATTACTAGTTTTCTTGTAATTTAAGTAGTTTGTCATTGATGCATAACTTCAACTCCAAATTACTGGGTAATTCTTGAACCTTTTGGTAACTGTATCAGCTGTCTGAGCTATTTTTAATAACTTTACAGATTGCAAA…
>DN1090_c0_g1
TTGTAATTCAAATTATTTATTTACAAATTAACTTATAACACGTTCATTCATTCATTGCAATTAATTCATTTAACCCGCTGGAACTGCGAAGCGAAATCGTAGATTCCAACCGTCTCTTGTTCCTTGGTATCGTAATCGGCCCAGTCGTTCTCGCTCAAATCGATATCTCCAAACTTCGACCCACTTGTTATCGACTCAGCCATCCACGGTCCTTTGGGCATGAAGAGAGTCGGCTCCAAGCCTCGGCAGTCAAACCTCACGAGTGGCACAAATTTCTCACCTTCCGTCGCTTCTATTTTCTTCAAACTGTCTTTTACAATTTCTAATGAATTCTCCCGTTGGCACAGCTTGCATTTGTAGACAAAGTTGGCCTGGCCTCGACCTCCCTTGAGTGGATGT…
>DN1090_c0_g2
TAAACATAGACCGAAAATGACTGAGTCATTGCTTGATGTTCTTCGCAAATGTGATGCAGTTTTATTAATCGGACCAATCCTTGGTCAATTCAAACTCTGAGCTGCTCGTTTTACGAATATAAATAATTTATACCTTTTGTAATTTCATTTAATTGAGGGTTATTCATTGAACTTTACTATTATTTTCCTAGAAATAATAATAACATCCGTATGGCTTTTCTTGGTAGAGAGACAATTCAAAGAATTAGATGCCTGTTCCATTACAAATTACGAGTTACACACATAACGAATTAACCTACTTCACTATTATTTAGTCTCGATAAACACAGAACATCACTTCAAATAGTTGAAAAGAATAATTTTTGAACTCAAATTTTGAGATGTTAGTTTTAATGGCAT…
>DN10910_c0_g1
CCAAAATGAAACAATATTTATTTATTTAAATAGTTAAACAACCAGAGCAGATGCTGTTCTTTTGTGGTAGACTGGATTATCGAAGAGCAGGCTTCTCCTTTGCAGATTGTCACCTCTTTCCATCTTGTGCATTAATTTGAAGAGACCGGTTCCAATGGACATGGGAATGCCGAGGATGATCGATTCCGACACTCCAGTCACCTGATCCGTCTGGCCGTGATAGGCTGCGTCAAACAAGTGATCAGCTGTTTTCTCGAACGAGGCCAAATTCAAGACTGACTCCTTCATTTTGGCCAGACCATGCCTGGTAATGCCGAGAACTTCGCCCCTGCTGGTCATGAGGTCGGCAACCAGCATTGCGTGCCTGTGGTCTATGCTCATTCCATGGTTCTCCATCAC…
>DN10917_c0_g1
TGATAATTAGGAGTCTACAAATGTTGTAAACCTAGTGACTCCAGAAGAGCGTTCATTCATCTCGGAAAAAGAAAACAATGTGGAAATAAAGGGTAACCGGGAGTCTACAAATGTTGTAAACCTAGTGACTCCAGGAGAGCCTTCATCCATCTCGGAAAAAAAATAGTATGGAAATAAAGGATGATCATGATGGGGACGACATCTAAAAGGAAGTTCTGTAATGCGGTGCTTTATGTTTGTGTAATTCTCCTATTAAAACATCTTTGAATCGCAAAAAAAAAAAAA
>DN10917_c0_g2
CATTTTTCTAGTAGTCTAGCAATGACATCGAAATAAGACTTGAAAAAATTCATCATCACAAATATTATATTTTAACGTTTAAATCCAAGCAATAGATTGTGAAAAGCTTAAGGGGTTCGAAGAGTAACCAATATCTGATTCAGAAGCACCTAAGAAGTAAACAATAAACAGAGAAGAAGAATAATAATATGATGAATATAGTTGTAAATAAAAATATATAATTAACCAATAGGCCTCGAATGTACTAACAATTTACAAATAAGGTAGAGTTAAAAAACAAATAAGTATAAAATCAAACAATGGATCGATCCAGGAGCTTTCTATTGAGCTTTGGGATGTTGCTTCAGGATTACTTAGACAGGCATTCGATTTGATTTCTGATTGCTTATCGGAATTCGA…
>DN10918_c0_g1
CTGAAACAGCGTTTGATGGGATAGTTTTCATTATTTCAGTCCTTTGCGGCTATAGTTATTCGTGATTTTAATAAAAGCTGATCTTATCTATCAGTTTTTGAGTGTTCATGGGATTGCAGATTGTGAATTGAATACTTTCAGATTGTGTTCAATTTCAAGAGCTGTAGTAGATCTCTCAACATTTTAAAAATTGAAATGCTTAGCATGAATTAGGTTATGTGATTGTTTGGCATACTAGACGTGCTTCCAAAATTTACCATGGAAAGTGATTCTAAAGATAATAGTAAAGTAGAGCAATCATCTTATGATGAATCTCGTAATGATCATATCAAATCCAAGCAAGGTAATTCTGATAAGCCTGCGCCAGATAAAAGTACGGTTTTGGCCGTTCTGCAGTTA…
>DN10919_c0_g2
GAATTTATTGAACCAAACATAATATAATAAAGCAATCATTGAGTACCATACACCTTGGGAACAACCATACAACAACGAGAAGTCTCAGATGATACCTGATGTCAAATGACCAGAGATCAGAAGTTGTATGGTACTCAATGATTGCTCTATTGGTTTATTATGTTTGGAAAGGAATTTATTGTATTGTGACGTTGTACTGTATTTCGCGGCTGATGAGCTGTGAAGGCTTCACAGCTTCTCAGTGACTTTCGTAGCTAGTAAATCATGTACAGGCAATGTTGTCAATGTAGTACAGTAGAAGATTTTTAATCCATCTAATTTCTGATAATAGTAACTCGTCTAATCTGCCAGTGACCTTCGAAGCTAGTAGATCATGTACAAGCAAAGTTGTCGAAGAAG…
>DN1091_c0_g1
TTTGTGGAGTGAGGGGGCTATACTACAATGGCCAAATTTTCATTCTGTATCTGGGCAGCTCTCGCTGTTGTGTGCTCTCTTCAATTGGCCACAAAAGAAGTAGATGCATTTTTGGATCTTGGTGATGACTGCGATTCGTGCTCATCTTGTGCTCCATCATGTGACTCCTCCCCATCATGTGGATGTGAAAGTGAGAAGAAATTCTGCTTCCAGCTGCCTAAGCTCAGTCTGAAGCCCAGTGGTGGTTGTGGTTGCAAAGGTTCAAAGAATTTGAAGTCCAAGCTGAAAGGACTGAAGAAGTCTAAGAGCAATTGCTCTCCAAAATGTGCACCAGTTTGCACTCCTTGCACCTTCATTCCAATTTCCCCACCATGCTACAGCCCACCATCTTGTGGTACT…
>DN10922_c0_g1
TTTGTATTTACAAGTTCGATTTAATTATAAAAAACATAATTTACAGAAACAACAGGTTATAATGCGCTAGACCATGTTCTAAATAATCGCTACTTGTATGTACAACCATAGCCTAATTCAAATATCACATCAATTTACTAAGATCTTACTCTCATTGACTCTTGATAGCAGATTTTCTATCAATTGGTTCGAACACAAATTTATGTTTAACTTCGAAAACATCTTCTCTGGTCAAAGAATCGAAGAGCTTCATCTGTTTTCGAACATATCTGACGAGATCTTCAACAAGTTCAGGCTCGTTGCATTCTCTGGAGAAGAACCTTCGCCATAAGGCACCGGCCAAGACAATGTCATCGCTGAGAAGGCCCTCGTCATAGCCCAGCAGAGCTGCTTGGAATT…
>DN10923_c0_g1
AATATGAATCGCAATTCCGAAGAAATCGTAAAACTTCAGCATAAGCATCAATTAGCTTGTGCGCTGATGATTTACGAATTGAATAGTCAATTCAAAATGTTTATCAAATTTATCACTGCTTCTCACAGTCTACAATAAATTTAATTCTGAATTAGTATACGTACCCCTGGAATAGTTCAAAATGCCCAAAAATAAGCAAGAAGCTGGTTGTTACCCAAATTGTCAGCAATGTATCCGTATACAAAACAATTGAATGAAATTATTATATACTGTTTGATATTCACTGTGAAGTAAGTAATACTGTCAATAATGAATCATCATAAATCCAAGAGATTCAGAACATAATTTATATTACTATCGTTGTTCTACCATTCATTTATACTGTTCAATAATAGTCTG…
>DN10926_c0_g1
TGCGTCACAACTCTTGTGCCGGACAGAGGCTGGTCAAGGTGAAGCCCTCTCAAGACCCCGTATTGGAATTGCAACGGTCGAGGAGCGATGAGCCAAAAACAAGCTTCACTGTAGATCAGCAATTGGCAGAGAAAACCCGTCCAAAACAAAGCCCAGAAGAAATAGAAAAGCTGCAATGCGAGATGAATGGAGGCCCGGCCAGCCGCTTCGGGGTGATTGCAGCTTCAGCGAGGCACAGCAGCGACGTTCGCTGACTGCGGAGAGATCAGCAACTACTCAAACCATACGGGGAGATCACCAACT
>DN10928_c0_g1
ACCATGGTCCTGTAACTGATAAATAAAGTGCGTGAAAGTAGACAATATCGTTGTTTTCATCAATTATGGAGCAATTTCACAATATCAACATCGAATCCAGAATCTGAGGACATGGTTCGCAGTGTCAACCACACAGTTGTTCAAATCAGCAGTGAATAGAGTCATCATAGCCAAAATGGTTGTCGACATCCGGAATGGAATCACAACAGCTCATATTGGCGCAAATGCATACGCTGAATGATGTCACGGCAATCGTTGAAAACACGGCGAATGTTTTCCGTGTCGACTGCGCAAGTGAAGTGTGGATAACAGTAGTGCTTGCCATCTCCAGAAGCTGTGCTGATGCGCAGAAATTCATCTCTTATGAAGTACTTGGCGCGTATGACCTGAGGCTCTTCA…
>DN1092_c0_g1
TTTTTATTGAGACAAATGTTTTAATGTTTCAACGTTTATTGATAACAATTCATTCAGACACTGAACATATATGTTATAGAAATGTACAAAATACAGTGACACAAACTTCAAGTTTACATGTATAACATGTTTGATGTTGGAGTGTACAAGATTTACTCTCACTACACATCTTTAGATAGCACACATTCATTTCACCACTTTAAAAAATAAGCAAAAGAAAGGGAATCCGAGATTTGGCACACTTGGAGAATTAAAAATTCAGCATTCAATTGTTGAATAGAGATAAGAGAAAAATACCGATGTACAAATAAATATAGTTTCAAGAATAAAAAATAAAATAAAAGCCACCAACAAAAATTTATAATAAAAAAATAGAACAGCATGAGAGCTACATAATAA…
>DN10934_c0_g1
CTGCTTATCACGTCAGTAAACTGAAGCAGAAGTGCTGAAGATGAGATGATGAGGCGAAGGTATTTTCTGTCCTCATTTCCATTCTTTTCCAGTTCAGTTATTTGTATTGAATAATATTACAAGATTGAATAGACCGAATAGCTTCGAAATGTTTTGAATCATCAGAATTTCACCGTCTCAATTCGTCATGGCATCCAGTTCTTTTTCGGCAGAAGAACAAAAGAAAGGAATATGTGTGGTGAGTTATTTGAAAAATCGCTTTCTTCATAAACATTCCATCACTTCGGTGCGCAATGGCAATAGGACAACAAACCTCAATTTAGATCAGGATATTACGGGAGATTCTAACGTGGACCGAATGCAGTTGAAGTGTAAAAGTAATATTCGCGGCTCTTGTGG…
>DN10935_c0_g1
CCGAAAATTCAAAGAAATTCAGTGCTTCTATGACAATTAGAAAAATTGAACGGTCATTGAGAGAAAATGACAATTACATATTTTCAATTCGGGAAGGAATCTAAGAAGGTTGGAATGGTCCTCACTTGAAATTCCACTTGAAAGTTAAAAGCTTAGAAATTGGTTTGTAATTTCTGTCAGATGGATATTTTTCAAGTACAGATTTTTCTAGACTTCCTTTAAAAAAAGAGTTCTGAAGGTCAGATCATTAACCACATTCTATGCCCATCATGAATTAATTAAAATTGTTTCTGTTTATCAAGATGGTTATGTAGAGAAAATCTGTATACATAAAAAATACAATAAAACAGAAAAGTAAATATTATGGAAGACAAGTTTGAATACAGATAGGGTTAATAA…
>DN10936_c0_g1
CACACTCAAAAGACGAGCCAGAGTGGTTTCTTCCATTCGAACGTTTTTTAGCCAGTCTGAAAGATGTGTCCGAGTAAGGATTATGGAGACAAGTTTAGAAACCCTTTGTTGAGGATACACTTCGTGATAATAATCCTTTCTTTCTGGACTCAAGAAGTGTTTGGAGTGTGCCACCGTAGATTACAGAGCGGTGGTCTGTCCTGCCAGGAGAAAGATGTGATCGTGAGCCTGCACAACTCACTGCGGCAGAGAGTAGCCCTCGGCTCGGTCAGTGGTCAGCCTCCCGCTTCCAATATGCTCGAAATGGCTTGGGACGAAGAACTAGCGGGCAAAGCTCAGGCTTGGGCAGATCAATGTCCGGCTGGGCACGACTCTAACTATAATAGGAGAGTTGGTAGG…
>DN10939_c0_g1
TGTGATTAATAGAGAGAACATGAATTGTTCAATTCTATAAGTTAATACAAGCGAATGAAAATGTAATACAATGTTGGTATTGGATGTTGGTATTGTGTCTTTTTATGTTTAATGATTATGATTACGTAGTTGCTGGTAAAGAGCCTACTGGAGTACATCAAGATTAACATGCCTTCTTAATGGGAATCAATTGTTCAAAGAGAAACTCGGATAAAACTTCAAGTGCATCACCACATGTAATCAAAGATGTCACCTCAACATCATCCAGGAGTCCTTATGCAAATACTTTGATCAAACAATCCACACCAACTCGCTACATTTACTCGACAAGGAAGGATTTTCAAGATTATATGAAAAAGTTGACGCAATGTTTGTATCCAACAATAGTGAAAAAGTTCA…
>DN1093_c0_g1
TGCTGGTTAACATAAGAGTTTAATATTCACATTTCAAAACAGTACAACTATTGTTATTTTATAATTATAATAGTAATGAGTGATTAATGTATTGAAGTTCATTGTAATTCGAAAATATCACACAATTTATTAAAATAAAATATCTTACACTTCATTTACAATCGAATAAATAAACTACAATCGGTGACAAATTCGTATGTACTAGTAATTTACACCTAAACATTGGTTACTTACAATGTTACTAGAAGAGACTGACTCCACTATTCACGGCTTCGATCTCCTTCTCGTCCATCTGCTGGCGTCGATATCTGGGCGGCAGCTGGAAGTCCTCGATGATGGGGCGTGCCGTCACCTGGCCTGGCTTAGCTGCACCGGCTGCTGCAGTCGGAGCTGTGGCTG…
>DN1093_c0_g2
ATTCCACTGACTGGGTTCAATTTTTTTGACAACATTATTTTCGGGCATTCACCTTGACGCTCACGCTCACAAGACACCTCAATCAATTTATACAAAAGGTTTTCTTTCTAAATTTCCAACATTTCCAAACACTTTTTCCTACAAATTATTGAAATGTCTATTCTATTGAAAGAGATGTTAACAAACAAATTGAATCCAGTCAATGGAATACAAATGGTATCCAGATCAATACAGACAATAAAACCTCACGTTCCGATGATACAGTTCAGAAAAGGTGGGTTCTCAAGTGGTGG
>DN1094_c0_g1
TCAATTGATCACCTCAAATATCAAACATAACCTCAAATCAGCTGACTCCCTCGCATTCACCCCTGCTGAGTGACGTTGTATGCATACTCCAAAGCACAGGTGATGACGCGCATGTCTTCCTCAATGCTTTGGGCCCAATTCTCCACATCGCCTATCTCTTTGAGTGCTCCATTGAAGCTCTCCACCAATGACAACCACTGCTGTGTTTGCTTGGCGAAGGTGGCTGTGCTCTGGTGTAGTTGTTTCGCTTCGGCGTCCAACCGTTTCTGGTTCAGGTAGGCTTGGGCTACTCCCACATTTAAATGATCCACTAGAGCATGTGTTAGATCGTTAGCTGCCGATACAGCTTCCTTACGTTTCACTTCTTGTTGTTCCTTTCTTTCCGTCTGTTTGACTTGA…
>DN10955_c0_g1
CTTGAAATGTGGAGTGTATTTATAGAAATTAAGAATATATCTATGGTTCATTCCCAAAGTAATACACATTATCTATAAAAAGTACAAAATTATAATAAATTTTAGAATGAGTGTTGGTAATACACTACTTATCTACAGACTATTGTACGAATATACAACTGTATGTGTGGTGTGCTGGTGAAGATAGAACAACGAGCTCCACAAAGAACTATTGATCATCTCGATCTTTTAGGTGCTGAACCACAGAAGTTTGTCAGCTGTCGTTTCCTAGCTGGTTGATTATCAACCAACGAATCGAGAACAGTCTCTTCTGTTTTACGTTTTCGCCTGTTGTTCTGTCCAAAGTCGAATCTGGGCTTGTACAAGTCAGTGCTGTCGTAGCGCTGCTGTTGTTTTGTT…
>DN10956_c0_g1
AGTTTATTGAAATATTCAGGTCTGGTGGTACGCCAAAATTTCTCAAAACGTCAAGTGGTACGCAGGTGCAAAAAGGTTGAGAACCCCTGCTATAGTGAATAGTACAAACCAGAATAAAATAGTATCACAATTTCGATTAAAAACAAAATAAATAATAGAAATATAATATAGTAGTATAATGGATAATATACATGTATAATAGTTTTCTGAGCTTACAAACTTTATACAAACATAACTGAATTGAATAGAAAGATTAAGACAAAATAGAATGATAGAAGATAAATTTGACTGCTCATTACGGAAGAAAAGGGAGTACCTTTCTTTCATGAGCATCTTTACTCATTCTTACGAATATCGAAAAAGTTGAGAACAGAACAGAAAAGACTGTCATTATTGGTG…
>DN10957_c0_g1
TCCCAGATATGCCTAGGCTTTGAAAATATAAAAGATTGTCAAAACCCACAGGATATAAAATATTAACACAAATAGTGACAATTTATACTACTATAATGAATAATTATCTCAGGTTCATGATACATACATTAATTGAACAGTTTATAAATTGCACATTTTTTACTGTGAAGAAAATAGATTAAAATATACTTTTTTATAAAATGCTACTGCATTTTTCGAGAAATCTTAATATGATTAAACCTATATTCAACTATGTGTAAATATAGACTTTATTTAATGTGATTGCAGTGACACTGATATAGACTACTTTTGGCTGACAGACAAGGACATCAAATTGTTTAAAAAAATTCTAATGTAGAAATTCATAGAAATGTTTAGATGAAAATTCGAATCTCTCTT…
>DN10959_c0_g1
AACGGTTTTCTACATTAGTACTACTGAAGAAATTTATCTCTTCATTCGTTGTAAAACAACTACAAAAACTCAGCATCGAAAACTTGTTATTTTCTACAAATACACAACAATTACTACGTGATTTCTTAATGTAAGAAATTTATATTTTTCTACCGTGTAAAATAGAATTCGATTATCATCCAACGTATGTCTTGATGTTTGATTTCTGCGAGGTTTAAAATTTTTACATCCATTTCGTATTGTGAGTGAAAGATTTTGTGTTCTTCGTTAATTGTCGGTGTACCAAAAAAGACAAACAATTTTTGTTGGTTTTCTACAAGTTAAAACAGTAATTTCAAAGTTTTTGCTGTTTTTCTATCAGTTTTTACATGATGCCTACCAGCTTGTTTTGCGACATTG…
>DN1095_c0_g1
GTTTGAAAAATATGAAGAAATTTATAGACTCAATGCCATTTCATCGCATGACATGATCCTTCAATGAATCGTTACCAACCATTTATAGGTTTTGTTTTCGCTTTTTTTCTGTTTAAAAACGTAAATTTTACAATTCTACAAACTCAATTAACCTGTTTTCTTCCAGAGTAATAATATTTTACAGAACATCAAACTTTATGGTTTGTGATTTATTAAATGCTCATTTCTAGGCATGTCATTAGTAATATGGGCATTAGCTTCTTGCTCTCTGATTTTGCGCCATAGTAGTGGTTCGGATTCCACCTACTATAATTATTGGTCCAGTGTCCAAAGTGACATGGTAACGTGGAACTGACCCTTAAAGCCATAAGCATATTCTTCTATTAGTGAAAGTTATAG…
>DN10960_c0_g1
TTTTGTTGTTTCCAAAATTTAATTACATAAAGATGTATTATCACATTACGGATTGTACCAATCCAAAAATAATAGAGAAAATGACAGAACTAACAAGAAAAAAAGAACATAAAACCTCAAACTAGCACTACTTTCAATTGCTTTGCGAATGTGTGTATTGGCATCTTTGAGGTTCTCCGTTGTTCCAACCAATGTTGTTCCAATGCGTTCAATGTCTTTCTCCTGTTCGAGAACTTTTTCAGTGAAGATTTCTTGGAGTTCAGCGATTTTCACAACTTTGCTTTCTATCTGCCTCACCTCTTCATTCAAGCTATTCAGATCATTGTAGAGCTGTTCATTCTCATTTTCAAATATTTGAAGCTCTTCAGCCGACAACTGATCGGCTTCTTGAAGGAGAGG…
>DN10962_c0_g1
ATTGACTCGGGTGGTGATGCGTCTTTTCCTCGTACTGAGTGGCAAACTTTCTGAGCCAGCATATTGTTCACAAACAAAATTCGTATGCAATAAATGAGACATTTGCATTCTGTTTGGAACTTAAGAGTGGAATGTGAGAAGAAGGAACACCAAAAGTGAGCTGTTTTCTTTCAAGTGATCAACTCCGTACATTATGGCGGTACCCGTTAGCGAATACAGTGTTGCAAGTCTTCTGTTCTTCATTACCTGCCTGTTCAGTAAAAATTGCGGTGTGTTTAGTTTAAAATTGACGAACTTCAAAGTACCTAATCACGTGGACATGGAAAGCTCAGCAACACTCACCTGTGAGTTCGATGTTGATTCTCATGCTCTGAACTCTGTGAAATGGTACAAAGATGA…
>DN10963_c0_g1
CCATTCTTTCATCCAGCATATAACAAGCCTATATATTGGGATTTGTATAAAAATTACATATTATTTACAAAATGAAAAATGCTTACAAATATATTGAACCATGAGTATGAATTTACAATAGAATTTCATTTCAATATAAAAATACTTAGTTCATTCTATTACGGTAGTTCTCTGTGGAGTACGATAGAAACAATTATTTGTCAAGCATTTTTATTGCCCTTGCATCCATATTACTGTACAAATTACTCACAAACAGTTTTGGAAGAATAGGCCTAATATCTATCTGCTTAATGATGACTACTCTAGGTAGGTACAATTCACTTATTTTTCAATTCAACATACATTACAGCATTACACAGTATTCTCATTACTGATAAAAATGAATACATTTTTATCCAC…
>DN10965_c0_g1
AATTGCTGAAATGTAACGGGGCTTCAAACTTTCAATTGGCTCTCCTGTAAAATTTGGTTATTTGCAGTTAGAGCCTTGCTGAACTAGGGTCACGATATGACGTTATCTGTATGGCAATTAGATGATTTGATTCGAATTTCAAAGATTCACTGTTTTGATCGCTTCTAGGAATTATCAAATGAATTATTAAAAACAAAAAAAAAGTCGTATATTAACAGTTATTAAGGAGCAATGGCGTATTTAAGTGATAATTTACACATTTCTTTGAAAAGCAGAAAATTTTCTTTCATAGCAATCTATCCATTCATCAATAGTGACATCAATAAGACCAGTGATGTATGAGTCAAATTAAGTTGATGAATTTTATACATTCAATAGCATTTTTGGATCCACGGATTT…
>DN10966_c0_g1
TTATTCATAGAAAAATACAATTTTATTCACAATAGTCCTATTAATTATTTCAACAATAAATGTGATGTAACACTTAAAAAGAGGAGCACCAATAAATGGAAAACTTAGATGTACAAGCACATAAGAATATTTACATTCTTCCATTTTTTACAGTTCGATTCCTACCTATACAAGGATATCAGTTTGGGGAGATATTGTCCAACAATATAGCTATGAAAATTAAAATTTATTTTAATTCTTCATAAAGATAACTCCGAGTATCAATTGAAAATGTGGTGACATTAAAATTGAAGTGGCAGCATATATTTATATTATATATATTGAACCAGCTCGAGTTCCATAAAATAAAGGTAGTTTTTACAATGTTAAGAGAAATTAAATACCTCACAACTCCTTTAT…
>DN10967_c0_g1
TACGGAGCAACGCAAATGCTGACAGCTTTGGGCTTGACGGGGGCATTGCGAACGGCCGGCAACCTCTGATAGAGCTCCTCTGTGATGAAGGGCATGAATGGAGACAGCAGTCGTAGGCCTGCGTCGAAAACCGAGTACAAAGTCACACGAGCTGCTTCAATCGCAGCCTCATCCGATCCGCCGAACACTGGTTTGATTGATTCGAGATAAACATCACAGAGGTCGTAGAGCCACAGATTGTAGCAGGCAGTGGTTGCCACCTGCAGCTCGTAGTTTTCCAAGGCTTTATTGCACGTTTCCACAGCAGCCGACAACCGACTCAGAATCCACAAGTCCACTGGACTCTGCTTCCTATCTGAGCTGTGGGTGACGTCACCCGTTTTGTCCTGTTTCAGATAG…
>DN1096_c0_g1
TAAATTATTAAAATCAATCTTTTTGTTCAACAATAATTAAATTCTTACAGTAACTACAGTAACTTTTATTGTACACCTAATGACTTCCAATATCGAGTCAGTTAATGGTATTATCACAGTGAACTCTGCTTAACGTTAAGTCTTTGATCTCATGAATACGTTAATATTATGATACATTTTATCACCTGTATTTTAAAGATGAAATCAATATGAATAATAATCTATTCAGTTACTCGACTTTCCATCATTCATGACACAAAACATCTTCATAATTAATTTCATATCTTTTATGATCAGTAATTAATCATAATTATTTAGTAACTTACATTGCGTCTACACTTCAGTCATAGTTTAATCACAAACTCACTTCATAAGTCCACTTTTACTATTACTCATAGC…
>DN10972_c0_g1
TATTTATTGACCAAAACAATTACAGCAAGTACAAACGTTTGTATTTTGAATGTAAATTCTAATTGTATGATCAATCGGATATCTATCATATTGCCTATCATCTAATTGTTTTTCTTTCTCATGTTCGTGAATAGTCTCACAAGATTTGTATAAATTCTTGTTTCACGAACAGTGGCACAAATACATACACTACGATGAGTATTATCAGAAACCAATGGATAGTTATGCCAATCAACATGAACATATTGTAGGGATCACACACATTCTGAACAAAGCTGCAGGTCTCGTCAAAGTCGCGGTATTCACCAGCCTCTAATGTTATATTCAACATTCTGTCTCAAAATTACGGTAGGAATTATCTTGAGGAGTTCTTATGCACTCAATAATGTGAAGGCTTGT…
>DN10972_c1_g1
GAAAAGTTACCGGCCATCTTGTGAAGTAAATTCTTCTTCAAAATCGATGATCTAACCATCAAGTTTTTCCAAACCAGCTGAAACAACAAACATGTTGCTTTTCGAGCATGAAAGGTGAAAATTTACATCAACATAAACAAGCTTATTACTTTATTGAGTGCAAGAGAAGTCTTCAACGATACTACCATAATTTTCCGAAAGAATGTTAAATATATCACTTAGTAGATTACATGACTTCGAGGAAAATTGCAGCTTTACCCAAAATGTGTGTGATCCGTTCAATATGTTTCTCATGATTGCTATCGCTATTCATTGGCTTTTGATAATATTCATCACACTGTATGTTTTTGTGCCAATTATCAACAGTGTATACAAATCTTATAAGACTATGAAAAAACA…
>DN10974_c0_g1
AACAGGCTGTAATAATTGCACTTTATTATACACAAAATATTTGAACAATGTATTATTAAAAGTGGATAATATACATGACTTATTGTTAAGTGTTGATGTGTCGAAACAGAATGAACAGGAAAAATGAAAACCTGAATTGAATTGAAAAAAATTGAAATGCTACTAAAAAATGTATTGTATTTTGTACGCCACTTGTAAAGTAGCGTCAATGCATGGATGCTTTTAAGCAGCCAATCTTCATGAGAAGTTATCAAGAATAAATTTCTTAACATAGATCGTAAAAATAATTAAATTAAATCGTTTACAAGATATAAAGAGCTGTTATTCATTTCTAATATTAGTTTATTCATTGAATTAGCCACTGAGCAATAGAATGAATTTCAATGTTTTTTATTTGTA…
>DN10976_c0_g1
ATGCGTCAAACGCTGCACGACCACGGCGCAGATCTGTGTGTCATTGACAGCTTTGGACCACTGCCTCCGTACCCCATCGTCATCAACTCTAGACTGCCAGCTCTTGGTCTCCGTCGTTTTGGAAGTGCTGCCAACCTACAACAAAATCCAGATCTGAAGGCTCAGCAACTTCCATATTTTTCCAGAACTGAAGACGTGGCTAGGAGGGCAACATGTCTTGCAAAGGTCGTGTATTAGAACAAAGCTGACGTGAAACTTCAAATAGAAAAGGCATTTATGGACATGCCAAGAACAAGGTTATG
>DN10977_c0_g1
GCCGACTGTTTATCAACTTTTCATAGTATCTTGCGTTTTCTTGTTTCTCTTTCAAAGTGAATTCGTTTTCCTTGTTTTAAGTAGCTTCAAACTTTATTAATTAACAGAGTGAAATACAGAATATCATAATATCAATCATAGTGCACTGAATTGTTGAATACGAGACTACAAGTTTTCTAAAACGAGTTCATAGTTAATTGGTTTTATTTGTTTGAATGAGGAATGAACAATTCTACGCTAATGGATTTCACTTTTCCTTCATTCATTTTGATGGAGAAAGGCAGTTCAAAAGGAAGCAGTTACAATGATACTTAGACTTACTACCATTACGAAAGTGGTAATTGGTTGATTACAATGTTCATCACTCCACCTATCCATTCCCACAGTCTAAGGCTGCGA…
>DN10977_c0_g2
GTCACAGTTCTAATTGTATCCACCAATTCACTTCTGTATCGTTCAGTTTCAGATTGCAATGGGAAATGCTCACTTCCAATGAATGATTTGTAGTATTTGCTGAGCATTCCTTTACGGAGTATCCTTTCTGCTATGAACTGTACTACGTAAGTCTTCCCAACTCCTGCATTTCCGTGGAAACTCAGGAATAATGGCTGGTCCACGTCTCTCTCGAAATGGGATTGGAGAGCCAAAACTACGTCTTTCACAACGAGAGGTTGGCCGAAGAGATTCGTTCGCAGATCTTTTTCCAATCCTAATGCTGTACAATAGTTTCAATTTCACCTAATAGTACAATAGTTTCTTTCTTTCTAAAACAAACGTTCACAAACCTGATAAATCTTTCAATATCCAATAATC…
>DN10978_c0_g1
TGACAGGTTGCCATAAATTGTGTGGAAGTTGACAGGTTGCCATAAATTGTGTGGAAGTTGACAATACAGTTTTTTTATTAATTATGGAGCGATTTCACAATATCAATATTATATTATCAAATTCAGAAATACCAAGAATTTAATATAAATAGGATGAGGCTTTGGAGGCGAGAAATTTGATTAATGGTGAGTGGGAAGACAGACAACGAAGAAGTCCAAAACTCATGGAAGAAAGACAGTGAAGAACTGTAGAGCCGTACCTATATTTATTTATGTTTAGATGTAATACAGGGACTTAATATGATATGAGGAGAATGAAATATAATACGAGATGACTACATTTAAATTATAACGTTCTTCGGTCTATACCCTATACAATATTCCTTGATGAACTTAACA…
>DN10979_c0_g1
CATATGCTTAACATGATGAAGAATCGTATGAGATGATTGGAGCAAAAGCGACCTCAGCCGCCTCGGATCCTTTTAGCACCCGACTCCTCAATTGTACAAATTCATGTTACAAAAATGTAATAGTAAAATACAATAAAGTTTTGCTTTTTCTCATTGAACTTAAATTGAAAGAAAAACTGTTGATTTCGTCTTTAGAACTTGAAAAGGAAGATAGAAATGCCAGAAAAATGCAACATTATGACAGGGAAATAGACACAATACAGTAAAATCTTTCTATTTCTCATTCTCACGTTCAGAAATTCACAAACAGATCAGCATTTCTGATGAATTAATCAAGTTACCTGTACTAGTGTATATTTATGCTTGGATGTATTCTTTCGTTAACAAGATTAATTTTAC…
>DN1097_c0_g1
GACCAAGCACTAATTATATTAACTTGTAATTTGTTCTGAAACGGGCCCCAGGAGTAAAAGAAGAACCATACAGTTGAAGAGAACAGTGGAGGGAGGATATCCTTCGATCCATACAACCAATCACTCGATCATATGATAATATAGCTGGATTTGGAAGCAACCTCATTTTTTCCAATTTACAGTGAAAATAGAGGTACGATCTAAAACATGTCCTTCATCCTAAAACATCAGGAGTAAAAGAACATTACATTTATTTCTAAATATTGCTTCAATTTATAGACGAACAATGAGAGAGCCCTTGAATTTGTAGTATTAGATGGACGTTCCTCATCGATAATCGATGTGATTCATTGTAACACTATTGAAAATAACACAAACTTTTGTGTAATTTTGAAGTAA…
>DN1097_c1_g1
TATTCTGCCCATTCTGCTCGTTATAAAGTACTAGAGGAAGCGAGTCAGCCTTTCACAGAACAGCTAGTATAGCCTCATCTCTTTGTCAAGGTCATGTGCCACGACTATTGGCGCCTAGTGTAATCAGCTGTACAGAACGTTTACAAAAATCATAGGATTCTAGAGCTGATTAATCCCAACCATAAAAATAACCTACTTAATTTCAGTCCATAATATTGATGGAAGTAATATACAATCTAACTAGCTATTAACTTACTTTCAGATCTTTTTATGTAAGAATATTATTGTCATCTTTTAATTCTTTTATTAACTATTCAATGTATTTTTCCATAATAGATTTTAAAATGAGGTCAGTAATCTAGTTATAGTTTGTCCAGGATCTCAAAGTCAGTTTGAACT…
>DN1097_c2_g1
CGTTTAGCAATGATTTAAGGAATATTAAACATTTCCTTTCATTAAACCACAGACCATTTGTAACAAATTACAAGTCAATATAATTAGAACTAATTAATTCAGAGCCATGCAATTCCTTTACTATACTCTGACCAAACACTAATATATATATAAATTTGTAGTTTGTTATGAAACAAGCTCCTTGAGCGTTGAAAAAAAACTGAAAATTTGTGTGATAAAAGATTTATATTGACGTAGAACAATGGTTTCTTGTATGAGTGGTTGGATATATAGAGGTCAAGTAAAACCATAGGTAATTTATTTCCTAAACGATCATCACATTTGTAAATTGGAGTGCTGTTGTTATTTTTTCCTTCAATCTAGAATTTAACTTTCGTTTATTTAATTAGTTAACAAATT…
>DN10981_c0_g1
GTTAGGACGCACTATGCTCATATGCTCAAGTCAAACAGCCAAATAGTAACTTTACTGTTGAGAGAGAAGGTACACCTCATTTTGAGAATGACTTATACTTTGCTTCTATTATCATTTATATTTTGTGCCAAAATAGTCACAACAACATCTCAATTGGTTCAGAAATGTGAGGGGCAAAATATATTCAAAACCAGCAATGACCTCGCTAATGACCTTCTGCTCGTTTTAACGAGAACGGAAAAAGGAAATGTGATCATCTCGCCTTTGAGCTTGCAAATGGCTCTTGCGATGACATCAGTTGGAGCAGGAGACAACTCTAAATCTTACAGTGAGATTGGAAAAGCTCTGAGCTTCCCCAACGACAAGTCCAAAATGCTCTCTTGCTACGGATTTC
>DN10984_c0_g2
TTTTGGTAGAACTGTTTCCAGACAGCAGACGATTGAACATATGATATTTTGCTGTGCTTCTGCTCCAGCGTTCAGCGTCATGTTCGGTTATGTCAAATTATCCATTTATTTTGTTTAGAAAGACGTTATTACCATTCCATATCATGACTGGAAGAATGGATTCAACTGAACCGGCCCTGGTAGAGGAAGAATTTCAAGGCTTGGCAACATTAGGTATGGACGGGAATGACTTCTAATAAACTCTTCAGATCGGCTGTTGATGAGATTCTCCAGTCCAATACGATCAACTGACGTTAATAGAGGATAGAAACTTGTAGAAGATGGAGAAGAAGACGGTTTGATAAAAGTCAAAAAGTTCAATTACTAGAACAAAATTAAAAGATCTTATTCAGTACCATC…
>DN10989_c0_g1
TTGCTATCTAGTCTACGATACTAATTAGCAATTTATTTCTAACCTAATTTACTAAAAAAATTATAAATATTTCGAGCATCCTCTTTTGGATAGCAGAATTAAACATAACATGTCAATATAAACAATCACAACGAAACTAATAAATAATATTAAAGTAAAATATTCATTAAATTTTACTTAGAATTGGCTAAAAGGAATAGAAGATCTTGAGGAATTAAAACTTACAGAAGATCAGATTTTGAATAGAGAAGAAAAATAATAAGGATATATAAGTGTATATAATATACTGTATTCAAGGAGTTTATAGTGTCTCACCGTCTCCCTTCCTTTAGAATTTTTTTCGTCTAGTTTTTAACTTACTAAGGATTAAATACTTCACTACAGAGAATTTAAAAAAAA…
>DN1098_c0_g1
TTGGCGACACTACTTTCTCCAGTGGATACTTCCTTTTCCTATCTACGTGCTTGTGATGGAAGTGTAACTGAATTTCCACAATGAAGATTAACGTATCTTATCCAGCGACAGGATGTCAAAAGCTCTTCGAAATAACAGACGAGCACAAGCTCCGTATGTTCTACGAAAAGCGCATGGGAGCCGAAGTTGAAGCTGACGCTTTGGGTGACTTGGCGACACTACTTTCTCCAGTGGATACTTCCTTTTCCTATCTACGTGCTTGTGATGGAAGTGTAACTGAATTTCCACAATGAAGATTAACGTATCTTATCCAGCGACAGGATGTCAAAAGCTCTTCGAAATAACAGACGAGCACAAGCTCCGTATGTTCTACGAAAAGCGCATGGGAGCCGAAGTTGA…
>DN10990_c0_g1
TCCTCTTCTTTTTCTTCTTCTTCTGTTTCTTTCGTTGATCTTTTTCAATCTTGCTCTTCTGTTTGTTCAAACATTTGGCAAAAATTGTTGAATAAAAAGAAGATAGAACCAGACCATGTCGCGCAGTTTCTTCAATTTGACGGGATTCTTGAGCAGTTGTTCCCGCCTTTCGATCTCCTTTCGTTTGATGGCGTAGAGAGGGTC
>DN10991_c0_g1
GGGAAATTCAGATAGAATCTGTGAGAAAAAGTTTCGTGGAATCAAATGAAAGGTAATATAATATATAATTGTTAAAAGTGATGGGAAAATTCACCTGTAACTGAAATTAAATTTCAAATACTTCAAGTAGAATTAAGAAACAGAATTCTGGAATTGTTCGTCAGGTTATAAGATAATTATTAATCAATTACTTCAATAATATTGGCGATGTAATTGTTAATATTATTTGATCCAACAAGATAAGAAGAATAATAAGTTGGTCTCCCTGCACCCCTTACAGCCAACCCGTTCCACCAAATGGCCGCAATGGCCCGTCAAATGTTCAATTGGTATTATTTCTTGTCTGCCAGGTATATTGAAAATCCTATCTATTTTCTGCCAGATTTTATATACTTTTAG…
>DN10992_c0_g1
GGGTGACCGATCTGGAACGGACGAAGTATTCATGGCTGCACAAGAGGCTGTTGGTGCTCATAGGGACTCACAAGATGCTTTGTATTCAGAAATTCCTCTTTCGACCCCACCATGTGAACAAGAGAAGGAAAACATAATTTGGATAAAATCGGAAAATTTATCAGCCAAAGAGCAAGTTACCGAATCGAATGATAATATGCTTTTCTTAGATCTTCCAGCCTCCCCTTCATCCTTCCCGCCCCCTAATATAGACCCCCTTCCCGCCATTGCAGATCCCTTTCATAGCAATTCAGACCCTTTGCCTTCTATTAACAGTGTGGTGAAAATTGAGGACTCAGATTCTGATTCACCTGAAGGAGGAACACTCAAAGAATCTAACTCTGGTCCCATTAAGTCATT…
>DN10993_c0_g1
CTTTCAGATGTAGGACCAGTGGTTTGGAGTGATCTGAGCGATTTACAATCATCATTTGAGTTCCTAAAGTCAATCGGAGTTCAAAATTAGTATTGGGCATGGTCTTCAAGCCGGAGAGCAACAAGGTGACATGTGTTGTTCATCATCCGGGCTGTGCCAAGACCACGGTGCAACTCTCCCCTGACTGCCTGGTGCACTCGTTGATGGAACAAATCGCCACCAAGTACAACTTTGAGCTAGACTCCTTCGAACTCATTCTCGAAAAGAAAAAGATGATCCTGACTGACACAACACCTGGGTCGCTGGAGGAGTTGGGATTCGACTTGGATCCGGACTCTCGCAACCAGCTGACACTGACCAAGCGCAAAGTGGCGGCGACAGTGGCGAGAAACAGCATCG…
>DN10995_c0_g1
TGAAAATATAAAAATGAATTTTATTAAACTTCTTATAGGCTAAATTTGCAAATCAGACAAATACTCGTACATACAATAGATTGTAAACTTTGCAGAGCCTTTGGATGTTACTTTATAAACTTATATAATACTCTATTAAATATATATACTCACAAAAATAAGTATATTAAATAATTGAAAAATTATTTTTTAGAAGCTATACGTACTTGGTATTTGTACGTATTTACAGGCTCAAGGCTCAAGACAAGACAGACATGAGACCCGTGAAAAAGGAGAGTCAGCGAATTTTGAGCGACAAAATCTTATAATTCCCTTGGAAGTGCTTGCCTGCATATAAATTCAACTATGTATACTCTCTAATTAGTTCATCTCGGATAGCTATGGGTATGGGTATTTGGG…
>DN10996_c0_g1
TTTTGTTTTAAAGTACTTTTAATCATCAAACTAAATTATTACATAGAAAAGTGAATGGCTGTTTCAATCTCATCCTATCAAACATTTTCAATTATTAATAATTACAAAATGAATTAATGTTCCTCATCAATGAGAAACATTGAAATGCTTTTTAGATAATCCCTTTGCAAAACATTCAGTTCTTTGCGGGTCGACCATCGAAAGTCAACCTTCTTTGCATCGGGATTCACGTTCCCATTAAGCAGTTGAGCCTTGAAGAAGAAAATTTTGGCTCCAATTGGATCGTCTTCATTCTTTCTCATATTTTTAGGATAATTATACTTATAAAATCCAGCTGGAGCATTTCCATAGAATAATGCTTCAATGTCATTCCCACATTTTTCTTTTAAAACGCGTTCT…
>DN10997_c0_g1
TAAGTTCTGAAAGCCTATTGTTCAAACTCATAGAACAAATAGAAAAGAGAAGTTAGCATATGTAATAAATAGGGCTTCGTCCTAACATAACGGATAATAGACCTGCGTAACGGATTTCATACAGAGTCCAATGGCTGCTAAAATGAAGTTCAATCACCTGCTCCTACTATCCGTTCTAGTTCTCTCATTCAGCACCATTTTGAACGCCAACGAAGACGATGAAGAAGAAGAAGAAGAAGGTTCAGACAGCGATACGGAAGAATCAGACACTGACACAGATAGTGATAACGGAGATGACGATGATGATGGAGGTGATGATAACAATGATGATGATGATAATGACGGAGGAGATGATGATGATGGAGGGGATAATAACGAAAATAATGATAACGATGCCCC…
>DN1099_c0_g1
TTAGGCTTCTGTTTTACGTTTTTCGTCCTTTTCGATGTATTTGTCCAATTGTTTGTCTCCTGAAGGATCGAACTCTGAAAGCTTTCGGAACTGCTCGTCTCCAACGAAACAAATCTCGTGGCCATCAGGATCAGCCAGAATGATGACAGTGACCGAAGCCTTGCCTGGCGTGTCCAAAGTGATCAACGGAGTCAATATCTTCTGATCGGCCTTCTTGATGGCTTCGTCGATCGCCTTCAACTCGACCTCGGGCACGGCGAACGCAATACGTCCGTATGACGTTTCTCTTTCCACTGGTCCTCCAATGTCTTTGAATTCGAGTTTGGCCTGCTTCTCTCCAAATCCTAGAACAGCTGATTTATCTTGTTGAGAGAAGATCTTCATTCCCAGAATACCGTT…
>DN109_c0_g1
TGGCGATAATAATTATTCTAATTGGTAAAAAAAAGTGCGAGTGGAGAAAGAAGAGTCTTACTTCTATTTAAATTTTTAAAAAAGTAATTTCATAATTTCATAATAATAAGTACACCAAAACCTATGGTAATGCAATGACAAATATTCTATGAGACCGAATAGAACTTTCCACAAATACAGTATATTATGAAGAATTTTTACGGAGAGGTTTAAATATATTTATTTCCCTGTTTAATACAATATATTTAATACAAATATTGTAATAATAGAAGAATGAAGATAGTGATGAAATAAACCTAAGAGTTGATAAAATTTATGGAAATTCACAGAAAATTGGAGTATTTTATTTGTTAGTACTAAGTTGAATATAAAAAATACTGAATTATAATATTATCATGC…
>DN109_c0_g2
CTTTATAAATATCTTATATTTGAAACATCATAGTAGGAAATACAGAATATCAGTGAATTCATCAAAATTATTTCTATTAACATCAACGCGAATGGAAATAATGAAATAGAAAAATACAAAGCCGTATAATAGACCTGATTTATTTCACATTTGTTTATTCTCAACAGCTTCACAAAAAACGAGTTTTCTTGCTTAAAAATGTAATATTAATTTCATCGAATTGATGTCAAATCAAAACAATCTGTTTATTGAATTATAATCATAAATCATTATAAATATAATATATAAGGTGCTAAGTACCTTATATGATTGAGCTATGATTGAGCTTTGCTTAGAAACCAGGAAAATAATAAGTACATTATACTAGTAATTTAAATTTAATAATGTAATATATTTATG…
>DN10_c0_g1
CAGACCATAACCTCTCTACCTAATTCACCAAAATAAAAATAGTACGATCTTTGCCCTATGAATGAGTTAAATAGACTCGCAATTGTTCGGCAATTGCAGTCAGTGTTGACTAGCGGAAAGCGGCTTCAATTTCAACAAGGACTATTGTTTAGAAAATTTCAACGTTGCTGAGCCGGCTTTTGTTTGCGGAAATTAGTGATGCCTATAAATAATTCTACAAAATTCAGCTAGTGTTCGCGCTTCACCATAGAGCCCACCATCTTCAACATTCAGTCCTCCACAGTGCATCCCCCATCTCGGAATGTCTCTATCTCTGATGCGGAGTCTCTCATTGGCCGTTGGCTTGCCTAGGCTCAGTTCTTCGCTCCAAAAGTATCCTCCAATTCTGGTACAAAAAAC…
>DN11003_c0_g1
AAACGTTGAGACAGTTCAATCAGTGCTTGTATGTAATCAGTCTCTACAGAATGTATTTTCGAAATTGTTCTTCATTCGTGATTTAATTTTACAAAATTGCTGAAGATTTGTGGTTTAATTTTGAAAGTACGATAGATTTTTTGGTGCAATGTACTTCGGAAAAATTATTTTTACGTTTAGTTTAACGGTTGCATTATTCTGTTCCACTTCGTCTGCAATGAAGCAAATAGAAGCGAACCCAGATGCAAAGCGATTGTATGATGATTTGCTAAGCAACTACAATCGGCTTATTCGACCAGTTGTCAACAATACTGAAACTTTGACAGTCTGGTTAGGACTGAAGCTCTCACAACTT
>DN11004_c0_g1
ATTCATTCTACGATTCTACTGAGTTACCCAGTTCTAGTCCTGATATTTTCTCTAGAATTTGTGATTTATTCTAAGTATTTTGATATCCTTATTCATGAAGGAATTATAAATCAATTTAAATTCTCCCCTACTCTTTTGAGAGTTTTCAATGTCACTGGCAGTTCGTATCAGGTGATCATTCATACGAATCGAGCAAATTTGGATTTGTTGTCTCTTCAAGTGTTTGGATCAAATCCATGGCTAGAAATGGAATATCTATAGAAAATGTCGTCAATTTCATAAATCAGTATCTGCGTAGATTGAAAAGACATCGATTTACAAACAAAATGGTGTCAGAACCAGTAGCACTGGTTGGATATCACCACTGTCCCAAGCCTAGGCATTCTTCACTTGCAACGA…
>DN11005_c0_g1
TCAGCGACATAGAACTGAAGGAAATATGAAATAAAATTATAAAGATGTTGGTTATAGGTTAAAGTTGACCCATTGATACTTTTCACGTTATGAGTCTGATTGAAATTCTTCCTCACGGGAACGTGTTGGGGAGATCAAGGCTAGTCTCTCCTGAAACCTGGAGTCTGGAGATCAGCCTCTATTCACGTTGTTTGTGATCTCACCCATAACAAAGACTCGCGCAGTTTCAAGGTCGTCTTCACAGCTCCAGGCGGCATTCGTTCACAAAGCGAAGGGTTAACAGCGTTAAATCGACATGTGAAGAGCTACAGTGATGCTGGAACCTTCCTGAAGTCTCACCTCAACACGGTCTTACCACATTCTTACCACGATTCGGGATGCAACGTGGGATGTGCAGTG…
>DN11006_c0_g1
CAGAAAATAGGCTGAGAGAATAATGTAAAGAAAAGTATATTCAAGGGAGATCAAGTTGTGAATGGAAAGGAAAGATTGATAATTAAGTAGTTTGTGAAAATTATTTCACAAGTATTAAACTATTTTGCAAGTCTGAAAGTGAAGGAGGAAAAATTTATTATTGTTCAATATTAAATTTCTCCACAATAAAGAAAACGAAGAATAGGTACAAATGAGAAAGCGAGGAATTACCAAAAACTAAAATAGCTTGATAAACCAAAAGAAGTAGTGTAATAGTGGAGGAGTTTTTGTGAATGGTCATTAAAAATAAACTGAGTCATTCGTAATGGAGTCTCATTTTCAAAGGTATAAAAGTTTAAATTGTCTACACGATAATACATCAAATTGAACAGCTGATTG…
>DN11008_c0_g1
ATAAGACAACTTTGCTGGGGTTTTAAGCCATGCCTTCTAGTTCAGTGACTGAAAATTATATTTCTACGTGGAAACGTATACGTATTGAGTATTAGATACTAATTGAATCATATATCTAGTGATTCAATGTTTGAAATCAATGAAGTGAAGTTGAAGTTTTTGAGGCGTGACAGTGAACCAAGTTGAAGTCAAACTTCAAAAACTCCTCATTGAAAAGTTCTCAATCTTCATTGGTGTATTATGCAAGTCAAGTAGGATGATTGAGACGGTCTCGAGGCGCGCTCTGGGAGGCTCGAGTGGAACTTACAACGTGAGGGCCTCCGAGTTGGCGCGAAACAGACTGAAAACACTCAGTGTGAATGTGACCTTCCTCGACGACAGCCAACACACCTTTCAATT…
>DN11009_c0_g1
CCTCCTAGAAAGGTAGGAGGTCTTGGAGGTCTTTTCTTTCTAGCTTTCTAGGAGGTCTTGGCTTAGCTAGGTTTTGTATCTGTTTAGGTTATCTGTTTAGGTATCTTATTTAGCAGAGTTTTCAGGTTAAATACCTCGTCCCACGGTCTGAGTCAATTTTCTATTGCTTTTTCACATTTACTGTCAAAAGTTTGCATCCAATTAATGTTTATATGAATATTCCATTTTAGCTGTCAATGAAATATGTAAAATTGAAAATTTTAATCTACATTTTTCATATCTAAAACCACCCCACTAATGATGAGCATCGAAATTTGTCGATTATGCGGCTCAGAAAAAACTGTTGGTGTAAATTTGTTTGATCAGGAGGGAGTTAGAATAGGTTTATTGTCAAAAATC…
>DN1100_c0_g1
AATATATGAATAGAAATGCACGCATTGAGATTTAAACCGATCGAGTTTAGTGTTTCATAGATCAAGTACTTGATTCACCTATTTGAAAGCTTGGAGGGAAAGTTCAAATCTGAGAGACAGCAATTTGAATAAGTTAGAATGAGTATGAGAGGATTAGTATACTAAAGAATTTAAAAACTAAGAATTATTTCCAGATTTTCAAAATAGTAAAAACTAAACGTAAAAAGTCAGTCAAGTTTAGTTACTTTTTCCTGTTTGCCAGTGTTTTAAAAGAGTCTTCAATTAAACCATTGTTATAAACACGAACAAGCTATACAATACAAAATATGTCGTATTTGAATATCTGTAATAACCACCTCAATTATTCATGAATTAAGTATAAAATCTAAATTCTCATCT…
>DN11010_c0_g1
AATACACTCCTCAACCTCTACTTTATATATTTGTAAACTTGGGTTCTCTATATATAACTATCTCACCCTATCGCGATCAAAACGACTGGTCCCTTGGATATCGTTATAAGGAGAGTCGACTGTATTTTCATGAATGTTACCTGTTTCTTTAGAAAAGTGATAATTCACATTGGATTCTATTGAATTATGCATATGCATACCATAACTTATAAAAATATTTTAAATGATTAATATTGTACAGCTTTAAAAATAATTGTGATAATCTCAAATATAATTTTCATTATTACAGTATTTGAAAAGGAATATTTCTGTTTTTAGTTGATTTATGTTTATTCTATTTCATATGAATAGCAAGAATACAATTTTATTGACTATTTTGAATAGACTCTTGCTGATTAT…
>DN11011_c0_g1
ATATATATATATATATATATATATTAGTTTCATCTAAGAGAAACAGAGAATAGTTCAATAAATTTAACCAAGGATATACTGAACTATATTAAAAAAAAAAATATAGATCTCATCAAATACCTCACTTTTAATATTATTTATGTATGTTCTATTCGTATACTTGGTATGAGTGGACGTAGATATTATGTAAAATAAACCAATAAATAGAAAATTATTTCAATATATTTTTTAGGCCTTCAATATAATTATACTAAGGATAAAGTCAATTATTCCTGTGCAAGAGGGCAAAGTATTTAATAGTGTGGAAATAGTTTTAAATACTTTCATGCTTTCACTTTGAATAGAATAAATACGATAATGGAAAAATATATACAAAGAGATGCTTTATTGTAGATACAG…
>DN11012_c0_g1
CAAACACTTGGTACTGTCTCACATTTAGTTGTAATTTGTGAATTTTAATTTGTTTGAAACTAAAATTCAAGGAATTCCAATACAATTTTGTAAAATTTTTCAGAAGTTTCCTAAGTTCTTGTAATATTTTTACGAAGTTACCTCTGTGAAATATTTTTCACTCAAAATTATCACTGAATGTTTGAAATAAGTGACTTTTCCACAACAAGCAATTTGTTTATACATAAACTAATAATTAATGAAGTTACTTCATTAAGTTCTTTGAATAACTTTCAAATGTTCACTTAGAATTTGTAGAATTTTCACTAACACGTACCACAGTTTCACTGAAACAACTCCTTCTCTAACAATAACTTTAAATTTACTCGAAACCTAACCAAATATTCACGACAGTACACT…
>DN11013_c0_g1
TTTTGTGTTGCTTGATTAAATGAATCAATTGCCTGTTTTCATGAATAACTCGTACGCTTCATTTCATCCTGTGCATTCATGCATAAATAATTCTGATGTAATATGTGAGTGTTCTGTTGAAAACGTAAACGTCTTCAAGAAAAATAGAAGAGGTACTGAAAACATCTCAAAGTGATCCAATAATTTTTGATTTTATTGTCATGAAGATCAAACTGAAGATGGATAAAGATTTAATTGAACAATTCTCACGTGCGTACCAAATTCAAATGGTACAGTCTAGTTTGATGACAACAATCCATAATCTTGGGTTCTCTTTATTCACTTGAAAAATATACTTGCTATGGAAATGGTTGTCCCCCTTTTGTAGAGAATACTTTCTA
>DN11014_c0_g1
TTTTAATATTGGAAAACAAATATTACCTTGGCGAAATGTCTCGGAAATTTCTATGGATTTTCTCTTTTGGAGCAGATTGTATAAACAATATACAGTACATAGAAATCTAATCTAGAAATCTATTTTTTCAAATTCAAACTCAGAATGGATAAAGCAACTATTGCCATCCTCTCGAAAGAATATATCATGATGTTGTCACAGAAGTGTTCTAATTATCAAATAGATGCACCACCTTAAATGTAAATTAAAATATGATAATATTTAATACATTAATGTAGTACAAAAAATGTTTACATTTTGATTCATCCAACAGAGTATTTGATTAGAAACCCCTGTGCAATATGGTTATGAAAGGAACTTTATAATATTATTACTTACAAAGACAATGTTTGTACTCAG…
>DN11017_c0_g1
ATAAAACATAACCTAAAAACGTTCCATTCTTTCTATTGGTATTGTTATTATAAATAGGGCTATGTGAAGTGTATCGTACTTTGAAGACATTTTAATATATTGTTGATATATTCAAGAGTTTTATGAACACAATTCTCATCAAGGAATCTGCCTGAATGAAAATTTCTCGCCGGCTGCCTTTTGTTGAGTAGATGTTTGTACTGTATTTTATTTACCAATAGATACATTAAACTTGTAATTCTTCATTCATTTATCTGTCTCACTAGTTATTATCCAGTAAACTACACATAAAAATGGACAATATTTTCGATCGCGAAGACGACTCCTTGAGCGACAATGCAGATTCAAATTCTGTGAAGAATGAAGATAATATGAACATGAGTGATGACAAATTCAAGT…
>DN110194_c0_g1
ATTGTCCTTATTTATCTATTCATTGTCATATTCATAGTTATCCTCAATTTCATCATTATCATAATCTTCATCATCGTCATCAATATCGTCATTGTCTGAATTTTTGTAAGAGCGTACTCCATGTTGCTTCAGCCATTTCACGTAATTCTGAACTTTGGTATAGACAGCTGGGTAACTACTAGCTGCACATCCCCTGCCCCATGAGACAACTCCAACTAACTTTCCCTTGCAGACCAATGGGCCACCAGAGTCTCCATTGCAAACATTATCGCCACCATTTGGATGTCCAGCACAGATCATCGTCTTTGGATCAACCGCCCAACTTGATCCTGAATAGTTTCTGGCGCATTCATTAACATCAACCAAAGGCAGATATGCTCCCTTCAGTTCTGGATGACG…
>DN1101_c0_g1
TTCTATTGAATACATTTTCTTATAATAATAGCTGAGGAAATAAGAGAATTACATTATCGTGATGAGCTATGAGCCAATGCAAGGGATTTAAGTAGAATGCTTACGATTTCAAACCACCGGTAAGTGGCGGTCACCCATCCAAGTTAGGACTGAGGCAGACGTGACTTAACCACTCTTATCACCACAGAAGAACATTCTTCCACAGATAATATTATTTTATCTGAGCTATCACCCAACGACACTCCAAAACAAGATGATTCACCATCCTCCAGAATTCAACAAGATGAACATTGAAATGAAAACAAAGGTTGAAACATAACGGTATGGCACGAGTACAACATAGTTTGTTAGATGTGTAAAAACATGGAATAAACATTTTGTCGTAAAGAATGCATCTCA…
>DN11021_c0_g1
TTTCGAACAAAATTTTATTAAATTTCAATTTTAAATCTGTTATTTTCTTCTGCTCAATAAATGCTAGACCAAATGATAGAAAATAAGAGGAATGGCTCGTTTCCTCTTCTTTTCTCAACAATCTCTATAAAATAACATAAATCAAAACTCATTCATAAAAGTGGTTACATAAGAAACTATTGCTTGCATGAGGATCCTTAATGTACCAATTTATAAGTATTCTATCATTAGAAATTGAAACTAGTAATAGATTTATAATAATGATGGCTAAGATGATGATGATGATTATTATTAGTGTAAATATATTTTCATGAGTATTCAAGTTAATATACTTTGATACTTTCTTGAAAAAAATGTTGACTTCTCAAATGAAACATCAATTTTAATACTGTTTTTCAA…
>DN11022_c0_g1
AGTACAAAAATGACTACCTGATTTTTGTAATCGTGAAGAAATTACAATAATTGATTACTGGTGGGTGGTTCGATACAATGCTGGATTTATGAGAAAGTTCAACAGCCACCTCAATTTTGAAATTGCTTCAATAAGTGTGGTGAAATATCCAGTGCTCAATCTCTAGAAATTGAGGTGTTGGAACTACAGCTTACCGGTATACATAGAGAGGGAGAGAGTCCGAGGGGTTCCACAACACCTTTCTGCCTCAAATCGAGCCCCAGAAATATCTATTTCCAAAGGGCTGGAAAAATAGGTTATGTTTGTCTGACCTGGATATAAACGTATTCCCATTTTTGCTGGTACGAAGTTCGTAATGCAAGAATAATCGCGCTTTTCTAACGTAGTTCAAACATTTCA…
>DN11022_c0_g2
ATTTCCAAGCTATATGCACCAGTCAACCATGTCCGGGCAGTTATGCACAAATTCAGAATTTGGTGAATGTTGTAATAATTGCTGTTTTTCAATAAATCTGGTTTTTATATATTATGGGTTGTTAATGAAATAGTCCAGTTAGTTCTATCACCATTTATTTACAAGATAAGAAATATTTGATCTGTAGTGTACTCTCTCTCTATGTATTGGAAGTGAAGCTGAACTGATGGCTGCAATCATGTCACATCTTGGAAGCGTAGAGAGCAGGACTCATTCGTGAAGATCGATCAGCACCCAATCATAGAATCTTCCTAGGTAGGCCGCCATGTTACAGTATCCTCTATTGGTGTGGAAATCTAGATGAAGAGTTTTTGTACTACTATTGTAGTCAATCGATAC…
>DN11023_c0_g1
TTGAATATGTATTTAAATAAATACGAATTTTTCAAATCAGGTAATTCTTTTTTAATCACCCTGTACATTTGGAAGAGTACATTTCTCATGGCAAGATACAGACTCCGACATTTTTCGAGTAATTGAGATTAAATGAACATGGTAGCATCATGATCCCAATCAACAATTCGACGCCTTGTCAGTTTTCCGGGCGCAGAAGAGACCTTGTCGACTGGAGGGGGCAGAGGGGGAGTGTTTTCGTCAGCCAAGCGAAGTCCTCGTCTCTGTCGCTCCTCCTGAATACCGCGCCAAACTTTTCTCTTCAAACTGCTTTTAGTCGCGTCCAAATTAATGTTCTTTGATAAACAGCTCAATGGTCTTCTTGGAGTTAGTGATTTCTTCAATTTCTTTCCATCTGGA…
>DN11023_c0_g2
TCTTGCCTTAGTATAGCTATCTCTTGTACACAAGAGAGAATCTTATTCTGTAATAAATTATATTACTAGGAAGTTTAAAGCCCTTAGAAACTAACATGAGAATGACGAAAATATTTTTCATTATTCTGTTTACTTTGGTATGAGTTACTAGAATCACGTGATTCAAAATCGTGCAGCTTCTTTGGTGTTCCCATTTGCTTGCCTATTAAATAGAAATTAATTGATAAATACATCTAAAATTACAAAAAAACATGAAGTGGAACATAGAACCACTATGTAGTAAACTTGATACAAATTATAAAATAAATAAGTTAATATAGCAAGAACATTGTTCAACAAATAAATACGGGAAACTATTAGGTCTTAGACACGATAAAAGCAAAAAGACGTTTAATATAA…
>DN110240_c0_g1
TTTTTTTTTTTTTATGATACTTATAATAATTTTAATAGTTCTCATCAAATATTACATGGGTATGCCATCTATTTAATCATCAGTATTGAGTATTGAGTTGTTCTCTAGCCAGGAGGCCAACCCATTTGGCGACCTCCCAACACATGAATATGTAAGTGATAAACTGACTGAGCTCCATCTTTTCCATTGTTTATGACAACTCTGTACCCATTAGCCAGTCCAACCTCCTCAGCAACTTTGTTCGCAGTAAAGAGCAAATGTCCCAACAAGGCAGAATCTCCTTCCGTAGCATTGGACAGCATATCAATCGGTTTACGAGGAATTACCAAAAAATGAACAGGAGCTTGTGGATTAACATCATTGAACGCAACACACTTGTCATCTTCATGAATGAATGTA…
>DN11024_c0_g1
AAATTTTCGTAACCGGAAGATAAATTTTTTTCAACAGAAAATTTTCGTAACTGGGAAATACATTTTCTTTCAACAGAAAATTTTCGTAACCGGAAGATAATTTTTTTTCAACAGAAAATTTTCTTGTTTTAGGGAGTCAGTAAAACAGTTTTTCGTATTATAAACAACAATATTTGAGTGGAAATTTTCTTTGAAGTTATATTTGTCACTTTTTTCATCGTTGTTGAGATTTTCAAAGACTTTTCTTGTACTGCTGGCCTGGAAAATTGTTTTGGAGGAGTTGGAAGAGAAATAATCTAAGTTGCAGTTCACACACGCCATGGCCATCCCCTCATTGGCTGATACATCCTGCTGGTTCTCCATTTGCCTCTTCCTCTGTTTAGCGTGTCTCCGCTCCAC…
>DN11025_c0_g1
ATTAGTTCCAATTAAACTGAGCATTATTCATTTTAAAGCTATAGTCTCCGATGCATCAAAAGAAGAATATTATATAGAATATTACATTTTATATAGGTATAATAAATGCATTGATTCACTGTTAATTATAATAAACTTATATGATAGAGAAATGTAACTCACTTGTTGAGTGACAGCTGTTTCGTGGTGGTGTGCCACTTCGTCAGACTCTACAGGTCAACTCACA
>DN11029_c0_g1
ATTCTAACTAAGAACAAAACTACAAATTAACCTTTGGAGAGAATTCGTTTAACTTTATATTGTATATTTTCAATCAATTTAAATGTAAATTGAGCAAGAAGAGAATGTGCACTGTATTATGTAATGTGTTCGACCAGAAATTTCACAATACACAAGCGTTATTGAAAAATCCTATTCATTTCCTAATGATGAAAAGGTTAATTTTATTAGTGATCAACTGGAAAGTATAATAATTCTGGGAGATAAAGAGTAGAGGGAAACAAACCGTGAAGACAGTAAAAATCTAAGATTCAAAAGTATACTACTGTAATTACATAAACTTGAAAGGTAATTCATACGGCACACTCAAATCGATAATAATTCTAAAATTAATATTAGTTAAAAATTGAGAAATTTCTA…
>DN1102_c0_g1
CTATGTATTTACGTCATTGCATAACAGCTATTAAAAGGTTTATACCAAGTTGCTGGTTGCCAGTTTCATATTCACTATAGGTACTGTTAGTAAAGATAAATAATCATAAACCAGGATAGAGGTAAAATGTTATTAGCACGTTGATCCCCTCAACAATTTGCTAGCTTCCATAACCCAGTAAAGGGAACTTAACACTACTGAATAACTTGAGTTGAACAGGTATAGTTAAATTCAAAATTGCGATTGCTGCTGAGGTGGACTGGTTATCTCTACTAACGATTAGCACGTCTCCTATGGAGGGAACAATGAGTAATCAAAATCTTTGTCATTGAAAAATTGATCTGATGATGGTCGTCTATACACAATCACATTCTAGGGATCTTAATTGTCGAGGGGTTT…
>DN1102_c1_g1
AAAAATCCAAGTATTACACACTCTACAAACATTTGAATTTAATAAAAGCGAAATAATAAAAATATACTTTTATTACTTATTACTACAATAACTGCATATATTTTACAAAAAGTATAAAAAGACTAGAAAATAAATTATTTACGTTCTGATTTATTCAACACACATATAAAATAGAGCATTAAAAAACTATAAATATATAAAGCCCTTTTCCAACAACAACATCAACTTTTCTTGTAAAAATTGAGATAGAGCTTGGAACAATACAAAATCAGTACTCAAGCCAAACTGTTTGAGGATTTTAGGAGAAAAATCTCACAAAAAAATTTTTCATAACAAAATTTGTCGCGTTATAAATTTTTTTATTCATTCATACGAATAATCACTTTCATCTGAAAGAAA…
>DN11031_c0_g1
AAAAAATACAACAAACAATAAATTACTTTTTGAAACCTAATTTAACACTTTCAATTATTTTTAATTTATATCTATTTCTTGCAATAATCTCAATCAAGTATTATAACAATCTTTGTAATAATGGTCACATGATGGGATATCCAGTGATAATTTTAATTTTAATTATTTATTTTTAATTAATGTAGAAAGTTTAATGACTTTATGGTGATATGCTGGCCATATCACTTTGTTGCCAAAGGATTAGAAAAAATGCAGGACATTTTTTTGTATTTTTTTATAATATATAGTAGTACGTATATAGTAAGTCCCTTTGCCTTTTTCAATTACATAATTTTGATGATTGGGTATGAAATATTATAGATTTGAGATTCTTAAACCTTCTGGTGGTAATAACTTTAA…
>DN11033_c0_g1
GCCTTGGGTACCCTGGCTGCGAACTCCGCGTAGCAGACACCAGCAAACGCAGACGCAATAGCAGCCACGAGGAAAGAGATGGTAACAGCTGGTCCTGCATCGTTTCTCGCCACAGCGCCCGCAAGCACATACACACCCACTCCTAGGGTGGAGCCAACCCCCAGTGCAGTCAGGTCTACCAATCCCAGCACTCGCGCCAGTTTGGTGCCCGACCCAGATTCCCCTAGATCCTCATCGTCTGTCTTGCGGCGTGCGAACACCCTCAGCAGACGGTCTGATCTTATCAGAATTTGTTTCAAATTTTGCTTATTATCCTTCA
>DN11034_c0_g1
TCTACTGTAGTCTCAAGGAACTTTCAAGTGGAATAAATTTTTAAAGTGTTTCGAGTAAGAACGGAAATGTCCTCCAGCAATAATTCATTCTTTAGTGGCCCTGCATTGTGTTGAAGAAAACTGTTGAAGACGATCTTCAATTCAGTTAAGGCGAGACGCTGCATCCGAAATGTGAAGTGGAAAACTATGCTGCGACTGCTGACCCGCGTCTGGCTTCTGGCAGGATCACTGAGTTTGGTTTCGCTTCTTCTGATAGGAAGATGTGGCGTACAGGATGTCCAATCAGGTGACAAAGCAGATTACGCCGCTCTTCTGGAGCAGCGTGAAGAAGAAACAAAATCCGAAGTCCTTCGATTGACCGATCAGATTCGGAGTCTCAAACTGAGACTCCTACATCTG…
>DN11035_c0_g1
AAAAAGCAGGAGGAGAACAACAACAAAAGCAAGCAGACGAACAAGATTGGAAAGTTTCTTGAGCGTTCTTTTTAAATTTCGCGGAAATGATAAGCGTCATCATAGTAGTTCAATGTTTTCCCACTAGATCGCAGGGTCAAGAGTCATCCGAATGAACAAGGAATCACATAAACATAACCTCAAAATATTACAGTACACTGAATTCAGAGTTCAACCTCAGGTTCTTCAGTTTCAACTTTCGTGAATTCATAGGTCTTGAGGTGTCGTGTGAAACTTCTTTCTTAATGAAACTATCGTAAGGAACTTACTACAATAGCTATTTTTTATCCATAGTAATTCAGCTGTAAATCTATTGTGAATGTAGACATGAGGTTGGTAGAAGCTCCTTAACCCCGTGCT…
>DN11035_c1_g2
GCTGTATAAAAGTTAAAAAGTTCCAATACATTTGGATCCTTCAAGATTTTTGATAATTATTGACAAAATTCTCTTGACAATAATTGTATTCTATTATCCTTGATGAAAATGCATTTCTCAACTAATAGTTCAAACATTCATTTGGATAATTAATTTTTTTTTTCTTTTCCTGAATTGTTTTCCAGAAAGGTTCAGTAAATATTGGTATTAGAACATTTTGCGGATATTGTTCCTGGAAGAATATTATTACACTATCAATGGAAAAGTGTATTTTCTAATTAAGAACAATGTCTAAATCCGATAAGTTTTTAAACCACTGGCACATGTGAAGTGTATCCTCCTTGTTTCCACTTTGGTCATTCTGAAAATCACACTGCTGTCCAATACTTGCAAAGTACA…
>DN110375_c0_g1
AAAAGGAGGAAGGGGCAGATTGACATAGGCCTATTTCACGTATTGCAGTAGTGTGGTTAATAATGTAGACGGGTTTAAAATTTCAATTTTAATTGGCCTAAATATTTAGCTTCGATTGATTAACTGTTGGTGCAAATAACATAACCGTGACTTGTTCCTCTGATGTTATTTGCTCGACATAACACTCCCAAAATGAAGAAACTTCTATCCAAGATAGAAACCAAAATAGATAATACAGCAAAAGAACCCAATAGTTATGTTGGAAAAGCATTTACTGTGGGGAGGATGACTGTGACAGTGGAAGAAGTTTTAGCTGAAGGTGGATTTGCGGTTGTATTTCTTGTAAAAGGAAGCAATAATAAGAAGTTTGCTTTGAAACGCATGTATGTCAACAATGAC…
>DN11038_c0_g1
TTTTAATATTTATATTTGTTATCAATAAAACTATGTAATATTAACATTCGGTTTTCAAACTCGAGTCAGAGAGAATTCAACTCGAGTTGGTTCGAGTTAAGCCCAACTCGAGTTAACTCACTAGTGCAGACGTCCTAATTATGTATTGCTGAAAGTGAAAGTTAAAAATACCTCTACGGCTGCTGTGACGTGTCTGGAATAATAAATCGATCCCATTGATTGACTTCATTCATTCTGCTATTGATGTGTGTTGCAAATGACAGATGACCAAATAGTGAGATTACAAAATGGACTTTCGTTTTTATCTGTTATAAAACCAAGATTATAAACTAGTGAGATTGTAATAGAATTCAAGAGGAATGCTGTAAAAGACACGGAACAATTAATGTTTCAGATGAA…
>DN11039_c0_g1
ATCTCATTCAAATAAAAACTTCTGTAATATCAATGACAAATACTCAATTCACATGCCTCGAAAAATGATGAACGTCTAGACAACGACGTAATGTAAAAGGCAGGAAAATACGTGTGCTGTCTGCTGTCTTTCATCGGTTTTTGAGGTTAAGGTTGAAATTTAAAGGTTAATTTTGTTCTTCGATAACAATATTGCTATTTTGATTTCATTCTTCATGAAATAAAGTATTACAAGTTATAAAAAATATTACTAAACAGTGGTGAACACTAAAAGCACAAATTTAGACTATAATAAAGTTTTACAAACTTGAACTTTTCAGTTATTATCTGTTTCAAAATTTGGTGCAATGAGGTGTCATTATGAAGTTTTGAATGTTCCTAGGGACGCAGAATTTGAAGA…
>DN1103_c0_g1
ATGTTTCATAAAACTGTGAATATTCTGTATGTAATAATAAATCTCCTATTTAATCCGGAGTGAAACCTGTATATACTATAAGCAAAACTTATTCAACATATAATTAAACCAAACAATCAGATTTTAGATTGCAATATTGTCAAATTAATTATTGATCTGCTATTCTAGTTGAAAAGTGTATCATTGGAACATTGCCAGCTTTTATATTTCGTTGCTGAAAAATCTTGAATTTTACGAAATAATGATCCTTCTGATACGTTTTTACCATAAATAGTTGATCAGTAATGTTTTACAACTAGGTCCGAGATAATATGTCATCCACGATCGTTGTCGATTATTAGCCTATTATCATTTACCGAGTCAACTCCGAATTATTGAGGATTTGCCAAATGAACAATC…
>DN1103_c0_g3
AGACAAGCCGGGACCGACTGTTCATCCGAGACACGGGAGTTGCCGATTCATTCTCAAAAAACCTTTGGTCTTAGCGGGAATTGAACCCAGTACCTTGCGGTTATCAGGCGAGCGCGTTATCCATTCCTCCACGGCGAACTCCAGCGAACGTTTATAATTGAATTGGATACAGCCCTTCTGGTGCTTGCTCAGTAGTGTCACTTATCTGCTTGTACAGGTATCGGCCATCTCCTGACATGCGTACTCATTCAAATATTTTGAAATTAATAACAGATTTTGTGTTGGATTATTATAGTTTGAATCACAATGGTTTGAATTTAATAAGGTTTTTACCTTAATTAAGGTTGACTGCTCTTGTAAGTCTCAACAATTTGAAGGAGAGTCAAATATTGAATGTTG…
>DN11040_c0_g1
CGGCCATAAAATGTTTTCTGGACATGAAAAGCAACTTGGGAGAATAATCAGCTGACACAAGGAAACACTGTTTAGCTAGTCTCATTTTTCTTCAAATAGTTTCTGTCCAGTTTTTATTGGAATTATAATTCCAACTACTTTCATGTTGAGTTTTATTGAAGTTGGAGAAATTCTTCGCCATGGATAACTTCTCAAAGACAGAAGAAAAGAAATTTACAAGTGACTAGGACTTCCGTGGAACTTCATAACTCACGTTGACTTCTATTTTGCTTTATTATTCGTATTAATGATTCAATAACACAAGACCAAACTACGAATTATGTTCAGAAATTCGTATCAGGAAGGGTTATTGACTGCATTCTTTGCTGGTGGAAGCAAGCCTTTGGGTATTTGGAAAAC…
>DN11040_c0_g2
CAGAATTGCGGTTCACGGCGTGTGGCGTTGGTCTGTTGTCTGTTGGCTCAAGACCTCCTAGAAAGGTAGGAGGTCTACCTTTCTAGGAGGTCTTGGTTGGTAGAGTTTTAACCTCAATTTAGTTGCGGCGGCTTGAACTTTGGGCTCATCAGAGAGAGTAATTTTTGTTATTTGGATTTTAGTTCATCATCTGTGAGAGTAGTGTTTCCCTTTTCAAAGATAAGATGTGGCAAAACGATGATGCATTTGGAGGAGGTGGCTTCGATGCTTCCAATAATCAGGGCACACCAGGACCAGAAAGAAAGAGATCCAGTGACACGATTGCTTCTGTATCCATTAAACAGATTCTGGAGTGCAAAGATGATGCTTTGAAAATTGGAAATACGGAGATTGGAACGG…
>DN11040_c1_g1
TTCGCAAATTATACAAACATTTTTATTACAATAATTATTTTTTGTGTTATACATGTATTGTGATTAGGTCAGCAGACAATCATGTTACAATATTTGTTCAAATAAATTGAATGCTCAGATAATGAGCTGCTGGAAAGATCGGTCTCATTACATGTGAAAAAAAGGAGAAACCAGAAGGGAGAAAGGGTAATAGAAGTGAAAATACTAGGAAAATTATATATTGTAGACAGGAAAGGATAAGAAAAAGACTCCATGAAACAGACAAGTGGTTACAATAAGCTGTACTATATTTCTGTAATGATGAGGGTTCTAGAAAAAAAAATCCATGAATTGAATTTATAGAATCGGAAAACAAATAGCAATGACATTTAAAGCTAGAGAAGATAATTGTAATTGAAT…
>DN11040_c2_g1
TTGAGATGGTAGACAGCAGCGAGCAGACGACGAGACTATTGAGGTTATCATCTATCATGGCATGGTCATGAAATTTTGTAGTTTATAGTGAATAAATCAGTGGTAATTGATTTAAAATCCAATTCAAGTGTTGATAAACAATGGCTGATGGTCAATTTTACTCTTTTCGAGCGAAACCAGGTGGAATACCAAAGGGCGCTGTTCTCATCACTCGGGAAGAAGCTGTCTCTTATCAGCGGGATGTTTTGGATAATTGGCATTCTAGATTGGAAACCTTTTCTCTGAAATACTCCCACTTTCTCGTAAGTGGAGTGACAGCTGCGTCTTCGATTACGTTGACCAACCATTATCGCAGATTCTTTCGACTGAAGACGTACGGCCGCTTTGTTATACAGCTGC…
>DN11041_c0_g1
GATCATGCAGAAATTCTAAATCTTGTGAACATATATCATTAAGGGCGAAAAATTTCAGTAAATTCTTCTACGTGAAGTTAGAGAGTCGGACAAGATGGAGGTGACAGGCAAGTCGGACCCGACAAGACACCGACTGATCCACCGAGCCAAGATGAAGAGCTTCCGCATCTCTGTGGTGATCGTGACCACCTTCATCGTCTGGTGGACGCCCTACTACAGCATGATGATCATATTCGTCTTCCTCAACCCGGACAAGCACTTGAGCGAGGAGCTGCAGAAAGCGATATTCTTTTTTGGAATGTCCAACAGTCTTGTCAACCCAATTATATACGGTGCATTCCATCTATGGAGACCCGGCAAGAAGAAGAAAAAAGGAAGCCAAAGGGAAGGCTCATCGAT…
>DN11042_c0_g1
TATGTACTTTGTAAAATTTTTATGAGAACAAAGATATTGTCGAATTCCACACAATTTATTTACTAGTTACAGGACCATGGTTTAGTGACTCACAACCTGTCACATGTTTAACTGAACTTCAACTGAAGTTCCTTTAATAATGGATCGATTTCACAATATCATTAATATCGAATCTATAAATTACATATAATGATATAATATAATTTATCAAAACTTTCTAGAGCTAGTTCTATGAATGGGTTTTAATATTAAGCTAAAAATCAGAGACTTCTGGTCAAACGTTTAATGCAAGCAAAATTGGTGAAGTAGTGTGTAATTCAAGTTTGTTTTTTATTTCATTTTTAAATAGTTTCAAATGTTCGTCATCCCATGTTCCCATACGATTCCATCACTGAAATT…
>DN110446_c0_g1
CCGAATTGCACACACCAACACCGAGAAACACACTCATTGCTAATGTTTATGGCTTCTAAATGAATCTACATAGTGCAGTTTTTATTCCATTTTATAATGGATCACTGTTTAGTTAGTTGTCAATAGTTGTGCTACGTGAACAAGTGCTTAGAAAGTGTGAATAATTGAAATATTTTTGTGAAATAGTCTGCTGAAATGTGGTGTAGTTGTCTATAACCTCTGATAGAACGAATTTTTTCATCGAACCAAAATGCTTCATTTGAAATATTCAGAAGTTTTCCAAGTTAGTGTTAATAGTGGTTATGTCATAGCTTTAGCTACATCTCTACTATTTTTTACGAACAGTATTTGGTTATTGAGTGCTCTTGTTCCTGTAAGTGCTAGAACCTCGAAACATCA…
>DN11046_c0_g1
CGCATTACGATAATAATTTTACAGAATATAAAGATTGAAATCAACGCATAAGCAACACAGATGAATATCACTTTTTAGAGATGAAATCAGATGAAAAATTATTTTACCCCGTAGAAGATGTACTAGGTGAGAATTAAGTTATGTTCTCATAAAGATCGGTCATAACCACGGATGTGACAACACTCATTGAAATAAATACTGTACATGTATTTGTAGTTGAAACTTTACAGTTGCAAAAATGTTTTTTAATCATTACGTGTACCTTATTCCAAATTCCAATAGCTTGATTTTTGTTGGTCGAAATGCGTATCTTGGATGAGTGAACATAGCGTAATCCTTCAGGTAAATCTGCTTCTGTAGTTCATCCTAGATCTCAAAGTCAGTTAAATTCCCATTGTT…
>DN11047_c0_g1
TTGGACCGTTGGATGCTTGGAGCTATTCGACCTTGTGATGACCGTTGAAATTATCGATAGCCTTTACGAAAATACGCTAGCCGATAAAAATAGCAACGAAGAAGGGATTGAATTTCAATGTGATCCGAGTGAATTATTCAGCCATGACTATTATGTGGATTCAATGATTCAGGAGCAATTGTCAATGTCTGAAACAATCAAGCAAAAAGCTGCAATGGACAATGAGAGAAAAGCAGCGACAGCAGCTTTCAACACGTGGCCTGATGTCAGAGACTTCCAGAGCTCTACACCAGATGTGCTCTGCACTGATGATGATAGACAAACTGAATTAGAGCTTCATCAAACTTTTGAACAGTACTCAAACCCTACAAAACCACCCAGCAACAAAATGCATAAAGA…
>DN11048_c0_g1
AAAAGGGAGGTATACAAATAGAAAAAAAAAAAAGATAGTAAAAAAAAAAAACAATAAAAAAAAGAAACAAGAAAAGAAAAAATGTAGAACTAAAAGTAAGAAAAAAAAAATCAAATAATAAAAAAAAATAACAAAACACCCTTTGTTTAAAAAACTTTACTTTTTTACCCAAAAAAACCACTCGACTCTGAACAAAATGACAAACAAGAAGAGATGAAATCCAGTGTACATTTTTCTAATCAAGAACTTGGCAATAACAAAACATGTGAGAGTCTCTGTTTGAATTTGGATATAACCGAAGACTCGAAAATCTCCTTGGCAAACCATACCAAACCAACGGAGCTGATTGAAAGACTTGATAGGTTGCTGGTTACAAATGAAATGATGCAAGACAGCCAT…
>DN1104_c0_g1
TGTTTCACTAAGTGATTAAAGCGTTCTCAGGTTCTATTCGAAATACTATCTGACACATGAGAGATTATAATGTCATGCACTTGAACGTTATTTAACAAAAATGGCTAATGGAAAATCGTTCCAATATTACATTTCATTGTAACAACAACATTAGATTTTAAAGTGAAATGACCTACAGTTGTGGTATGCATGTTATCAACGACAACTAATGGATTTCAATCACTAAATAATGCATAACGAATATTATTCTCTTTAGAAATCTGTGAAACATTGCA
>DN1104_c1_g1
GCTCAAGGCAGACGTTCTTCTCGACCCAAGTGACGCGCTACGCCGACCTCTATGCGGCCACCTACCTCAACCTCATCTACTACCCCTTCAGCTACATGTTCCGTGCGCCCGCAATGCTCATGCCGCACGAGAGCACGGTGGCGCACGAGCAGCGCTTCGTCATGGACAATCCCATGATCTCGCGCTCACGCACACTCTCCATCATTGACGGCGAGGAGGAGGTGGCCTTCAAGCAGAATATACTGACGTCGCAGAGCAGTCAGGTGCCGCATCCAAGGCCTTCCACGCCGCGCAGCCTCACGCACACTCACGACGAGGACTATTCCGACGAAGACAGCGACAAACAGTCCAATGGCAAAGTGGAGTGAATCAGCTGTTTCGAGTCAGCTGTTTTGAGTA…
>DN110506_c0_g1
TTTTGCTCTGTCAATAATTGTTTATTAATGCATAAAGTATAATAATGATACCCATTACCCCCACCCTTATTATTTGGACCCTTCGAATGCTTTTACGAGATGTATCACCACCACCATCATGCTATCCTTGTCATCAATTCATTAGCAATTATTGTAGGTTGTTTGGGAATTATCTGGACTCCAGGTGACGGAAGGTTGTATGTTCACTGGAGGTTTTTGATGTTTGTTTCCTCCTCCAAACCCTCCTCCTCTCCCTCCTCCTCTCCCTCCTTTGTACCCATATTGTGGACCATTTGGTTGGCAAGGACCAGGTGGAGCATACTGTGGAACGGGTTGACCTTGCGAGTAAGCCACGATAGCCAATACTAGGCATAGAGCAATAGCTAATTGGAAGTATGA…
>DN11051_c0_g1
GTTATAATCAAATTTTGTGATTTAGAGTACAGTCATTTTTTGGAAAACAAATTAAAATTAAATTTTTTTTCAAACATTGAAATTTGAAAGATGAAGTTATTATGGATGATACTGTTTGCCTCAACTTCTATTCAATATGTTCTTTGTGATAGAAGCAATAGCACTAACACCGCACCGAGTATTGTTGAACAGAATTATGATCCTGATAAGGATGCTACTGATATCAAAGCAATTCTGATTCAAAATAACTCAATTGATTTCAAACAAGATTATTTGTCAGTGGTGAAGATATTAGCTCAAAGAACATACAATCAGAGACAAGATATTAATAGATCCTTCAATAAATTGACCAATCAGACCATAACAGATTGCCTATCGCAGCAAGATGACAAAGTAGCA…
>DN11052_c0_g1
TTTTGATGTAACAAAAATATTTACTCTTCTCAATTTCTCAACAGATACATAGAACATAACTATCAATAGTATATCATACAAATACAATAATAATGATAAAATCAATATAAATCTATCTGGCATTTATAACAATATAGTTTAATCTATTTTGACACTTCAACAACAAAACAATAAAAATTATGAGCCAACAGAACAAAGAAGAATTGCATAGATTTAAATTTAATGATTACATTTTTCAACTGTTAAATCTATAATGAGCTAGCATCTTCCCTTTTTTCTCTAAATCTTGTCATGGGCTATGAATATAGCCAATGAATAAAAAAAAAAAATAATCGTGTTGGTTAAGTCACGTTCTGCTTGGACAGTACTAGGATGGGTGACCGCTTCCGCAATCAATTG…
>DN11052_c0_g2
TTTTGATGTAACAAAAATATTTACTCTTCTCAATTTCTCAACAGATACATAGAACATAACTATCAATAGTATATCATACAAATACAATAATAATGATAAAATCAATATAAATCTATCTGGCATTTATAACAATATAGTTTAATCTATTTTGACACTTCAACAACAAAACAATAAAAATTATGAGCCAACAGAACTAAGCAGAATTTCATTATTAAATGATTACATTTTTCAACTGTTGAATTTGTTATACAGCTAGACTTTTTAAATAAATTGAGTCATGAGCTAAGAATATAGTCAATAAAATACAAGAAAAGTTGTGATGGTTAAGTCACGTTTTGCTCAAACAGTACTAGGATGGGTGACCGCTTTCGTAATTCATTGGTTCGGATTCCACCAGGT…
>DN11053_c0_g2
CAGCCAAGTACAAAGCAAGGTTCAATGACATAGCTCCCGAACCGTCGACCAATATTAATCATGTTACTACTCACCAGTTATCGAGTTTTATCAGTTCTTCGGGCTTCTTATTCTTTCTTTCTGCCTTTAATCGCAACGCCTGAGGATATAAACTTAATACATGTGAAAACTGATCCGCTGTTCCTTCACTAAAGAAAGTCGCTGTGTCTTTT
>DN11054_c0_g1
ATAGTCTTTTTAAAGAATAAAGTTTCAAATAAATAAATAAATAATCATTTTATTTGTTTTCAGCATAGCCATACAAATAGAAGTGTACAGTATCTTTCTGGCAATTGAATGATTATATGAATAAAGTTTCAAAAAGAATTGACGATTTTGAGGAGACATGGTTTCATTTATATAAAGAGTTTGTGAGTTATCATTCCAGCCAATTTCACTCAAAACTATTTTACCTTTTTCACTTTTCTTTTTCATGAAATTTTGTTTGTCCAAATTACTATGAAACTTGACAATAATTGAAAGTGGGGAATTGCGAGTTGTATTATTAGATAGTCTGTGACAGTTATCAATCATACTCTGATTGAAATCGAATTTAATGAGACTAGAAATCACTGAAAGGTACACCTA…
>DN11055_c0_g1
AGAAGAAGAAGAAGAAGAAGAAGAAGAAGAAGAAGAAGAAGAAGAAGAAGAAGAAGAAGAAGAAGAAGAAGAAGAAGTAGAAGAAGTGGCTGTGCTATATTGAGCATTTAAAATAAAATGTTGTATTTTCATAAAATCAGGAAGATGAAAGCATTAGAAAGTGGTGCTACACTGTGTGACCTAGACTTTGGACATTGTTATGTAAAAGAGGACTACCTTAACGTTGACCATTAGACCTTGAACTTCATTCTTAAATTGATTTACAGATTTACATTTATAGATTATACAGTAGATGCACATGTAGCCTCTAGCAGTTTTTGTGATGTGTGTTTGATGTTATTAGTGTCTGTTGATAGGATGTGTAGTGATTTGATAATATGTTGATTCTTACACAAATAA…
>DN11056_c0_g1
CAGATAGAATAACGGATAAGCAAAACCGAAGTGTGATCTATTATCTATTGTAACATACTTATGCTATCAGAAGTCTCAATAGCAAATAAATTCGACTCTCCTCCCTTATTTGTTGGAAGAAAAATTATTCAACTAAAATGTAAGCCAAGTTGATATCTGCAATGAACATGAGTAATTTTTACAATTAATTATTGTAAAATATTCTAAAATGAATCAATAGTGAGTTATATTAGATTGAAAGTATCAAGTTGATCGAAATTATAACAGAACAAATACTTGAACAATAAAGTTGAGTTGAATTGTATGTAACAAACTAGGGTAAATTGGAAACAAACATAATCAAGAAAATAAGATTGGAGAGGTACAGTCTAATAAAAAAGTGAAAATAATTGTTTCTAA…
>DN11058_c0_g1
AAATTTTTATTATAATTATAACATTATATTCAAGTCAATATTATATCCATAAATCAATTACGGTATTATATTCTAATTGACCTGCAAAAGTATAACTTGGAACAACTATTATCTTGTAAGTTATTTCTATTATCACTAACTTAATAATACTGATTATAAGTTTTCCTCGGTAATAGAGAGCTGAACTGGATTAAGCAACTAAATAATAAATAATCGTATACAATAAAGTAATATATATTCTACTCTTAGCAGATCTTTCACGTCCCATAGCTCAACTTTTTAGTAAGCTTACATAGGGGCATCTTGTTAAGTATATTTTTTGGCGATTTATATAATGGAAACAAGATTAAATATCAATTCAATGTTAATTATGTTCTTGAAAACATTCATGTAAGTGCC…
>DN11059_c0_g1
TTTGTATATTACCCTCAAGTGATCAAAGGCAGTTTATTTGAGAGAAATATCTTGGATAAAATATTCTATGCATTACATTCAATATGGTACAGTAAGTTCAAACTTGATTGATGCTTACAAGAAAATACTTCAGACAGAAAAATATTCAAATTCAAACAGAATAACATAGAATTATGACATAATTGAGCTAATTCCAAAATCTCTATGCACAGTTATGTAAGCATTTCATTTTTTCAAATGAAAATAAAGCTATGATAAACATTATACATTGCTTACGTTATTGCTCTCACAATATTGATATACGTTTTATGAGATCATCATCATACTGTCTTGCATGTGCTTCTTGTATAGTTTTCTCAATTGGAAATATGTAAGGAATATTTTTTATAATTTCATCCA…
>DN1105_c0_g1
TGAGTAGAGCTTGCCAATGAAAATAATGTTATAAAACTTCAGCGAACAATACGTTCAGATGTGCTCTTGTCTTTGTGGGAGATTCACCGTGTGCATTGTCTAGTACCAACTGCCTACCAGCTACTAGTCTTAGCTTTGTTTTAGATGAAGACAGATCTACTCTCTCCGTTAGTTTAAATAATTACCCAACATGAACTCAATTTGGAACTCAGTTTTTGGTTTTGTGCTTATTTTGTTTGTGGTTAGAGCTGACGAGATTCAAGTTCAACAAAAAACTCAGCCGACATATTATTCAATCACTATCAATCCGGATTTCAATAATGCGACGTTTGAAGGAACCGTGATAATTGACCTCTTAGTGTTGGAATATGTGACGGATAAAATAACACTTCATGCAAA…
>DN110603_c0_g1
GCGGGCGGTTGGCAGCAGTGGGGGCCCAGAGGCAGAGGGGCCAGTCTGCGGGATGGAGGCACTGAGAGGGGACGAGGAGCGGCTCTACCGCAGCTACAGCGTCAAGCAGAAGCGTGCCGCCCTACAGTGTTTCCTGTGTGTCGCCATCCTCTACGATTTGTACTGGCTCGCGGTGCGGGGCGGGCAGGACCTCCTGACGGGCGCGTTCCTCGTGCTGGGCGCCGGCCTGCTGCTATGGGTGCGGTGGGGACGACGCGTGTTCTGGGACCTCGTGCCGCACCTGGCCTGGCACCTGGCCACCATGCAGATGCTGGCGCACCTCTTCTTCCAGAAGCACGAGGTCACCCTGCGCACCGACCTCGGCTGGGCGCTGCTCGTCGACTACCTCATCTACCTGAC…
>DN11063_c0_g1
GTTTTATTTTCCACTTCAATGCTCGGAACTCAAACCGTTCAGGGATGCAACATGAAAAATATCATCATATCACTCAATGAATTTTCTTTAATTCTACTAGACATGATGGCGAAAAAAGAAAAAGGGAACTTGCTGTACTCGCCTTTGAGCTTCAAAATGGGCCTTGCCATGGTAGCAGGTGGAGCACCATTCAAATCAAGATCTTTCAATGAGATCAGAGATCTCCTCGTATTTCCCGGCGAAAGGTCCAGAATGCTCTTCTGCTACAGTTCTCTGTACTATGCTCTCACTGAGTCAAGTGCTGAAAATAATATGAACTTGGTTAATAAGATATTCCTTGACAGGAGGTTAAAAGTGAAGGATGCATATGTGAAATTCACAAGGAGATACTTTGATTCT…
>DN110659_c0_g1
AATAAATGAAGTATTCTGTATCTTGCCTGCCATACAACAACTCTTCTTCTTAATTTACGTCCAGCTATTACTATTAAAATGAACGGACAACTAGTGCTCGCTGTTGTGTTTATCACAATGACAATTTTCTCAAGTCAATCGTCAGCCATGCCTCCTGCTCAAGATGAGATTACAGCATCCAAAATTCAGGAACCGACCTGCCCATGTCCAAAATTATTCTCACCAGTGTGTGGATCAGATGATAAGACCTATGCTAACTCTTGTCTACTAGACTGTCAGAAACAAGTTTCCCCAGATTTGTTGCTGAGGCGGCAAGGAAGGTGTCAACCGGTAGATGATCTTCCACCAATTGCGCACAAGCTGTGAAAAAATATCAAAAAAGACATCCAGAAAGAATTA…
>DN110671_c0_g1
CTCCAGCCGCCACTCGCTACAAGAGGGACCTGAATGTGACCATCCGGGAGCGACGGGGGCGGCGACACCCGCACGCCCACGCGCGGAGGCGGCACAGTGTGAGCAGTTCTGCCCCCAGCGAGGACAGGGAGGCGGATGTCTCGGAGGACGACGACCATCAGCCTCACTCCATCAATACTAACTACATCAATAGTCGCCTCGCTCCCCCAGGCAACTCCTCTTCTGGAACATGTTGCGGCCGAAATAAGAAGCGATCAAGCTCTTTGCAGAGACAGGAGTTGCTGCAAATCATCCAAGCCAACATGGAGAAGAATAACCTCAATTTCCAAACTAGGAAACACTGTAACCTGGACAACGACCAGCCGAAAGTGTTGAACACGGAAGGCAACCAGGGCGTGT…
>DN1106_c0_g1
TTTTGTTCTTAATTTCTATTCATTCTATCAAAGCCGCTAATTGTGGGGATAATTTTGACTCAATAAATGTAAAAACCGTCCTGTGGGATGTCACAGACAGTTGCAAAGTTTGCTGGAGTAAAGCTGAGGAACTTTTGGTGTATGCCAGACGCGTTGCTCAAGATCTGTTACCAAAAAAAGTGCCAAAAGATTTGGGCCAAACCATTCATTATCTTGAAATTATATGGGAAGCTATACAGAAATTCAGTCCTAGAATTTCTAATTCAAAGGAAATTCTGCGACCAGCAGTTGCTGATGTCATTGGAGGATATTTACAGTCAGTGGTTCTGCCAATGGTGAATGAGGGATACTATGCTGGTGATGTTGATTACGCAATTATAAGATCATTTTATGAACTGT…
>DN11070_c0_g1
TAAAAATTGAACGCATTGATCTTGTGCGCTTGTCACTTGAATTGGACCACCAGAATCTCCCTGACATGTATCTTGCGACTCGTCATCAAATGGACCAGCACAAAATTGGTGGCTATCACTGATTCCTCTCGGTAAGAATTTGTCTTTTGAATAGTGGATTTTACAAGTTTCATCATCCACCAGCTTCAAAGGTACCTTCAACAACGTTTTACTGGACGAAAGACCATAACCAGTCCTTCCCCAGCCTGTGGCTTCGACTCTCATACCAGTCGAAACCAAATGTTCAGGAGGAGAGAGGCAAATGGGTCGGAGGCTAGGCTTTGTTATTACATCTTGTTTGAGCTTAACAAGAGCTACATCGTTGTAAATGGCTGGTGGATCGTAATCTGGATACACAAA…
>DN110712_c0_g1
TGTAAATAGAAAATGTTTTAGGTTATAGACCCTGTTAAGTGATGATTACATGAATTAGTGTCAAAATGAATCAATAATAATATTATAGATGACTGGAATCTATTTGTGATGTGCCTTCGAATGATTTTCGCAATATTCTGCAATATCTCGAGCAAATTTTGACTTTGAGCATATCACTTCTGTTTCTTGCAAAATGAAAGAAGAGGAAGAGAAACTTAGAAGGTTGGCTGAAGAAGAACTTATGAAAGAAGCAAAGGCCGGAGCAGCTAGAGCCGAAGTCTCAGGACCAACTGGATGGAAGAAATGTCCACTTCGCCAGACCAACAAGCGATTCTTAAGAAACACCATTCTCCAAACTATTGGCAGCAATAACAACAAAGGAGCTAAACGCAGGGCATC…
>DN11072_c0_g1
TTTAGAAGAACATTAGAGAAATAAGTCTTCAAAACTAAGGTCCTTTTCACGGCTGATGAGCTCTGAATGATATTGTATCGAAATATTTACCGTGCGTATCATAGAGCTGGTTGCACTTGCATGCATATTGGATCTTGAATATGACCAGAAATTAAATGAGCTACAAGTCCAAACGTTACATTGTTAACAAGTTAACAAGTAAATAAGTTACATTAACAACGTTGCTTGTAAATAATTCGCAAACTTCGAAAGTAGTGGGAGGCTGTGCGAGCATCCATAGCTCATTAGCCTTGAAAAGGAACATAGCCATAGTTTATAGTATTTTCACAGAACCTAAAAATTCTATGGAATAGATTATTCTTCAAAAATACCGAGAAAGTTTGTATCAAAATATCTTCT…
>DN11074_c0_g1
GCCAGACCCAGATTCCCCTAGATCTTCATCGTCTGTCTTGCGGCGTGCGAACACCCTCAGCAGACGGTCTGATCTTATCTTCATTATATTCCAATTGTGAACCATTTTGTCTGTTTTTTATATTGATTTAGCTCCAATTTCATAAAAACACTACACATTTAAAAGTCTTTCACTTTAATTTTGAGATCACTTTTATCCATTTTGACGTATTTTCACTCTTAATCCTACATTTTATTGATACTGTATCTTGGTTTTCATATTTAAACACAAAATAACACAAACTTCACACTAGAAGGTCAGTTAACCTTCTATTTAAATAATGTCAATCCTCCTATATCCTGCATCTTTGTTCACTCTACGTTGTTGTTTTTAATGGCTAAAGTTGAATGAATTCACAAC…
>DN11075_c0_g1
TTTTAAGATGAGAATTTATTTCGCAACTCAGGACAATGACAAAATAATATTATAAAAATAGTTACTTCTCTATACGATCACTCTGAGATTTTATAAATAGCATTTCATTAAAATGTTACAATACTCAGGTTGTAATTTACTTATAAGAATAGCTTTATACAAATTCCACCGTACAATGGTGATACTGACTAACAAATAATATATTAGTTGCTAGAACAAAAGTTCTAAAATTTTGTGACAAGAACTTCAATTTACAACACCATAACTGGAAGGAATTTTCAAATAGTTTAGAATCATAAATCTTTCTTCAAAGAGAATGTATTCCGTTGCTAATACTATAGGATAGATAGGATGTGCTACTGACAACAATTGAAGTGAAGATCAGACGGCTTAGATGGA…
>DN11076_c0_g1
TCAACTCTAGTCAAGAACAGAATTCAAATTACCGTTCAATGTATTCATGGGCATGATTAGCTCGTAACAAAGAAATTGATGTTTGAGATCATTCGTAGTGTTTGCTTCTCCTGAGTCTTGTACTGATATTTTTGTTGTGGGTGATACACATTTTAAGAAAAAAATGGCAGCGATGCTAGATCCCGAATCACAGGATGAAAAGCCAATAATTGACTCTATAGGATTGCGTCAGAAGAAAGGATACGTTACTTGCTGCTTCTACACTATGAGATTGAGCACCTCAATAATACTTCTCTCAGTATTTATTCTCGTTTGCCTCCTGCTATCACAATATTGCGTCATTGCCAATTGCTCTTGCAATACCAGTGCTGGACCTCGAAAGACATACATCTTTGATTC…
>DN11077_c0_g1
TTGTTGTAGTTGTTGTTGTAGTTCTGGTTGTTGTATGGGTTGTAGTTCTTGTTGTATTTGTTGAAGTTCTGGTTGTTGTAGTTGTTGTTGTATGGATTGTACTTCTGGTTGTTGTAGTTGTTGTTATAGTTCTGGTTGTAGTTGTAGTTGTTGTTGTATGGGTTGTACTTCTGGTTGCTGTAGTTGTTGTTGTAGTTCTGGTTGTAGTTGTTGTTGTAGGAGCTCAGGACAAGGTCGGTGTTCTGGTTTTCTTCAGTCTGCTTGTTCTGGTTCTGGTTTTCGTTTTCCTGGTTCTGGTTGTTGTTGTTCTTCTGGTTCTGGTTGTTGTTCTTCTGGTTCTGGTTGTTGTTCTT
>DN11077_c1_g3
CTTAGGCTAGGGCCACCATTATCACCTTATCTACCTTGGCTGGGAGGGAAAAATAAAATTTATCTTCAAGTGTACATGTACATACTAAACATTATTTTTAGTAAACGATGTAATGCCAAGTCTATGATTGAAAAATATAGTTGAACAACTCCTTATATCATCATTTACAATAGATTAAAATTTTATGACGAAAAAATCTGAAGTCTTCAATATTACTCTGTGAAACTAGAAAAAATTACAAGGAAATTCTAAGCCATGCAGAAAACTTATTTAATTGTAATTGCCTTACGGCAAATTCGAATTTAAAATGTTGCGCACTTGCAATATAAATCAAACACAAATCAATAATAAGAATAAAATTTTTGAAATAAGTATGATATAATATACTGTATATGAGTT…
>DN1107_c0_g1
AAATGAGAAAAAATAGCTCTAAACAATAATATGGAGTCAGTACACTTTTGAGTTCGGAGAATTCTGCGAGTGACATTCTTCAGTCAGATCGAAGCTGACCACTTCTCACTTCTCAAAACTTGGTTTCTGTTCAGTCTAGTGGAAGTCTCGAATCCAAACAACAATCATCATGGTGGCCATGGGAGATCTCGACAAGGACCAAATGACCCTCCTGAAGAGGGCCTTTGATGCCTTCGCACAGGGCAAGGGCTACATAGAATGCTCCACCGTCGGCACAATCCTGCAGATGTTGGGTCACGAACCCTCAGAGACTGAGCTCAAGAAGATCATTGCTGAGGTCGACGCTGACGGTTCGGGTCAGCTGGAGTTTGAAGAGTTCGTGGAGCTGGCAGCCGGCTT…
>DN1107_c1_g1
TGGTGTGTTTGACTTAGACGCCTTCCTCCTTACTTTGCACTTCTTGTTTCAATAGTTCTTGAAGTCGTAGCCACACTAATTCTCCATCAACATGGTCCACCCAACTCCATACGACTATCAGGATGATCTTCCCCCTGAACAGATTGGAGTGCTGAGGAAAGCGTTCGATGCGTTCGACCGGGAGAGGTCAGGCAGCATTCCCACAGACATGGTGGCGGATATCCTCAGACTCATGGGCCAGCCCTTCAACAAGAAGATCCTCGACGAACTCATTGAAGAAGTTGATGCTGACAAGTCCGGCCGTCTCGAGTTTGACGAGTTCGTAACTCTGGCAGCCAAATTCATTGTGGAGGAGGATGATGAGGCCATGCAGAAGGAACTCAAAGAGGCGTTCAGATT…
>DN11080_c0_g1
CTGGAACGGACGAAGTATTCATGGCTGCACAAGAGGCTGTTGGTGCTCATAGGGATTCACAAGGTACGTTTTTCTCTAACTTGGATTTTATAGACTTGTCCGAAAGCAACGTGGACCTACAGAGTGACACCAAAAGTCGGAACTTCCGTTGCGAGACATGTGGCAAGAGCTACGTCAAAAAGAATCTGCTTCAACGACATGTGAAGTTTGAGTGCGGCAAAGAACCCACATTCCAATGCAACTTCTGCTCCTACAGAGCTTACCACAAGTATCACTTGAAAACGCACATAGGCTTGAAGCATTGTGCGAGCCTCAAAGCGAAACTCGGATTCTGAATAGAATTTTGGTTTTGTTGTAACGATTTACTTTCCTTAAATGGGACAATTGGCGGCTCCTGGC…
>DN11081_c0_g1
GAAGTTTGGCCATAGGGTTGGCGTCACTGGTTTTGCGTGCAAACCAGTGTCGCCAACTCTCTATCCAAGCTTCTTATGATTCCGAACGGACTCTAACCAGCGAATAGGCTTAGGCCCTTCAAGGGGTATTCTGCTAAGTAGAGGGATATATGGTTCTGCTAATGTAGCAGAATCAAGTTGCAACTGGCAAACTGATGGTTGGCCAAGGCCCTTCAAGGGCTATTGTGCCATGACATACTACATACTAAAACAGTACGATGAGATATAACTTACTCTTAGAGATCTCAGAACCACAAATAAAAAAGGACATTGTAGTAGGTTGAAAGGCAAAGAGATTCTAAATTGATACCGTACCCGATTTCAAATTGTTAAGAATATTGATAAAATGAAAGTTGAAAA…
>DN11082_c0_g1
TTTACATTTTCATGGTTTTTATTCCATGGCATTCTTATATTCGATAGATCTTTGAATCTAGGATTCTAGATTAGCTTTTAAAATATTCTTATAAAATGAATTACAATAACTACGTATCACAATAATGAAAATAATTAAAATTTAATTTTGAAATCAAGTTAGCAATACAATGTAGAACATCTTATTCTAAACAAAACTATTGGAACGTTTAGAATGATTCAGTGAATCAGAATGTTTCTTCAATTTCAACATAAATTTTCGAAAATTATTACAAACAAACCATTCAAAAACAATATCCACTGATGCAAATATCCAATATGCTTTAATTTTCTTCCAGTTTATTCAAACTAAATTCCCACATCAAATATTCTATTACAATAAGAAAATTGAAAAATTATA…
>DN11084_c0_g1
CTTGTTTTCTAAGCTTAAATTAAAATTTATGTTTCTATTCTATTATTTGCAATCCACTAATGGATGTTCGCGACCACATCTTTCATTTTTTCCCGGTCCCTTGCTGTGTGGATCAAAGTTTGGACATCGCCGATTCCTGTCCATTGCTTTACATTTTTCAACCACGACATTCTTCTTCGACCTAATCCTCTCCTTCCTTCAATCTTTCCTTCAATAATCAGTTGTAGGAACTCGTACTTCTGATGTCGCATTATATGTCCAAGGTATGCTGATTTCCTCCTCTTTATAATGCTCATCAGCTCTCTGTCTTTCTTTAGACGTCCCAGAACATCATCATTCCTCATTCTGGCCGTCCATGGTACCTTGAGGATTCGGCGGTAAACCCACATCTCGAATGCT…
>DN11085_c0_g1
TACCAGACTCACATGTTTTATTGCTGGATATTGCTTTCAACACCTTCTGGTCATTCATAACAATTCTATGAAATTCTGCTCATTATGTCTTCATCAAATGAAACTGTATCAAGAATATAGCCATAACAGAAGCTACAGACAGTCTATTTCTGTCGTCCAGTCTAGTATGGTGTGCGCGTGCACACAATGTCCGGAAATTTATAGAAAAGTCAGGGATTTTGTCAGGAAAAATTATTTTCTGATCTGGTAACTCTATGCACACCTCAGTTTTGTGTGAATGGTTCTAAACATTTCGTGATTTCAACTCCATCAAATTTGACCCTTACTTAGTTGAGAATACATTGAAAAACATAGGTAGTTCGCACATATTGTTTGACAGTGACTGACAACATTGTTTGA…
>DN11085_c0_g2
TTCTGCACGTGATGTCTTCATCAAATTGAACTGTATCAACAGTAAAGTCGTAACAGAAGCTACAGACAGTCTATTTCTCTCATTTTTCCACTGCGAACTCATTAATGAGAACACTCACTCTACGTTTGCATTTTGTTGTTGAATTGCAAATACAAAACTGCAAACCTTGTTCAGTTCTACCAGTCTCTCACAACTTAGAGATTTAAAAATATTTTCCCATTGCTTAACAGGCACCATTTCGAAAAAGTCGCTGCTTTGCTGCCTTAGAAAAGAATTCAATGCTGAAATTTCATCAAAACGTTTCACATCATCCAAATGCACCGCGCAACCGTTCAAAAACTGAAGAGAAGGAATCACTTTCTCATTATCATTATCAACACATTTAGTATCATCCAGTCA…
>DN110865_c0_g1
CAAAAACAATACTTTCTCTCATATTTATTATAAAAATACCAAATTATACTTGAAAACAACAACTTGAACGGACGAGAAAAAGTGGCGTTAAACCTACTTCGAATTTCTTTACTCTGAAGAAATTTATACATATCTAGTTATTTCTTCATCTCGATATCAAATCAATTTTAATCTATTTAATTAGCCTTAAACCGAGAGAATGCTAAACTTACTGAAGATCAGTGAAAAATACTAGGACACATACTCCAATCTTGCCTCTCTTTGGCTTCCCAATAGCCTCCTTTGTATTTGTGAGCTATTGAGCCGGTGATTGGATCCAGTTCCCTGTCGAACCACACAGGCTGGTAGGCAGAGTATGTCTTACCTGAAACATTCGACTGAGAATCAGAGGTATCTTCC…
>DN11087_c0_g2
TTGCTGTCTTGGGTTGTACAAGACTACACTGCTGACTGGGATAGTCTCTTTTTGGTTGTGCGATCGACTGTTTGTCAGTAGAAATTTTATAATTATTATTATAAAATGGCTTACACAGGAACTATGGGAGCTAATCAAGCTGCCAAGGAACATGTTTTGGCAGTTTCAAGGGATTTCATTTCGCAGCCAAGATTGACTTACAAAACTGTGTGTGGTGTCAACGGTCCCCTGGTGATCTTGGATGAGGTTAAATTCCCCAAGTATGCGGAAATCGTTCAACTCAAACTGAGCGATGGAACTGTACGTTCCGGCCAGGTGCTGGAAGTCAGCGGTACTAAGGCTGTAGTACAGGTGTTTGAAGGTACATCTGGGATTGATGCGAAAAACACACTTTGCGAG…
>DN11089_c0_g1
TAATAATTAAGTCAATAAAACACACAATTTGTAAAATATATAATCTCATGATTCAAATATAAATACTAAATATATAATATAATATTCATTTACTTTCCCTTATATTGATGGAAAATATATACAAATACTTACCCTAAATAAAAACCAAATATACGTTATAATAATTCTCTACTTTTTTACTATTTTGATGGACTTTGAGCTTCATATTTTCAAGTTGGAATGTGAAAATATCTTGTCAATAATCCATTATCAGTATGCCCTTTTTGTAAAGAAAAAAGATACTGAATTATATTTATATGTAGGCCTACTTATTGTTGGTCCTTCATTACCATCTTCCATCGTAGAAGTGAAGAAAGACTATGATCATTTTGCAATGTGGTATATTTATTCCATTCACTG…
>DN11089_c2_g1
[truncated: 34,853 more rows]
