# Supplementary material for: A pipeline contributes to efficient identification of salivary proteins in short-headed planthopper, Epeurysa nawaii
Source: Sci Rep. 2024 Mar 14;14:6225. doi: 10.1038/s41598-024-56896-4 (PMC10940699; doi:10.1038/s41598-024-56896-4)
Supplement: Supplementary file 2 — Supplementary Information 2. [file 41598_2024_56896_MOESM2_ESM.xlsx]

## Sheet: Sheet1
Table S2 Predicated proteins of Epeurysa nawaii
>DN0_c0_g2
MSDDEEVYSESEEETQPEPEPVKKTESRASIKGGGDDPEFVKRQEAKSSALDEQLKEYIA
EWRKQRAKEEDDLKKLKEKQAKRKVMRAEEEKKMAERKKQEEERRVKEIEEKKQRDMEEK
RKRLEEAEKKRQTMMAALKDQSKSKGPNFTVNKKTDLNMTSAQMERNKTKEQLEEEKKIS
LSFRIKPLVLDNLSINSLRAKAQELWDCIVKLETEKYDLEERQKRQDYDLKELKERQKQQ
LRHKALKKGLDPEALTGKYPPKIQVASKYERRVDTRSYDDKKKLFEGGWDTLSSETNEKI
WKGRNEQFSNRSKAKLPKWFGERPGKKKDEPESPEEEEVKKDDEVEETSTYDAGEEEEEE
EEEDEEEEEEEEEEEEGEGE
>DN0_c1_g2
EGEGKKKEGRGAAKSPSGKSPSGKSPGESGKASPAKSQASKEPSAAGSKASSKGSSKTPS
KTASKTPSAAGSKGSSKGSSKTPSKESSKAKAAEGGEEEGGAEEEVAEEQAAVAGGGDAI
PEEEGVVEEGEG
>DN0_c3_g1
MPDFLGDDMRKTKDNEKEEKEIKSLDEADIALLKTYGQGQYTKSIKAVEDDIQTVIKRVN
ELTGIKESDTGLAPPALWDLAADKQTLQNEQPLQVARCTKIISTDSEDPKYIINVKQFAK
FVVDLADTVAPTDIEEGMRVGVDRNKYQVHIPLPPKIDPTVTMMQVEEKPDVTYSDVGGC
KEQIEKLREVVEIPLLHPEKFVNLGIEPPKGVLLFGPPGTGKTLCARAVANRTDACFIRV
IGSELVQKYVGEGARMVRELFEMARSKKACLIFFDEIDAIGGTRFDDGAGGDNEVQRTML
ELINQLDGFDPRGNIKVLMATNRPDTLDPALMRPGRLDRKVEFGLPDLEGRTHIFKIHAR
SMSVERDIRFELLARLCPNSTGAEIRSVCTEAGMFAIRARRKVATEKDFLEAVNKVIKSY
AKFSATPRYMTYN*
>DN10001_c0_g1
MYQAARSGDAEKMVQMLASGMNPNHQFREWAMGSALHAACHHGHISVVHCLLQAGAHTDI
LDRDQNTPLMLAVLAGHNHIVKYLVKAGASVSFKGSEGMTSLHLAAKTGNIEACHYLLSN
PNMPRFFIDTVDDGRWTPLVWAAEHCHTDVVRFLLEKRADPLVRDAEQNIALHWAALAGS
VEISESLLNYGSEINSTNTHGDTALHIAARQSAFSCVVLLLARGSRVDMHNRAGFTPLEC
CLDADSPAHKAIKLNVELRALASKSRRPTKILTNDITRGHETNPVQCINAYDDEGIPQDF
VYVTENCFTSNITVDRTITSLQSCKCKDTTLCTTGCCVCGKISMRCWYDNEGRLLPEFNF
ADPPMLFECNTACQCNKLTCKNRVVQHGITSRFQLFRTKTNKGWGVQTLRLIQKGTYVCE
YIGEIISDCEADTREDDSYLFDLDNRDGETYCIDACRYGNIARFINHMCVPNLLPVRVFI
DHHDLHFPRIAFFANRDIMANEELGFDYGEKFWIIKYKSFTCTCGSEKCRYSETTIQQTL
ENYNRKLQLEESMSH*
>DN10002_c0_g1
MWERLNSSNSKPNVVNTKPTPKVNLPQQSWNKSVSNTSGLSNYTNCTFCKETTHFITKCQ
PFLKLSPSERLSAVKQRNLCYNCLRLHAINHTCSYRTCFHCNQRHHSLIHDSFHQQTANP
CANIAQSASKNDNKFGNQSSSVSAQIVSSSTVQLDNPIMDSVNNSINIKQLSNANNVTAH
TFSQSVIKPVVTCLLPTATVLIAGTNGIIIKCNALLDSGADCNLITESLANQLQLPLLET
NTKIHGVCEGETTTSKSHSIVVHSSDLSWSQSLMCLAVPRITTDMPGRTLDLNHISISKE
IRLADPNFHVPKRIDLLLGASCFASVLSSGQILSDNNTPCLQNTKLGWIVFGAVSIHDIQ
KQPENANSHVLLTSHISYQLEKCWNSEELPTTLPLSASEKHVEQHSKDTTFRQPDGQHVV
SLSSKEEKSSLGYSCAQALERFQYLENRLSRNPELKKQYQDFMQEYIDLDHMSIAPPVED
NESVFYIPYHPVFKEFATLAIQIEAILNSRPIMPLSEDPHDLNFLSPGHFLIGRALTALP
PDLEVTSSSNHLQRWQRIRALSAELWNKWSREYLTTLQKRTKWRHTMENIKIDTLVLIKE
DNIPVTKWKLGRIIQVFPGPDNKVRVVSIFTSSGIFKRAISSVVPLPLED*
>DN10003_c0_g1
MQNTLITLMLLISQTFLSLGSSYSDIEVFGPGLKPSIVMPARYLFVDCKSLTESLTVDEI
EKSLSIAVTGQHLDDRACRIWLNVLNRHDGLFIIRYKLYETCRNLEISIKFNNTHIAGSP
YVFNEIIQAEHCNCPKPDFEKWLSDYGCLNNETNYLQIEEDLKPFPKINYDSFRKELVKK
FDRPASMSVCNYVILDNQVYRKCYGQHVGFKMFMDAILLSLARKVRLPDFEVFVNLGDWP
LMKKTDKPVYPLFSWCGSKSTYDIVMPTYDLTESSLQAMGRVSLDMLSVQGNVDRIWSER
EAKAFWRGRDSSEERLKLIDISRQNPDLINASLTNFFFFRHLENQYGPKTKHISFFKFFD
YKYQINLDGTVAAYRLPYLLSGGSLVLKQDSEYYEHFYRNMKEKQHFIAIKRDLSNLLKK
ITWAKENDAKAETIAKNGQKFADDHLLPQNIFCYHAVLFHEWSKRIENKMRVEDGMEHVP
QPEAEEGCFCDADVSRKHKTYDEL*
>DN10004_c0_g1
MTAAGCSSKALFVFVALAVLVASTSAQKCIPKGFSVQESLPLRSCSKSLCPECDYCSEES
ENASISTKIDPENGILTVFYKLDLAKNFSDLLIELRVNEHHLTHEQCKHADPSTRFHKHS
QKRVSLKWEPENNTSLDSPCCQTLELKFKYIFTGCYLVKVIPFREGKSHQMPIVDCGKLY
VTNYKKEPLKRMTPSVSPQYTPNTNNSNYRYAPNSLQMSIGMSGDPAFVTVSVNSVRTRN
HDHAHSRRTHHGGDSPCDSISTEYACCFYHQYESALGTFECQSKSNNAESECFLESNQEG
VKSARCVFPEIHAGNYCISISYNDERCEDGSTWDDPDIGMDGCFWKLGYEAKTLPRDVVT
EQETEALMKAVPTVGSIEDNYLKAVLLVSVISAVGLVALLTWKHYSATSLLVRPTSGLTS
LTQHLGLSRLEQPSVLLLYPRDTHTFMQAMAHFRKVLMRANCKVYDCWDPAIESEVIKAP
HSWVQLHAMDKSTRVIIVASECSLLLERAVLGSARVEYRYPSAFDDLFLYGIRCLNETIL
TDCYEKMFVVRLRGPDDTSEVASLTYINPLTVFSLPVHLEKLILGLLSVDGSHYSIATDF
AEVKAFVKAVEENSWFIKHNPNYLDLLLRCKNNCPEEALL
>DN10005_c0_g1
EEVNVMRQQLEKAQDDAKRSQEEMERLLQLVQMSQEEQNSKEKTIRELQEALKNAQAKMR
SQQTANAQREQQRKAEENEATDGDPNKMESVKLQDLLGVIELREERIAELEEALRESVRI
TAERERGLFQEETRRKHIMEKVSKLEQRLLSLQTAHALRCSTCRPLLTRLQQLERRLTQL
LQERTDHIQELAHMKQEALEAAISEKDAHLALLEVAGIRNARQAEEAEILKSDRSRLMAR
LKEETELSIQLLQEYSPPSPINIIVDGNISPSSCSVTGLTLSMVKDLTTMKLYFQFKVRA
MVFSEIVKHSLQ
>DN10006_c0_g1
MSLEELGKQAYQKANLLNDFKGAVEILNKAIGKYPNDRRLYNNRSYCNHKLKKYDKALED
ANFMIRRFPDYIKSHYRKGEILYSMNKLIDAERCFITVLKMDPNNEEARTQLIDIQTERL
CSLRSYSKKQVETAIKLANCDFKVASYLLENGGVDPKLDDEIYMSDEEVLECIKVNPVKQ
PRQTRNKAVDPFTNHNNIYNCPSIWIGNVTKTYNEDVLKKMFSEGKKPIKKSQKTLRRNK
ND*
>DN10007_c0_g1
MTDINNDNKNLEKLETAVQLESPVIRESLVNTAVQFLQNPKTRSSSLKLKILFLKKKGLN
EDEIKEAIDRSGASLYEEVNNNNTHQPMVSSSSNFHHQIAASTMVQPYGPLPSLPLPLAK
RSPLLWIRDIANTLMAVGGLGYFVYWLYKRFIEPWLFGNNTKKRKPVPDQLEDLDTAVEQ
VRQEVRLGLGRIGAEVEQLANQQRVCIDQTAATNHRQDLNELTQQVASIKGLLLNRSQFP
AVPPVTSTAVSIPSWQLAASESADALKTADQDDVITKMAAASATADDDAKSTNGSNGSDD
SSLEMISNSNNHESV*
>DN10008_c0_g1
MADQNINPFSQEPYIKTTPERRQNSQNNHAVSKRLQKELMTLMMNAEKGVSAFPEGENLF
KWIATIRGPDGTVYEGITFKLSLEFLNNYPYIPPVVKFTTPCFHPNVDLNGNICLDILKE
KWSALYDVRTILLSVQSLLAEPNNDSPLNPTAAELWSNQTEFKKQLDKYVADVHKENS*
>DN1000_c0_g1
MSTEQRIEYAEKLKGKGTNYFKDGRFQLALKMFRKAVDYMGLPAEDEENGEEPSGGNKKL
LEAIYLNTALCYLKVGEHLKAKDECDKAIKLKTVNEKAYFRRGQAYLGLGEPEKAKGDFE
ETLKIDPNNKAATSQINVCLQKLKEQKAKEKKIYANMFEKFAQKDKE*
>DN1000_c1_g1
MSSRNVEVKAKIKDVESFILKCEELSQSVGEIIKQEDYFFNSNNGRLKLRKFEGGAAELI
FYDRPNVEGPKLSEYEKCSVRDGTKMQEVLSRALGISGEVKKTRHLFLVGQTRIHVDQVD
NLGSFMELEVVLSKLQTVEDGKKIADNLMNELGIKNEDLVSTAYVDLLKKVFS*
>DN10013_c0_g1
GESLPICMNRHVGPFSSESRVSSAKMAEHLRRKIAEIESKLSACRIHRTPQN*
>DN10015_c0_g1
MSLITIEQVLCDSEKLAVRLQEDDSTADDLLSQARCVYKQIDAMKQYSEETMELNELARQ
RPHSVLVAGIQQESRHLRELQQENRELRAALEDHQNALEVIMSKYRQHVTQLVQASRPTS
IPQMQLNNQYNQLKRQSDKMNEMAAVMRMAAQTDEKDSLQDIEVISKLATENQGLRELLN
ISVKYGSYKQSEQPGKSATTTKDDNQREDSEDNNESRVSCDESKSADESNESADDSSPNQ
TVVPSVACQPNDVENKTPKSSTEASSATVDKDDSFWS*
>DN10015_c0_g1
MSLITIEQVLCDSEKLAVRLQEDDSTADDLLSQARCVYKQIDAMKQYSEETMELNELARQ
RPHSVLVAGIQQESRHLRELQQENRELRAALEDHQNALEVIMSKYRQHVTQLVQASRPTS
IPQMQLNNQYNQLKRQSDKMNEMAAVMRMAAQTDEKDSLQDIEVISKLATENQGLRELLN
ISVKYGSYKQSEQPGKSATTTKDDNQREDSEDNNESRVSCDESKSADESNESADDSSPNQ
TVVPSVACQPNDVENKTPKSSTEASSATVDKDDSFWS*
>DN10015_c1_g2
PWTAHRTNVSTLNELKINIRLSSKVRQQILKFFGHVSRRRDDNLEKLVIQGKIEGTRPRG
RCPKRWIDQIKSFTGNSLQENIRCIPDRNRWREIANTVI*
>DN10019_c0_g1
MAEDKCIVCKKAASQRCAGCHSVYYCCKDHQKKDWKKHKSNCKPYMICEDEILGRHLVAS
RDIKKGEIIINEKPLIRGPSQITGPVCLGCLQFITAETSTECPECGWPVCKATTSNCHLA
ADHQPECNWAKQKRKSKVRISQFLSPHPSYECITPLRICYQKEADPERWRKLNELETHSD
ARSNTTKQIADTKSIAQFLHRFYNIDKDFTVDEILRICGLLEVNGHEVPTTEPPHVAIYV
VASLLEHCCRANCSKSFGAAGDVIVHAAEPIPRGTHLSICYTDALWGTASRRQHLLDTKY
FPCRCPRCTDATELGTHFSAVKCLHIDCDGLVLPPSFCTGSTVDWNCNKCGSHRPWPEIK
KMLERVAFDLHNLDRDNLKACKLFLEKWSSALPRRHFYMTEIALSLSQQYGQLDGVNNLS
DDDLHYKIQLCLEMSDLIDKLAPAECRIRGVLAYELHASTAEIVRRSSGLTHGEIIQLLT
ESKAYLLKCIFCLSKEPELMPEGKLLIEARKSLLQLENVLKSLDQTMNQMISL*
>DN10019_c0_g1
MSVRNQNNNKNNGNFIAAALEIIRSVTRVTLYKSIIYTSTVFTVFSFCDGLICIQHCRHI
LIGTR*
>DN1001_c0_g1
MTDEDQSAHIFNGLSKNVHGVKLGQRDGLSRKDVQKIRHMHKCSKRRSVN*
>DN10020_c0_g1
MKRRGSGRKQVLDLNSKSDSPVRQSWQTKYQQICLEHSQNGGGSEGSPSERSDTNVDENS
PKKRRLSESENPLKGLLGQYNSDDDDGDGSDSQSETAVNNGTLDAKVEDFLKEIQEIAPL
EKPKKKKAKKKDTTTAKTGKSKVSSSSSSKKEQQPQLAGEGGLTAGTAAQLQIAAAAAGE
VTAAHAHAQPTIAWQECYDEGTGYAYYWNMHTNEVTWQMPPEYQHYLLLLEQWQLQQQAI
QAALLADAPQQSKQPNKKNPSSQSTKDKQLDKRKAKKGKSSDSEDERIELITSYGQSSSD
DSDSDEEEEEQKAKIAPKRPQFAPDKPFYQKLEEKVTTGQNIQSTSSVAAKPKQIKNKQL
SSAEVSATKPILKKEEELKPSVLPKVSEKKLIIEPSIDTKSVVDKQIQNVKIFPSANFET
AKSASPDSSSAVESNIIKPENKLQKDNSEALLKLKRLKQKAANSDSSSSSSSSDSDSNDE
NSNDDDKNEAKEVDKKEDNDEDDDDDDEDIDESDILARLKNQANILKELGGEVPESIKAL
ISEDAPSSFSLIAGYGDSDVDDDQEPTESKPVTGEKQVTPLFPIMESVAKAEGEDGESSK
ESEAAAEEPISKTLHEARSAANRKVIKLSARARALIKNSITTAKARATDFVETEEGLKPA
EVARASEDTKPALQDETDIKSTIKSEEKSKHLNRTESETKKKSAKVTAAGSSSMATAEEM
DRKLPPAVKAKSTSTSTTALVTTNPAASSSSASSSLAYTSTWMYGAEHPSGERRGFGFST
QDSSKPEKKTSKKGTIQFIRSDTVLNEPVVEKPVVSEEKKLLARPMAIDPEAEGTLKDLA
TIIKEKTAFLSEGKEPISPVQVISIQLEMLTNAWNEKALTSDYYSNWLTSINSQLTSLEA
AATPLSWACFWDRYAPTQPSLTTANAATNTKYHQTTQCHCQRHTLWVAICCPILQLLVTH
YHCYCLSNYVLKVSKFLIVASFMMVWTQKVTLICHFAWHYYRHPSIRDVLSNNGS*
>DN10023_c0_g1
MASVPSSNVNGLSACSVVEDAAKRCPTLARVDNSSTPVVPSAVGKDNEEINEAVSKVLQG
FDWTNLVVPKINKSSNGKHKQHVKRPMNAFMVWAQAARRHLADQHPQLHNAELSKYLGKL
WRHLNEAAKKPFILEAERLRLKHKREHPDYKYQPRRRSKPSKPKLITTAGIDGSTPASAV
SNNNNCLQNQHHSTSHQSSHPHASLSYKTLKKEDHYMDDEQSSVSMGCPSPTTPPTPPTT
PNTNQLSRLRYYPQLVGQMVQQTGAFPPQHEPVSSIEMNRFQPSPMHPYQDYPLPNESSQ
EDNNPDLDPYLQQYQGHMPWSYMEPWNTPAPDHSNMLMHHEAPTNKDCSKNIGIYQPVQT
LQYNHTGSLQCFTPVQYSAQRPLENHWGNRT*
>DN10025_c0_g1
MAIIIEKALLTKLWQPMVQSARNRWRRVNLKHPRPSHYEKALLEELVKPKYPKRVENFLP
LSRKCLKKEETEIRNFKYDNPYENLLAKQLQQHFNESRLIAICHRNMYIKDETFGMKMNF
RREGMVWKDSAKHTLELAIRNTKYETILPLFCVHQTIIFSAEPKVDTLFKLLKKAPTLIL
MAGIVDGYLANVNQLAEYSRLKDLTTARAELVSVLNVGAQRLVAALSQQQTLLVSQLDQH
VSLQQASATAKSEQPQPTSESDQSSEQALPPSET*
>DN10026_c0_g1
MKVMKRKISDWYGSTYDIETDINLKMSDYEETVHQLDVFYGIVKRQLLRYQSPITGLFPV
LSSDTTVGSVRESVYCAASIWSLYQAYRRIDDDRGKSYELGQSAVKCMRGILECWVKQAD
RIELFKKNQSEKHALHCKFCLVTGDSVYKDDEYPHLQIDAVSLYLIFLVQMITSGLQIIY
THDEVAFIQNLVYYVERAYRTPDFGMWERGSKYNVGVPEIHASSIGMAKSALEAINGCNL
FGEKGASWSVIYVDIDAHNRNRSIFETLLPRESSSKGLDASLIPTISFPAFATHDESLTT
KTKENVTKKLKGNYGFIRFERDGYKCAIEDSSRRYYKTGETKEFENIECEWPIFFLFMII
DGVFKSLPDQVEEYKNLLKTLICKDQNGDPCIPMYFYVAEENVEAERGEPGSQVRCNSSE
GSGGSEPLYLWNQAMFVMAQLLTSGLLHINELDPIRRYLPSYSRPRRGGRYSAFQGTATD
LVVQIVLIAESMRLQAMMATYGIQTQTPHEVEPVQIWSSNQLVKVYQHLGVNTKLQLNGR
PSRPIGALGTSKVYRVCGMTVLCYPLIFEVSQFYLYRDMALLIDDIKTELCFVSKYWRLS
GRPTVCLLIREEHMRDPQFKQMLDLMAMLKKGYCDGIKVRIGRLQNLISSSCIEHLDFMN
MVDPSEVSFNQIKQLQHDYIGYQSLTDVPKAMAYTEEPTDLIDYENSPLHELLDAIRNSS
GLHVKCQLYGILMNRKGSDYEFNGLTVEEHLRGLYHTAGCLHYWIVVRYCSALLHHTVDS
ISPFITTVLVNGKQLSVGVIGREETVFDKPLTPAEIRSAFYKRILPYDKIQAVLQQEIVL
YCGRLIATNPDMFKGILKIRVGWVLEAMKIYLEMNGKDANSLANHSPFEVRKLLYKVLSV
HKDGSCAQLTALNKRRIEGCLCRVPSSFYNHVWDVMERTPMGLRVRGFILPQQPTLSEMT
RSELTFALLVEQTLNRIQQPEYRQIIVELLCIVFTILNRNPELSFRNQLDLDQLVSDAYS
MFCKDGDVKESSIEVFFSSAQSITTGYLARAVVNNVLKGGELLNTSTSEALASKKSNAEQ
CRLQ*
>DN10027_c1_g2
MEDDLRSELAVEYGKLINTIEDRLKSRIAEMKRRIDEKNRIIEELERFRDIEQQRGENRK
KRKVFDCSVSIIPADVSNLLIEDDDPVILREENNVLKNEIENLKSTLNYYRTQNKERNKK
YAELKMFSEVENIRTLKEAVLDDNIQGVLQEMENMKVYFKDELTKRNGLLSEAFEEINLL
EGTQNDLFNDIEKLQGDLLVANNWRG*
>DN10027_c1_g2
MEVELKQLQKDNDNLLDYIEITKGQLKCLSEKLESHADLENELKINRSNF
>DN1002_c0_g1
MHIMTHTQEKPHHCTVCSKSFARRPDLKKHMFKHTGEKPYKCTICSKSTSRSSYLKSHML
THASEKPHQCTVCSKRFYQLHVYQQHVLLHSSNKPHVCTVCGRSFSQLVAKKRHMLSHTG
EKPHQCTVCSKSYPLVSSLNSHMLTHASEKPHQCTVCSKSFFKAYSLKKHMLIHTEEKTH
ECTVCCKTFSRLFNLNTHMVTHTGHKPHQCTVCGNMFSQVSSLNRHMVTHTNGKSNT*
>DN1002_c1_g1
MEVERLHDTFSAIENIDFEDGRNHQLQSGLVKRLEVLVEGLKVHSSGETSSIYFL*
>DN1002_c2_g1
METVLNKCRHKGAMEVAGSALLSATNFLMDPSQFTDNKKEVGTTSSSTKINIPEEILENF
YKNLSAKAGSTVSRRSAGQAFLVHSIVAGDSRPNNASLSKTLSKLIEVANEDVDSVEASP
VDSPQVTSLHILSTIVQDSKLNILPHAYEIFIVCFNKLSSSNWIVKNAALQLFKSLIMRL
MRRNKIECQSDFEFDEYKTTPLEELYFHMPELFSFITKKLETLSSDSNNINDHSKIIPIL
ILLSNLTVTLFKCYNKDYASFVSKIRIIIQKLFSSPLHAIRKLSARVNSNFLLPVELLKN
VNFTLISIEQTCLNDSLDQNLLHGLVLNLKYLSTKLIMLKDKFKQIDNNSAAGVDLSLDQ
YLDTRQEILISLTMLTKMCKPSYYLKTLALEVIELWHPNRNQKNLKIKRELENDFSIFQN
EIKNFGNHIGSSIWIAKVVENVCAYKNDDFRAFCLLENSDPDVTLACLKACELTPRSYMS
EEYELVHSMIDKRHEPEIIEQMLKKLIREFVKYEKPEFLLNYIFSVIVKFSKFGFKCKCL
GMELVCKILSSIPKEDLLSKHSVITLEVAECLSEWSNPSTLNEEMRGTSAACVKFLRNIF
YFCDVKEIDESSFQNEVFDAHSDKVGALVWLTLFNLLQDENLEIRISACEFFLRLNYASE
ISSAYTSEVSNDITEETLDSLYQSLLTPHPFVALNKLIEISFMLGMMNMKTALDQLWTVF
NADSSEERIGRSVDLLNPFDHGIDNFYKEDVWLHEMIHQEFKKLSQKIPTCRKYLERRYH
EFKAIIEVKNKSIEYQKSMQNNRINLVEKMLKGIFI*
>DN10030_c0_g2
MHALEKSQKSLKTVLFPLDVLDPFTFILLVFSSGVLTYCFFCTCFRLHRIFKYFRRFKDV
KSTDTVEMNEQELELTNLIGLSDLGLADSKGSIYMNESTEYGSLLNFDKEERKSLEKSER
KSLDKSERKSLDKSEKKLPPQAGPNEPRPSITNSKTSLHAQNRRRSRESAINTNLPVPSN
ASRCASVNLNNNNNKSSSSTDEFIKKTYTDAQNASLKILLHTKPNDWSRVNDPQDEDIIE
YTEKDRMRFFRLQAVLDATPDFVSQIIFDDVEDVRSWNTKFSMSCKILEKIDENTMILHS
VISAGRALKTRDFVVLSHRERMKVLGNKSIVISTISIDYDCSKLRNFRRPSYVRGSNGPC
CIVISSALNHRDKSDFRWVMNTDLGTWMPKKYVQLALQMFLTMYISALRVQIRKKTLEKE
ADEAINKTFN*
>DN10030_c0_g2
MFAPRIFQLCHASLCSRSFLVIVLSLAATIPVQSAFKPREEKTKCPTVKALRNFDLEKLM
GSWYVVQYYASSEEELSYKCMRLEFSMSFSPVSEKMHVYLNFSYIFTDDPDKEKLLGNIT
WVIPDNKQPAHWIHMEDTYEGIYNTYVLDSDYTSWSLLLHCAEKTGSPRYLSSFIMSRTA
KLPPNVISFLREKLPRYEIDLEYMFAMSQHHCSSPQTDLHYAQPNKKASSRRHPLKQIHK
*
>DN10031_c0_g1
MGDLKDKSIHLTAEKLAEEIKGMKVYKDFYKDLQRLVSSPAVQSDDFKATLLTAMKETGM
ETELRNTVFHWVRSHSLQPAHAYPLKEPLAYLRKSQMQWEKRIHKSLNSMCTEIGVSLSR
FRLASDRDELSDKWNELSTYDIDLTSYRPVYAPKDFLEVLLWIRSPNYRPIDGEGTWDFT
QIPLKVKTLAELRSFYLELSRGECLLGVNANMPSHGQYPTIELERTALGEKVLACRHAPV
AQEFLKKGAPRSLRGRLWAQVMGSEVRAADKEYFNELKQMVLQYDLMVDKLIIKDVQLTA
SNDDQYFVFEDVLYQVLLCFSRDTEILSVYNHSCGSPIHGVLKSRPATLENTVVYPPSGV
IPFHGFTMYATPFCYLYDDPVALYLTVRAFYLRYWFRLHEVSSHQQGILSLCLLFERLLQ
RHEPDLWIHLKLINIQPVRIVFKWLMRSFSGYLPPEQLLYLWDIVVAYDSLEITSLLAVA
ILSFRKHNLFQVDNMQGIEAVLADLSSIQVLSLLQMALMPE*
>DN10032_c0_g1
DDDDDDDDEQVDDDDDTVEFSNDSRERMTEKFERFVSNLESARLDDDSRKSYKKKAVKFS
KDDELNVVHILQDNRSTAHIEEHEYVDDSLPAVINFKHSHQEVMTTSDDGPVSCGNSEEG
IGIVSPSDLYRSFPQCNQVGKSILKTSRSQPIPSNVHPAISFASSTPAVQAVRETVEVHE
GSSSVASEPSRPVSRFKAARLAAKK*
>DN10034_c0_g1
MQWIWKHQDSSSWKSETVIRNWEDQGKKFVAVSIDDFRLQAKHYVHYLLTTKSPSTYIL*
>DN10036_c0_g1
MAGLIRYFCILMLVFIGSSLSQASENPNSADATDPELDAQAKLLELLAKLNERGPPICEE
WQTVTLTFGKDVIEEKGGFKVVSGSMEGRVVEIKDIYDFNEQKRSARVCACHVVNAPCIP
LCCNSEQQVVVKGSNIHCAKKQDNVSTFDDEKFAKHLMFTEKLESRSFLIVHHNGEKTLS
ECSSSDKMYTPGPVHGKHRLEPKTGQLMLEDGRDFTSHDYCFIFDKSQDTFAPVYCHKPG
SKTPTQQNPATNKPETASTAKPNSASLNSTKHSFLLFIPLFFLFSA*
>DN10036_c1_g1
TSLTTIAELTALLSSVTKIPTTDLHVLCGYPPTQNFQIQIQIFYLLIQFTEYTTSEKFTI
*
>DN10038_c0_g1
MNRQQQQQQQQLQQQQQITTTQQQSQQQVTQQRTVTTRQQQIVQQQHVQGMVVQQTSGQQ
QFSLPPGVSPPVFEQIFKNARFAQGGNALFEGRVVGNPKPVVSWTRKGAPLFESNKAKMK
YDQQTGNVSLLINSIGPGDEGEYTCLARNQYGEAVCSVYIQPEGMQMPMPRPQMDSSQQF
IRSEKTTYSNGYTTIEEDFKVDTFEYRLLREVSFRESLIRNYLHEADMQMSTVVDRALGP
PSAPTVQQKPRNSKIQEGGDAVFSIKLNANPKPRLVWFKNGQRIGQSQKHQATYSNQTAT
MKVNKVSAQDSGHYTLLAENPQGCTVSSAYLAVESSGTQDGGFSDQYRQQVESTEAVDAS
KMLAPNFVRVPADRDASEGKMTRFDCRVTGRPYPDVAWFVNGRQVQDDATHKILVNESGN
HSLMITSVSRADHGVVACIARNKAGETSFQCNLNVIEKELVVAPKFVERFATVNVKEGEP
VVLNARAVGTPVPRLTWQKDGAPIQSGPSVSVFVDGGATTLDIQNATTSDAGWYQCTAQN
IAGSTATRARLYVQTTKSNQQQQDQRRLNLPRPTKVIEPEIQPGPEVIYLRHVERAKPHT
PHPEEDKIYPPPQFIIPLRDVAQVEGGRIHYEARIEPVGDPSMRVDWFHNGRPLPASSRL
TTTFRFGFIALDLLSIVVEDSGEYICVVTSNSGTAESRAMLSITARASIEQTSQHPDSLQ
YLSQLEDYSKYQRSESIEEVNAQKPAFIRPLHDLGQLQEGRNAHFEGQLTPVSDPTMKVE
WYKDGRPITASSRISTIFNFGYVSLNIMHLRAEDSGSYTVRAINRWGEAISTSALTVLTR
SSVTADLGIPEQQRYIDKVEQLEAHQIQQQYKTYAEPPESTQPPVFKTPIKDQPNIKEGA
FAHFEARLEPIGDSNLKVEWLKDGRPVEASSRITSFFNFGYVALTIKYVTIHDRGVYTCR
ATNQRGQADTSANLTVQSRQDIISDSQHPSGLQKIQTLEDST*
>DN1003_c1_g1
MASCLQLLMQCTIAGRSIHTLHLIPHCILIGFAILKLFFSNFTFNHSHIIIIIIITVISI
IIENDSNLKNT*
>DN1003_c3_g1
MSMEGEREATREKEREEEVEEEEGKTRDASRGDGDHPPESQQLQQEEQEDGDSRRCFAEE
TSLPPARVERRVSVVTSPDLPNGGEGDCDDVMEAAAKQRKRRRSADSRASRNSSISSSKL
KSLKLIADKAVEHHKTFIIFGRFPSIREALRSRGWVQNCDPHRSYSIYSRHHHHHHHHQS
HHSNQQQTAKDDDGTLGLPACLHSPSPSPSPRSSVSVGSCSEGEPGGGVGVGGGSDERDS
YLISRLLRDAPVNFIWVMGDNVDWKALSKTTIVSRFPRVYFTTKVGLCNYLQQTHWFCEA
GISNTLFPRCYNISCEDDLAAFVSDFRLTACISLLNLLTSGIDGSKNLFTEEGKVPLTAV
EFAARRCSEYVAIQEHEDIDQRDGEKIWDHQWDQFLTWYYQLAHEQSTFSPATDSQKKTL
YLCCKLTVEAITPHWPQLHLDGLTNLWIVKPGAKSRGRGIQVMRKLEDIVSRIGNLHSKD
PRYVIQKYIERPFLIYNTKFDIRQWFLVTSAYPLTIWMYKESYLRFCSQLFSLSNMHESV
HLSNNAVQCKYKNAKRDQALPDENMWDCYTFKTYLRAIGQADMWDKIIYPGMRESITGTL
LAAQEHMEQRKNCFELYGADFMLTEDLVPWLIEINSSPCMSPTTSVTARMCAQCLEDVIK
VVVDRRQNKMADTGMFELVYRQHVAPPQPYMGMNLTVRGSKIQRSPKSKRRRRPLEPIQA
EPPRENVAIQLPSRTRRYIEDLALELSKDLVKTATTPPLVKHPPNSLSVKLPNSVTVAAP
CAVSSDESDSPDSNSSDQSDSDSEDSLQPDSENPPHTPLPQNNKTDEPAKITPLKEKEST
TDKEKSNMNSSVDANARVSQSKIEKPDICRVYDVLQKQRNICVKVQERSAEKSAKGHQRC
VKYEQRWKKACETDQSKDLIHDWKLRVDKTRASCEEMLLKLKAFREKDVTCKIHRGIDWR
AADNETVQELVQKLNNPKRKTFMDRLPVVCSRKTMKKLTASQSSSSLSQTRALPCYAAPR
SSLPLIRHKSRISISKDSVYAVGLRLSCQRMTPSPREKLILPMGSDQCRGLNLAALTNTL
ASKC*
>DN1003_c3_g1
MSMEGEREATREKEREEEVEEEEGKTRDASRGDGDHPPESQQLQQEEQEDGDSRRCFAEE
TSLPPARVERRVSVVTSPDLPNGGEGDCDDVMEAAAKQRKRRRSADSRASRNSSISSSKL
KSLKLIADKAVEHHKTFIIFGRFPSIREALRSRGWVQNCDPHRSYSIYSRHHHHHHHHQS
HHSNQQQTAKDDDGTLGLPACLHSPSPSPSPRSSVSVGSCSEGEPGGGVGVGGGSDERDS
YLISRLLRDAPVNFIWVMGDNVDWKALSKTTIVSRFPRVYFTTKVGLCNYLQQTHWFCEA
GISNTLFPRCYNISCEDDLAAFVSDFRLTACISLLNLLTSGIDGSKNLFTEEGKVPLTAV
EFAARRCSEYVAIQEHEDIDQRDGEKIWDHQWDQFLTWYYQLAHEQSTFSPATDSQKKTL
YLCCKLTVEAITPHWPQLHLDGLTNLWIVKPGAKSRGRGIQVMRKLEDIVSRIGNLHSKD
PRYVIQKYIERPFLIYNTKFDIRQWFLVTSAYPLTIWMYKESYLRFCSQLFSLSNMHESV
HLSNNAVQCKYKNAKRDQALPDENMWDCYTFKTYLRAIGQADMWDKIIYPGMRESITGTL
LAAQEHMEQRKNCFELYGADFMLTEDLVPWLIEINSSPCMSPTTSVTARMCAQCLEDVIK
VVVDRRQNKMADTGMFELVYRQHVAPPQPYMGMNLTVRGSKIQRSPKSKRRRRPLEPIQA
EPPRENVAIQLPSRTRRYIEDLALELSKDLVKTATTPPLVKHPPNSLSVKLPNSVTVAAP
CAVSSDESDSPDSNSSDQSDSDSEDSLQPDSENPPHTPLPQNNKTDEPAKITPLKEKEST
TDKEKSNMNSSVDANARVSQSKIEKPDICRVYDVLQKQRNICVKVQERSAEKSAKGHQRC
VKYEQRWKKACETDQSKDLIHDWKLRVDKTRASCEEMLLKLKAFREKDVTCKIHRGIDWR
AADNETVQELVQKLNNPKRKTFMDRLPVVCSRKTMKKLTASQSSSSLSQTRALPCYAAPR
SSLPLIRHKSRISISKDSVYAVGLRLSCQRMTPSPREKLILPMGSDQCRGLNLAALTNTL
ASKC*
>DN10041_c0_g1
MQVSDPNNVKIYNLSAGKSLPDWLSERKRRALQKKNVDIRRRIELIQDFDMPGLSTTVKV
SPDGQYILATGIYKPRVKCFEVHNLSLKFERCFDSEVVTFEPISDDYSKLIFLQDDRYIE
FHSASGRYFRLRIPKFGHDLKYHFSTCDLYVVGTSSDIYRLNLERGQFLSPFTTEGSELN
RVDVNKHHHLVVVGTKEGKVEAWDPRSRSRAGVLDCALSCGAHHNVSDGFPSVTSLKFDG
PLHLGVGTANGHVLLYDIRSNKPFRIKDHMYGLPIRDIEFQQGNVLSMDSSVVKIWNRET
GTLFTSVEAGSLTQFNNLCLVPNSGLMFIANENLKILTYYIPALGTAPRWCSFLDNLTEE
LEESSMETVYDDYKFVTKKDLEELGLSHLMGTNLLRAYMHGYFIDIRLYRKAKSVADPFA
YEKYHRRKIREKIEEDRANRVQLKKLPKVNEDLALKLMDNANKVKDKKKSKQNGNLLSDD
RFGALFKNPDFQIDKTAEEYRLLNPVISRLDKSREKLLKKKVQEDMDREKNESGESENSE
DDDMELDSGSDDDREMAINLRKQYRLVKRDRRRREMEGDSEEDEVDDDQKPTDGNHDKSA
PKSSFTFRSGDKFKNVHGSNQTGENRLSLGERLGEEDTNGTQQFATGNREMTFSFKNKNK
RLGKQEEMAKHHMERKNLMRRGPRHLVKPKFYTGPKQSFKKL*
>DN10042_c0_g1
MNICMKTLKAKVREEVKKQIAALSKADIEKQSEIVVGKLLNLQKYKLSQRISVYLSMKDE
VQTDKIVEDILSSGKTCFIPLYTKTSMSMVKLNTLEDLKSLPLTKWNIRQPLETDIREEA
SENGLDLMITPGLAFTKDGVRLGRGKGYYDRYLTEYLKKTGKNIFTVGLAFQQQIRDDIP
TEDTDQKLDLVISPDSSL*
>DN10043_c0_g1
MILLEICIALSFALICNLVIAIRLGSKEYSKITQSDVDPEYPDPLPEYYHNFTTFYNHCL
NTPFDARFMKKKADVIFLLLLVKYGNKTEVLDVKKDFVTIQLPAPEKNDEEKYRLLIKYV
AKILDTKEEDLGRSYLRVPEFQNRRSNATATLILRNFPYIGCWNLTNIVVRKFAKEWERN
LIINEWPVPITTWRPRNYHFTVIGLRNRTFK*
>DN10046_c0_g1
KKKKKKKKKKKKKKKKKKKKKKKKTKIHIEPYGTQETHYGKEEYPTLHTLSY*
>DN10050_c0_g1
VNAMNDKIKRQIAINNPFVFKHISNLKGIDHFEDIGPCVVMASPGMMQSGLSRELFESWC
TDAKNGVIIAGYCVEGTLAKTILSEPEEIVSMSGQKLALKLSVDYISFSAHTDYQQTSEF
IRLLKPPHVVLVHGEQNEMSRLKAALQREYEDDPDTTMELHNPRNTVA
>DN10056_c0_g1
MTSKDKVILFYKAGHDDKCLGACYQSQRVLMLSELKVSKRLMPEFSSIPVNVSRPPESFQ
KLGLRLRVPALFIQNDEEPGDPIDVADDIVSTLQSRFPGGVISNDWESQAESVTSNFFSK
FCYFIRGIAKDSQHLEQELALIDEHLANVARECGDDSLFLCGEHLSLLDCEVLPKLHQVR
VAASSLKGYEIPTCFGHIWRYLHSAYKTSEFVKYCPPDAEIVVHWIETLTATTHTPAAPA
SAANHSTDSLHHQQQLLHARQMLCKMPTYSFSIPAVARKVVIN*
>DN10056_c0_g3
MTSKDKVILFYKAGHDDKCLGACYQSQRVLMLSELKVSKRLMPEFSSIPVNVSRPPESFQ
KLGLRLRVPALFIQNDEEPGDPIDVADDIVSTLQSRFPGGVISNDWESQAESVTSNFFSK
FCYFIRGIAKDSQHLEQELALIDEHLANVARECGDDSLFLCGEHLSLLDCEVLPKLHQVR
VAASSLKGYEIPTCFGHIWRYLHSAYKTSEFVKYCPPDAEIVVHWIETLTATTASANHNQ
DSSYHHQQLLHARQMLCKMPTYSFSIPAVARKVVIN*
>DN10057_c0_g1
EAPIIEGSEFRETQSLTCSISGVPEPEFSWIFTTKRHNNVTLKETNNQLILANFSSSDIG
LYTCKATNMAGIKYKTFNVSIIEAPIIEGSEFRETQSLTCSISGVPEPEFSWIFTTKRHN
NVTLKETNNQLILANFSSSDIGLYTCKATNMAGIKYKTFNVSIIEAPIIEGSEFRENIKV
RSNESLKLSCVTRGIPQPSVAWLRNGHVIKQGSNVLSVNNTHSITAPALSGKYSCVASNK
AGMAEKHFLVKILVAPRWAKHVEKLTSDDALTPVVGFPLNINCPVTGNPQPDIFWLKDGQ
PLMEGDSVYFPASEANHSGNYTCYAVNHAGNFTKTFKVDVLVPPRFLDGGEARSLKLEPN
MSAILNCSSEGNPTPRVLWLRGLTPITSQNSSQEILELQSVSGADSGDYLCISSNSAGES
EKSFTIEVLEPPAVDDASSMSVPNLLVKLHHRVTIKCPLSGSPFPNITWFKDGEKISRES
KNNFEISPDERELQIMHAVTSDAGEYQCKAQNQAGAKELTFELSVVVPLEWGDWTQWEVC
SASCGGGEQQRERFCGEDKNLDVLSEMKLVILDKSSCLGEATQTRKCNLFPCPVEGSWSQ
WSPWSECSASCGQSSMKRSRICETQQPDVPCAGSDSEYKTCQVPSCSFWGEWSDWSECSA
SCSHGTKFRRRVCVGESGGCEGGDQEVVTCNTHRCPVNGKWSSWGEWGECSVTCGRGVRQ
RARICYRPRFGGKPCAGDNLQIEKCRIRSCNNRHSVQPRLANLKVSGRLNGEELQETNLV
AKVGHYRGKRVVTATVNDILKQQAGWFPYLTFLMPPVQWNTAYEEGSADNGYSLTNGNFD
QESRYQFATGHELVIDAKGRGIDPDNGTLQVEIEVIGELPMAQPKASVVIEPFTEDFVQT
GPNKLFSSSESSVDVDGKQIPFYWNKTVSYDTELGTMPYPVERMATDDIMSDYDADSQRL
FYSAANSISHPYGRDTCPKGFKLDQRYQHCRDIDECKSKRTNDCHHTQTCENLFGTYRCI
CSQGFRPVGNGRKCQDINECDEDLHQCSHSCINKNGGYRCSCPTGMVLHHDNLSCREDNY
NYDSDFASDWGSEDADNGYHSRRNLNYENDYDGGLLALDQAREDWLCPPGQIKEDNKCVF
EKGKGKVHCSIERCGDHETCLPTVNGYRCIETRCPLLYQHDILNRKCFAFCSESRCEKGA
KELEEITFVPLPLDSTSVQQYQDLLELSTDEKSTNMIYTVAENEFNLPLRVRIENKAGVL
YSMRFFDFEGVNKVVVQATTYEEDGSTALNIYTFVIFIYDPSAI*
>DN10058_c0_g2
MRISLLIVSIIIQCFVHCVASMIEYSILLLMFQQPVFAKLLVAMDFDHTIIDQNTMSFLN
LSVPSHMRPNNTKELYKESLSWIPFMRLFYKVAYDLHITEQYIRKLISDIPPISGMDKLM
TVLHECKHDIIIISNSNTMMVYQWLEAKSLNETVTKIFTNPAWFDETGMLKIEYCHNQTT
CKSCPSNLCKRQVLQRFLQCQVEKGYRYEGLAYIGDGNNDVCPVQWMDFEDVVLPRKGFD
LDKYLHRKSLTTGFKAQMIPWDTGLDILKNLMMRFPFSFSQCNVPGV*
>DN10059_c0_g1
MSAPTASPENEALTPSSLGAESPPPPRPPPPQHHRLRPPITLKMPGNQAMYSGPQTAFIY
GTAPIVIPMTPTGGHPLTQQEVALSLLQAYPNKASEFMFKQFEGFRDFTMNTAKSGLSVG
EKASFWMYGKMRTWSRKWFTHAFLLVVVCAYSLLGAVMFVAVEGAAEQRHIKDMRLNRRD
LLHKVHKIWLDIGPIESVQDEKEWMGRAMAEMTSYEVEVIENYKVAQVDRSGKPLWNFWS
AVFYCGTIYTTIGYGHISPSTTTGRALTIVYAIFGIPMF
>DN10059_c0_g1
RDKNSGVSSFSFINKVDKLEKCSRRESCYLLDYNKCKVAVENVGLTSGTV*
>DN10060_c0_g1
MGMQSQIEEQEKLLDEALANVKVQAFQMKRCLDKSKLMDGLKHASTMLAELRTSLLSPKS
YYELYMAITDELRHLELYLFDEFQKGRKVADLYELVQYAGNIVPRLYLLITVGLVYIKTN
ASLKRDLLKDLVEMCRGVQHPLRGLFLRNYLLQCTRNSLPDVPDGSGDEAEGTVRDAIDF
VLMNFAEMNKLWVRMQHQGHSRDKERREREREELRILVGTNLVRLSQLDSINLDKYRKLV
LPGILEQVVSCRDAIAQEYLMECIIQVFPDEFHLATLNAFLKSCAELQPGVNVKNVVISL
IDRLATYSQRSDASSADVDRGEIGKLFDIFSDQVATIIQLRVDISPEDIVSLQVSLVNLA
LKCYPHRVDYVDKVLLTTGQVFERLSLEKVVHGTAVSKELSRLLKIPVDHYNNVLTILEL
SHFVPILEYFDYAGRKAIAAYIVNNILNSETYIPTPKEVDTVLTMIGPLIQDQPDQPTGD
EDPEDFAEEQGLLARFIHHLRSDTPDQQYLILSTARKHFAVGGNRRIPHTLPPLVFQAYQ
LAFKYSALKEQDELWQKKCQKIFQFCHQTITALTKAELAELPLRLFLQGALAINRMDFEN
HETVAYEFLTQAFSLYEDEISDSKAQLAAITLLVASFECMTCFSEENAEPFRTQCALAAS
KLLKKPDQCRSVATCCHLFWSGKKRDQEMHDGKRVVECLKKGVRIASQCMDLFVQTQLLV
ELLNHYIYFYEKGNENVTVAMLNQVIAKIRDELPNLESNEESEQIGKHFSNTKCYLKSRI
DGPESEGISYEGLSL*
>DN10060_c0_g1.p9 GENE.DN10060_c0_g1~~DN10060_c0_g1.p9 ORF type:complete len:52 (-),score=3.63 DN10060_c0_g1:520-675(-)
MTGILLCDRLRSPQPAVWQIQPQLTINLRIVAVDALPSRKGLHLKLPHTIQ*
>DN10062_c1_g1
MISIYSILLALMFVSSLQYIRGQEDDGDDGNGDITDNEDEELFSDDDDPDDNNEGNGNQQ
QQQQQQQQQQQQQLEQGYESSVTIESDTVFNRNTRRVDNDSFYIGNEDDEEDDAGN*
>DN10069_c0_g1
MADSTYYQGDYIRHPVLYELSHKYGVQTECVPEAALPCKLEELKELIRREIRKELKIKEG
AEKLREVATDRKSLSDVAHIVKKSNSKLGELQAELHELESQIILTQGHGPALRPLTLPTN
NANGHETVMSPLAACSQNQDNSGAATDPRLVSLEKQLNIELKVKQGAENMIQSLSGHNRD
KKLLAEAQQMLADSKAKIEFIRMRIMKAKQNRQQKIQDSASSNGDAAHNKDKFERNLEPP
LEDRVEELRHRLRIEAAVVEGAKNVIRLLQSSKVADKKALQEAQASLSESSRKLDLLRYS
LELRRQELPADSSAAAQLKRELQSVQAASPVPVTYTSLQPFRDQNKQAHSSPSQVNRCAA
VTGKLEVRLMGCQDLLEEVPGRSRREKENSSSPGDLRSFVKGVTGRSSSKSYSVKDETSN
EIMAVIKLDNQTVAQTSWRPCSQQAWDQRFSIDLEKSRELEIGVFWRDWRSLCAIKFLRL
EEFIDDIRHGMALQLEPQGLLFAEIKFLNPMISRKPKLQRQRKIFKQQVKNFPRANQMNI
NIATWGRLIKRSSPSIQHHSHTRQHSDSPPSSGPEMVDEKPEAPGEVPDPGVAGLSGARP
LGVAVLPPLPPDTPPGTNFLPSSLAKKRPPTLTLPPPPPPPPKLDQELASALSEFDFLQE
EEKASSSVPSGGSSTSQVTITPMTPSSSTVTTPTQSVTTHGHHGHHGHQAPAAPPTPSPS
PLVEFPAEEPNFEPRGGAHVNVNVVRSLEYRDSAYISRPQSQFAGMSMENFRLLSVLGRG
HFGKVILSQYRNTGEYFAIKALKKGDIIARDEVESLLSEKRIFEVANLMRHPFLVNLFAC
FQTEAHVCFVMEYAAGGDLMMHIHADVFTEPRAVFYAACVVLGLQYLHDSKIIYRDLKLD
NLLLDTDGYVKIADFGLCKEGMGFGDRTGTFCGTPEFLAPEVLTETSYTRAVDWWGLGVL
IFEMLVGESPFPGDDEEEVFDSIVNDEVRYPRFLSLEAIAIMRRLLRKNPERRLGSSERD
AEDVKKQAFFRHIAWDDLLQRKVKPPFVPTVNSVEDVSNFDEEFTSEKPHLTPPKDPRAL
NDDEQNLFKDFTYMADWC*
>DN10074_c0_g1
MSRSTLYTAIVFLSHFLCSHHCLASIHARKLKPSLSIVTPPVLHGEGPHWDTQKQVLLFV
DIAGQAVHRVNLVNDKHSSVTLNDTVSFVIPIRGRTNQFVIGLGLSIQILTWDGVSSEYE
LQAIDSVDHDKEGNRLNDAKADPAGILWAGTMGEENPVGTVKPNQGSLHSWSNKDCSLSK
KVHSVSVSNGLAWSSDKKHLYYTDTATRKVDVFDYDGGISNRRVVFDFEKHNIPGFPDGM
TIDQDDNLWIACWGGSRVIQVDPRLNKLKRTLTLPAERITSVTFGGASLDTLFVTSMRQG
LDGTQLLKQPLAGATFAIHNLPVKGTVNNPVDLHCVK*
>DN1007_c0_g1
MLRKCRLQRKTRNVFLSGTCVSIYSCSGHRKKTQFTFRDLSKRELRFCTKDKELTKFWRH
LHQLKKPSSRINLGTRSISKKPGCKYWGHLQKLYRLELRTGLSTKNSGEYYKSDFLVHPQ
QLTKLEQSTINIAKGSERFWDNHLESSKPASGASFSARNPQSKFWERFQQLRKSVPRATL
TTKDIIKALERFREDHQQLIEPLSKICLSEKEPESKGCKHPQQSTNSTLGTVQSSEDPES
KFWENPQQLRKPSPKISLCTKNNNKFREDPLQSTSLASRTESTTKDPKNTFCGHLQQLVI
LIPETSFSTKNIRKLKEFPQKLSISTPGANWNTQIPTSVTSSSIQESYNIPKLVILILET
RSSTNNSSKFREFPQKLPILTPGTKLITQISTPGTHLNAQGIFNQKNLLQENSNWSNQFP
TPGTNSSTQIPTPRSIFPSQDIINSAHLATTSAVGHTLGLAV*
>DN1007_c0_g1
MRKSSFQSQQSLPRTTTEEAAPGGEARRESGVSDTRRALLQSGMLNVSSTNLMMVGPNFK
VGRKIGKGNFGEVRMGKNIYNNELVAIKLEPMKSKNHQLQMEQKFYRMIGASEGFPKVFY
YGQIGQKYNALVMEFLGPSLEELFNICGRTFSLKTVLMIANQLLIRFEHIHNRRIIYRDV
KPENFVIGPPASRKERAIFVVDFGLAKEYMDESDEHIPYREHKSLTGTARYMSINTHLGR
EQSRRDDLESLGHMFMYFLRGSLPWQGIKVDNAKERYRHIKEIKRNTPIEILCDGHPEEM
ANYLRYTRRLDFYEKPDYEWLRRMLKELFDRRGYIDDGIFDWTGRLHHTSFQNSRQ*
>DN10085_c0_g1
MSGAPIESGRLSCRMNESAGVIGAAVKCDYSHTTDKCRLSSTPLVHTTRCTR*
>DN10085_c0_g2
KIEHKLIFRQQSQTNKETLQLLFLVLTITSRDGKMRHQVGEASEHFSSRHFVHTL*
>DN10085_c0_g2
MNSCLTWYSCPKKTTAHLRRNCEGCEFNCFDFGVLSKDDVLEFLFDHVALSDTKECPKCG
HPMTLAKSKRLFICTKRKTKLNSSRKEISVQCETSVSLFAGTWFDKNEIDFLVMTHFACG
WAHDLPNNVGQLGLSSEATVDWRNFLREACFEYLTNYSRAIGGPGKIVEIYEAKIGKRKC
NNGRVEEGNWMIGGIERESKEVFIVPVPTRGRETLLQIIEKYIFPGSTIVSDCWKRYDCV
NCEDFVQLEENLSLKFVRYSKEHSKGILSTWREVRPKVPLYGNLEPPHLHTHIGEYLFRR
KFHVYRTRIHHMWCAIGNYFH*
>DN10086_c0_g1
MLLLEDDDEMTSDSETALCAQLIANLTRMRNETIDDFLERQMGPKQLGLDVLLPVSLTYV
LIFATGVLGNAAVCVVIFRTDELKSATNFYLISMALSDLSLLLLGLPNDLCLFWQQYPWP
FDISWCKFRALISEMASNTSVLTIVVFSIERYVAICFPLKKGKFFLSDHERIVRVIACVW
LVSLVVASPFAAFTTINHIHYPNTTCKVEDSAFCAMLDTNIPPSLPIYELSGLLFFLVPA
VTLMLLYRKMGEALKSSPFWRNNS
>DN10087_c0_g1
MIVFMLMIISVFLSPSFISFVDSSLSQGSDETEEKQAPSQIPDSKTKFLRTDEIVDQYKT
SGFSAESHVVTAEDGVKTTIFRVLYSSASKGPVGSSTEANSAGQTTNRKVVLLTHGIFGS
STGYVFAGPKQGLGFHLTEQGFDVWLINFRGNVFGGVENTSKEFWDFSFHEMGMLDLPAQ
IDYVLTNTSQAKLFLVGFSMGSSASFVMLSQRPNYNDKIERMLCMAPVAYMGHSRQNWMM
KGLQSLNDMFGSLKKFITRSSDAYPKMPFPFSSKPRCLQAWRRPICDMRIKHLCAPKESD
LYDKERRDQFFRFTPVGGSWKTISHFAQMLKSGIFRPFSYTKEKNRLVYGNRDEPPPYEM
SNVKIPIRLVLGKKDALSATQNIEELKGNLSSVTSLQITHVPHDDFNHMDFFLAKNLNEL
LFGLVTSYLKDGWDKDIPP*
>DN10088_c0_g1
MLEPIRHKLDNFRIILASSSPRRKELLTNLGLKYEVIPSTFAEDLDPKSFTNYGCFATET
AYQKVLEVSKRIPEYVPNPYLIVGADTVVTLDGRIYGKPKDGDEAFKYLNELSGRTHTVY
TGVALKSAGHEVKFHTSTTVKMGKLSEEIIKAYVNSGEPMDKAGGYGIQGNGGTLIEKID
GCYFTVMGLPLHETCKHLIELCELISKSKS*
>DN10089_c0_g1
GGGGRPPPPPGGGGAGGGGGGGAAPHMTHPAFLHSGRDALPAHSHYHSAPNGDTKPLLQP
AMLPGYSGTGPCFTGSGPIQLWQFLLELLTDKTCQGFISWTGDGWEFKLTDPDEVARRWG
IRKNKPKMNYEKLSRGLRYYYDKNIIHKTAGKRYVYRFVCDLQALLGCSPEELHSIVDLK
PDKKDDD*
>DN10089_c1_g1
VGIMVLQVLDLVNSAHEAFYAADCPPSGSLMFTDNSHYLPGGYNQLRSPVCDSREEASPP
PSTGLPSVPPFLPLRNNSSIYHHIKESGYTQQLGE
>DN10090_c0_g1
MSSVKGWSSSLGGDKENTSSRQNFDDIVKMGYLKKLKTMKKKYFVLRKDSAEASARLEYY
DSEKKFRSNNRPKRSITLKTCFNINRRNDTRQKWVIALYTRNDCFCLVLESEEEHEDWLK
QLLTLQHGEDIPDGEPPKPTFEHVWQVVVQKKDLGHSKNILGPYHLCLTDKTLSLVKMGP
NSEKAEPIEFSLHSIRRCGELESFFLLELGQLTVTGAGNLWMQTEDNNIAQNMHAAILNA
CNQCSAKNLKKASEFRHRTHSASESSRPSSASSRWSAAHTGIGMGHRAESGDSMPAHSRP
RTSSEGGHRYNRFPRPSSIFNSCSPQQVTSDLSPVSPEQEALTNSLHSIDGDRDGSEGAE
GSWQAREMDNRLGHSLTPEERETVIPEESIEDCLLSTCTSTLVGDDERVNAHSREQSLCL
PIQNNNLHYRTSPNACSPSQVSLPDMYSPPCGSSPLETSSYLPMSPGDRGGPHSGRAGGG
GALSANHSRGSSLAEDGYVPMTPSIHDDGYVDMDINGRSHRHLPDHFRSGELSPASSCSI
TSGTPSNDLRFPEYTLEKVCTYITPSEDDLTPNERPARAYSVGSRPTLNKSRTDVLNQSE
CQQRARAFSVGSRCPRALPESTLPSNRRALSSSHSSVEPSEDLPFMEIDFSKNSKRRNRI
FKKPSSSERLSVPPSGSVASSVASSYSTAEGSYMEMSPRASPKPSDNDILDSMCVCPSPP
KADSKMIGIGRSPPKSYVDMKSSSPPVIGFSSALCKVPEGETGFIETRPFDHVRSCYHGR
SPPSAVTLASPLHRRPRSPSEDDGYMQMQPVETKSVVAKTSRPRVDSFPVVAETTPSKTQ
HARSSILSPQPNAHVSTTPNNIMKSIKDECAEINGLKRKSSTVEDNNNTKMMMTRTAPVE
VPLQRGSLDGYMQMVGDGRSPAIRRVSLDHSSSRNDDYMNIMPGNGVGNGKQGSDRRGGG
GSGSSRKERARFNSQPINIRPNQVCSAAYNGVRKFSSGTPPKVPSYLGLGGSSPSSSPYS
SLSRRRSKTEGLARSESRESNNGGPSTPDTGSSTPIFRMSINSPISPNDPSSSSRLQMKD
VANSYDSAPKVPVDATDGTVRISYFTATPNVTPEPNESDYMNFNPREVSSSYDDYLPMQP
GAGKFSEPVRKISAPPVFERVSAVISAVDTVDAPVDDVVADLSGLALNSSSPSATNAATT
AVTRIPDVTASASPDDSATTVAANRVKNDDSQSPASSDRLPSTSTSTSTSNSPFPVEKEL
HYASLDLVKPESSGEDRADLRNQSSTSSASTPSPNLTQSNPSPAFTYAQIDFTKNIH*
>DN10094_c0_g1
MNRKMNVAFIKPAEPNFIRRLKEQAGYKEGPTVDTKREALPEMDDEDLEERDENKPVIVV
LKPGDLSEEEASKIQKEKDEESGPARLGDRIVFRKPVKEVVPAPSAETNVPEREGKKRSS
DTEKSKTKKQKTSKTSKKAACLSFDADEES*
>DN10096_c0_g1
MSYVELNKRFGVSFLHVHGKLFTKVGMETFQEAGVAMLREFRVLLQHSPLPLTLTRFLQL
LALNMFAIEHTQLKQQLQLASEAGYRSATQECALVVSLQMFNLIVERCVQLLQAMDADNS
NVSPISNLTSDVHVLLPAIKVWCDWLLCHSRVWNPPPSCRDYRVGPSGDAWTRLATLVNL
LEKFNTYRDYLSTVPLPDSELVRLPEDVTLSGFTPLMYNTQDPIYTNGNSDMDLAQISLR
IHKIIFFGTEFLCGVDPPVLKLQKYETGVSEYISVVEIPSPPVQSDSEVCLEEEEEEEED
KDGDEEEESLGETEEGGVGSEEAVNDEEVVAALVGGVAEAGGEEGVVKG
>DN10098_c0_g1
MIPFAFTLQLFLPVLFLRITVHSKQTMAGWKFSLLKSMEDPELIVKSDDRIVIIKDKYPK
SRYHYLVLPRDQISSIDSLDASHLSVLKYMDQQARKFIHSHYEDVVFWLGYHARPSLQRL
HLHLISDDFQGSGLKTAKHWNSYTTHFFLPSSKIIEDLERLGHVDIPDDSKCNAYLKTKL
KCHKCAFVPSNMPALKDHLKTHTNHFCK*
>DN10099_c0_g1
MYKTFENKLPISDKLAQLQNALKLEERSTNQSKKDAIVCGKTNQKEIKKLEKDIIQNRET
LKSYIYGNKEGKLAAMRNSKFYQLAYQNIPTKEAALNIKQRLFKMRKESDRLGYEKSRLE
SILSNLQFQLRELENPNFLVATTQTEQELVNKIHNMSIKQNAARIVNDAYERLFNMLEKE
SLRFEKTLANMETDRVTQAKCILRATETGQEASQKLADLHDSYKHEEHKLRKLMREMDNI
SKNLQAELESVTLNCREVVKTDSLINVSFSESGDEDTRESIMPSNQKEELAELDQQIETL
KLVTEVLTFEEISPRINQQFERSKILFDMVEGKNNLAERLLEENTELLETARSLEHTVLP
STESFMLEKERLTLKTNQMIEEKKQADKVRQYFGKFLSDIRLGLITLSRKLDRVDHLSRY
EAELTRLENPCVSEGPEPLSFESDPLAILKNVNMKILMMVNRFKIIDVPLSNGQYLKGKK
KLENQIMQTSSAHTLDDGRDYATIEILDTIAVEDPSVPTRIEIKKQSARIIRLCGSDD*
>DN1009_c0_g1
MRDPQMPPPPPPPDASWADEPSDVLHLTVDTYKPELRRKRHSLVMFYAPWCGHCKNAKPE
FTRAAAELSDSGRMVFAAVDCTRESAICKAHDVRGYPTFKYFHYLNKAMANYSGGRTAND
FIKFMKNAEDNLKTLLDEPSKIKDEL*
>DN10100_c0_g1
MSDSVMDDFLVRYKNISNKLKKRFLRKPNVSEPSDQFGALGMECDRAGVLQYAGLCQLAV
AKCETELGNTSNAAWAFRTAGRHFLMADSPPLIEPISDRLEGALSSFSEANRLWQSELEI
PLSAGLSLEIGAALDHDPHQAVTYYAKAADALSSCPSQQLPALCQLLSCRIKAGDYDGAL
NTANDLAATVESATTVPFGLYSDILLRCEVTRVLLVLLLRIPPSTLPPVLSTLLEKYTWQ
NQSPVKWLDEQLFLLLQSLVLACQAQDFEALTETEGQLWSLLESEQQHLLSCLIRAVTAS
G*
>DN10102_c0_g1
MLANHKSIISLIDEIIYSKFSFSNSGVVCQSAQYCVILKINLLYYLPPVNECEVFEVQLF
IKHRAFNFYRFLPFSTINDQQSIRTFIIFLGKFQPKSCIKTII*
>DN10104_c0_g1
MHFWIDKHSQTRCGGGAVRLSGRRRLASLSASGGGGRRWRGAKPMVTPVHRFQPIECVAS
AANAHAHQHHSSAQAYHNTGSNQRRNTGGGGEPASRAHAVELDSSVFLDLPLDASSESAG
RSPPPAPLDPAVVKQSVCGLRLSFALLTAIIGGARLYSEYQGTGTEVLYTLFLVAVVTLC
AATLYRSMLKRTLVAEPAVTSLAATSFGVRIDEMTPPSTRHQTPLAAPLPAPPPLEPPPP
PYHIAVLLPQHLRMEDVPPPSYDKAVVS*
>DN10109_c0_g1
MMAEVKFSARAYCKIILHAAKYPHCAVNGVLLAECSKSKESKKPKNLVFVDAIPLFHLCL
HVSPMAEVALTQVEQVASSSGLFIAGYYIANENIRDVSTDKPCNRIADKIVESFGQACLI
VIDNRKLTLSMDESPLIVSQSCDGKWKPLDKSSVIVDETCLEAAAGLLAQRYSDRIIDFD
NHLDDISLDWRNEGTNEAIEEMVGIEKE*
>DN1010_c0_g1
LIHNDSSASLNLTLQQNVLSQTSLTISGSKLNNNSPRSIVIPTNVANTQSPKPSDILKKK
MASEIIHHYPDGQQIRKDELESMMFFAKKQKGTIDVWWLYDDGGLTILLPYILSTRSSWS
DCKLRIFALTN
>DN1010_c1_g1
MSFYSALLALLLMSSLQYTICADEDDGEVDDDGDADDEGGDDDDDDDDDGNDSDPEDGGI
TDDDDDVSSDDEDDNDDPGTDESGVDNDGVSDSE*
>DN1010_c1_g2
MDLIIYFCSFLMEVISVSTVLILSIRRSNSEFILLLSLSLAGALAVDKRLSRFHKPLSPS
PPPPTFANTSIDNVPFLSPPSPEPLLNLVTNIVENSI*
>DN1010_c1_g2
LVFHPFIIIIQNDQSESETPSLSTPDSSVPGSSLSSSSSDDTSSSSSSVMAPFSGSEPLP
SSSASPPSSSASSPEFSRWKMFCTR*
>DN1010_c1_g2.p6 GENE.DN1010_c1_g2~~DN1010_c1_g2.p6 ORF type:complete len:60 (-),score=1.31 DN1010_c1_g2:337-516(-)
MTKFSNFIQCYVAKFTMAPLLSSAGRPNMKASSMVLPELWFYGKHHHLASGLRPLPTRG*
>DN1010_c1_g3
MSIYSALLALMLVSSLQYANCADSDDEGEVDDDDADDEGGANDDDDFADVEDPGSDPEDG
GITDDEEELWTDDEGDGGNDDPATDESGVDDD*
>DN1010_c1_g5
MNENTLVTLDLQTNESDLIDEGILQEIDLGTNMTDVKIDPNERNLNITQERTVFRATMQR
CVKKEMHRAYR*
>DN1010_c1_g5
MEVSGCAKTMHQQTSNPETTQVKPNPGSGAPVHGNPITLNQMNKLLIILMT*
>DN1010_c1_g5
MTSGGQVMCDLAKLQNNNHKNLTGISPNIPSRSGKFGCNRTRYLCRQLEKYCQLGYFTV*
>DN1010_c2_g2
ATRRNTTLGIEMPRVNRTIYITNSFYIAHVLVKHLPIALKDFDKYSLLTYKAKINEWLRI
VGRNDFCERLIASEFRQ*
>DN1010_c6_g1
RTTPILQNLFSFSKDKIDTWEKSGVYKLKCRDCNACYVGQTGRSFKCRIKEHMRDWKHLK
GGSNFAEHLLINGHTFKAEENVEFLHINRKGRLLNVLEALEITRVVKDHSSISLNDQINF
HQYNTTTLVIS*
>DN10113_c0_g1
AVGAHRDSQVTLFRSDPRVLFNCPDAMKVSQMPESARNLPLFCKTNRGTRKLMLKGFGYN
FRRLRGIVTVWRCIKFSMFNCPANVETANDVVVKEAFHNHPPDWKKFEREYLEQEMRKHK
GFM*
>DN10114_c0_g1
MRTLSIVKCVSHTRLICMIISFLFIVEIGALAEFSAEEEDNSFESKVNDKLGRRDTKQNE
VQEKATSHVFGKNTAEHRETHSKFPKLFEVKGHDAFNNLVENGGSKEKEDGSYPTVSFNN
LVENSGREQNEKGLSSPKRWCRQIWDNFSPEMDPSRPEDLFEDEDSQSDEF*
>DN10116_c0_g1
MEVIQTLTSIIFAVHSTNIYPQVRIDVLEDGTLVKTHINGVLLHHTLVGAVTWPGTYLFT
TNQTFTVEFPKQEEKMWPEPIAKTTAHVAYCDSRYRRADILEITRLPADISMFKVQFTDQ
AFVFPGVGRFMTIQYLDDTKGQELRHRFTPIPDFSQPFEERFPAINRPHMTNDPIVFVAR
DSDKDQMGRWLKDVQPGDEFGLSNPSGTFHPEFYAQAKTLYIFAAGIGISAFLSIITDVL
QRDIAHIRLLYCALTDRHILFRKELDELNEAHDKMTVDYFVKEAVDQNYTGRVGMLSRKV
LREYFPMYRYENLTAPKDHRYMVCGGPTFAIRIVKLLSHRLRFNIPKKLIYGLKMFDRRK
L*
>DN1011_c0_g1
MAFSLLRNQMSSKGCLFRISDLVSKQGLKTCSFGTLQLQTANSKTVEPGSLLRPVKVSDL
SCNQLRTFSTSNSLLSGKDSDHSNLWSAERVASAALLGLIPAIFFVPSQTLETLTAVITV
MHCHWGLEAIFVDYVRERIVGPVLPKVSIIACYLLSMLMLAGLLNVIFNDTGLANTFRLL
WKL*
>DN1011_c0_g2
MDSSAGDNEIDKENNKGEEDDFVDPWNVNSKSETGIDYDKLIVRFGSSKIDDELLNRWKN
VIKVPLHHLLRRNVFFSHRDMHTILKYVEEGKSFYLYTGRGPSSEAMHLGHLIPFIFTKW
IQDTFDVPLVIQLTDDEKFLWKDLKLEAAKKLAYENAKDIIACGFDINKTFIFSDFNFIG
QCPEFYQNMVRVQKSVTFNQVKGIFGFGDSDVIGKIAFPATQAAPSFSSSFPFIFGNVKL
PCLIPCAIDQDPYFRMTRDVAPRLGYHKPALLHSTFIPALQGARTKMSASDENTAIFLTD
TPKQIKNKVNKHAFSGGRSTVEEHRELGGDCSVDIAYQYLTFFMEDDEQLEKIRKDYESG
SLLTGELKKMLIEILQPIIAQHQKRRAEVTDDVVKQYMTPRKLNFTIKPDK*
>DN1011_c0_g2
NQMSSKGCLFRISDLVSKQGLKTCSFGTLQLQTANSKTVEPGSLLRPYIPSTLSSIIIPF
KCLTVFFMQSNDDICN*
>DN1011_c1_g1
MAVNILCSALSQTVPRGQSASSTVWKLFCKANVRVNYVPSATIVSIHSRDANYERPAPYP
YQTKRYPLWRRMFESTTDRFDENTKIVVVDGPPAIGKSKMAKKLAEELDMHFIPEANMDM
HYINEYGFDYRDLDPQLPPNARSVDEKKFCRNPDKVTSAALQFFMYDLRFSQYVDALAHL
FSTGQGVVMVRSVFSDQAFMDACYAEGYVRKAVRDGYYFVRRQTLKELLRPHLVVYLDTP
VAQVQEAIKKRGHDWEVNGKALTPSFLSKLETSYKKDVLPALQEHSELLVYNWTDGGDVD
LVVEDIERLDFEQYTYYDTKMRDWLFQKEQRLQDLRVKYADLKQDLLMMLNQPLPDCPEL
YLTGHEAQEFEEVHSKSPGNRFLTGFNPDMGDNVFWKFTDNYLKETYPKSNNR*
>DN10120_c0_g1
MYSQQEANQISALEGGSFWPIDETPRIKTEMEKYTMRLNNEEISPRTYSKVSSWSDGSER
CVSFSDDEASRVRIEEKSRENETEEQDCIPKEEMGDKHPKNEDCYSLYCECSNCSKSSSP
PESIEVQPDCYMIQEEEEEEDNTSAEEESTSDKSKKLKLNNKKKQKCPICPRTYTSTKIL
NNHLSTHSRKTQFVCKVCDRSFITEKNFKKHSKTHGGDMDVCKICNKSFVHERNYKKHLQ
TQHNKDMFLCTACAKTCRTSKQLFEHMRSKHSNEKKYECADCSRKFFSKHSLFIHIRTHT
KEKPYECQICFERFSQSSTCRRHQLVHTGVKSFECKICSQWFAHSSVLKKHIRTHTGEQP
YHCTVCNRRFCTSDAVTKHMRVHTGSRPYSCKFCPKSFAGLSNLKRHELLHSGLKPFECT
ICLKRFTQNSNLSIHMRVHTGVKPYECDICKQRFAHSTTRNSHRKTHERYRQLS*
>DN10122_c0_g1
MPPLLTSMEPKAVYGNTNGRDVRARGTTTSPCPMDVRQSSSAGDSSFFSRGSDDSGKGTV
FYTALYDYEAQGEDELSLHCGETVEVLSTDTKISGDDGWWTGKIGDKVGIFPANFVAEMA
ESSALSDIIQGITPNEIDFKELTLEEVIGVGGFGKVYRGIWKNQEVAVKAARHDPDLEIN
ETLENVRQEAKLFWLLKHENIVSLEGVCLEMPNLCLVMEYARGGSLNRVLSGRKIRPDVL
VDWAIQIARGMNYLHNGAPISILHRDLKSSNVLLSEPVENNDLQYKTLKITDFGLARVAY
KTTRMSAAGTYAWMAPEVIKHSTFSKASDVWSYGVLLWELLTGETPYKGIHTMTVAYGVA
VNKLTLPIPSTCPEPWKNLMEACWDSDPHRRPTFDHILQDLDAIIHSAFTQTPDESFHIM
QDDWRHEIEEVLHNLGMKEKELRSREEELKQLQLDQQKLARLLREREEELTRRELELFER
ELTIMIYQTPTPNKRRGKFKRSKILPEQISRPSDFQHRITVTHTVDQKGRNPSSNASSPP
GSPRIPGLRAIALPADGVKGKTWGPSSCHQKVRGEIISRSHVGGTQNGGGQKRWSRSAPN
LEKSPRHLHQIGEDDTNSQPNQTNSPPQSSSPYFSSSPSTSFPSSSSSKQY*
>DN10122_c0_g1.p7 GENE.DN10122_c0_g1~~DN10122_c0_g1.p7 ORF type:complete len:67 (+),score=8.74 DN10122_c0_g1:175-375(+)
MRSGPVCCWIVLVPQGSQQDDCKCHNIGHLCEHTRPNFRICVEKRKSFRIALGDGIDRTR
NECLPY*
>DN10123_c0_g1
MLSRKNKDLRTIKEGVVGKYVKKETPPEMPIINVWSTEPVRKINRRGQRPESPSGGSSQS
SSITQKFGNSRVSPSPTTLVGHEGKYTPSTSVPDLAHRFAGMTVASGSEQQNAMRLPPPH
SVYTSGLLTVGHTYINQYTGSEYNLEKQQGGSQLSPNYISVHGPGDMTDIRYNESPAYTD
FRLQPYQQVPYNQQLVSAHSYNHPRHSLSHSRGQPPGVDSGDELPLPPGWSVDYTLRGRK
YYIDHNTKTTHWSHPLEKEGLPTGWERIESPEYGVYYVNHITKAAQYEHPCAPHFIYQPE
VRFQLEMAPPPIPRHTHFHPHSVLVPANPYLNQEIPHWLNVYSKASQNLDHKLRWEMFRL
PELDCFNAMLTRLYKQELEEIVMRYEAYRSALLCEMDQRLSSSHARAMVLPPESDSGIKV
VELSSEALKETALSHQSETKV*
>DN10124_c0_g1
MDKITVGVLTISDSCFKGTAVDSSGPNLTDVINSSQLSPRMQVEMSQCVPDDRKMIEEAL
KYWADELDVDLIVTTGGTGFGPRDVTPEATRHVIDREAPGLVHMMLSESLKITPFASLYR
GVCGIRKETLIVNTPGSKKASSEFLLSIMKCIPHAIAVVKNENATIKQDHKVIQEGGHQG
STQESHHGSCSHSHSKVDVTRVARRHRNHQDLFPMISYDDALRCVIQKAPLSQLHENIDL
MDEEARLKVIGRVLAEDVIADEPFPSFRASIKDGYAVRTGSGVGIYRVVGDSNAGSTPKS
SVNAENEKICVRISTGGPVPDHMDAVVQVEDTELVEEAEDGRKEVAVRILVDPNVVGQDI
RQVGSDICKGQVLVQRGQVITATELGLFATLNIRQITVFKHPRIGVMSSGDELVEPWTEG
SVKPGCIRDSNKVTLKHLLKSKGFESIDCGTAKDSPNDVFNKLSAAFSKVDVLITTGSVS
MGEKDLIKKILQTDFNAIIHFGRVNMKPGKPVTFASLTWKGEDKYVFALPGNPSSASVTT
HVFVLPFLFSCSGYPGYPKKIQVELESKVELDTRPEFMRAVLTLRAFIGSQWITKVSART
TGNQISSRLASLSGANGLLCLPARKDDLTYLEEGSKLDAIVIGELNIL*
>DN10126_c0_g1
MSKIFTPTNQIRLTNVAVVRMKKGGKRFEIACYRNKVMSWRSKVEKDIDEVLQTHMVFTN
VSKGQVAKKEDLMKCFGKDDPTEVCKEILSKGELQVSDKERHTHLDSLFKDIATTVAEKC
VNPETKRPYSVSLIEKAMKDVHFSVKPNRNAKQQALDVIPQLKATMPLERAQMRLQVIAS
GKESRKLRDKVVKLASSIETESWDDGSLNLVLLIDPGHYREIDELVRSETKGSGQLELLN
LKEVTEGEEMLE*
>DN10127_c0_g1
MPSSDKDTVGWELLHEIVKEDITCKQDVLILLFHVILVNKGFRIIYLQDACAGRQKTSET
LPEDWNRDSSFYVLRYVNTKNQNIYELQGVLSGSDNIVVNLLNTNRVIVRSATMTVSKYV
RRMDGDLEAMIPKYCDIVNMVKCNLLGKNREEDTHAQECH*
>DN10128_c0_g1
MAGEDSINLLIEFGGGAELLFNKIKKHNVSLPKSNTPWTIRMLLIWIKDNLLSDKPEMFI
QDDSVRPGILVLVNDSDWELMGQLDYELQDKDNIMFISTLHGG*
>DN10129_c0_g1
IMYNVECGRVIDQVNGHEEAISCLAWCAPKNLLISAAWDCCVRVWRISDTNPYKPLNIAS
ALVAQLEHDAKVTAVAISCDNEIIASGTDDGEVLLWSLSSFTNSLKLKDHTACVNGLSFN
SDESKLISCSDDASFKVYDISSGMQVFSTTLDQQLTCLCLSYNIFIVGGRKGTLFVWDFV
KMTLLQQISAHQDGVSAVAIFEDGDSVNVITGGTDRKILLWKNVLSTNIS*
>DN1012_c0_g1
MSAIFNFQSLLTVVLLLICTCAYIRSIFPSLLDRNKVGLLGTFWKCARIGERKSPFVAVF
CIVMAARILFMS*
>DN1012_c2_g1
MLRLSEFNWKLPKNGRQRFHNTVYDYNRLDIEGEINISVQLLKNRHLSEKVIDLINSSTQ
VFVRYMSQ*
>DN1012_c2_g1
MNKIEQLISKLQSIIFEYKNSRLPGNWQLFLSKIRYNASPEVQSEKELLCSSSTFTEIKY
TS*
>DN1012_c2_g1.p8 GENE.DN1012_c2_g1~~DN1012_c2_g1.p8 ORF type:complete len:56 (-),score=1.07 DN1012_c2_g1:4105-4272(-)
MTDLNSSVWKTNAFAVALKMHVVAISIVAYSTVVEIILISSKFSFDTTYIVHMYY*
>DN1012_c2_g1
HSIHVDGGGEYSEEDDDDKSDGLKRQRAINVNGVVRIDMPAPLRDEPRFPKEQFKTFVAL
LICVVNFIFTTLSLALVHEKVPDRSTYGPLPDTFLDHVPVMPWALDASEILIMVSTTVTY
GVIIFHRHRWIVFRRVFLMLSILYLMRSITMYVTVLPMSSSTYYCSPKANITSVSIIGKR
VFQLISGFGLSINGKHTYCGDYIYSGHTVILVICYLIISEYSPKRCYLLHWASATTSFVG
VVLVLVARGHYTVDVLIAYYVTTRTFWIYHTLANHVQLKHPGTNNHLSRIWWFGLFRYFE
ANIGGPVPRQYDWPLPWPRRLLAKHPNRDS*
>DN10133_c0_g1
ECTKSTSCKLSNSECMKSVENVYEEFKSCEHCLESGIHSDEKSVSSVKEPHSREKSMDNK
KESRNNTINHSSASISSVESNVLERPVTTEKNRRRFHNISSEDSEIERTFFEDGNNNHTV
NKTYIDISFENNENSHASESLERKNHTTKDTSLKIPQDLSSKSNEATELSSPSLNMTTIF
PSKNSNEKTIFSSSHSNVTTILSSQNSNETSQFSTSKELETVGNSLNVTTDVTATIDDKT
LETSTFGVTDKSNMTDKPSNDTIFVTDGQTSVKNEPPSSTLGVTDEPNVTHEPVSHTLST
TYEQTSVTDTLGVTDEQIPVTDIPVVTDEQTVVTDTTDISDTTTQPYQPSTTMNNWRSSS
TTSYYRRNYNNWRSSSSTQPSTTEETTTESTPIPTTVEYPNIQPTTTEYFRVQNTNNYGG
GYGGNGNSFGTTEAVTGADGLIQTTVHHKHRRHRHRRHRHRHKHKHSTTAAAIDNNNNNY
NNAGNTAGNWDAGINGANNMNTANDGLNNNNDGLNNNNDYGNNNALNNYNNDGLNNNNDG
L
>DN10134_c0_g1
RTDLSLAEQQNARLASDLQQSLGEITSLKSITEKLAREKHELQVGGEEEVRKRISGLERE
LAQARLTLREQVNTVENEERMREELKRERDRHIEVTIRKLESEASGREEAAENKLKREKE
RFDSELKDMENAHKDLRDKLKQARTDLSLAEQQNARLASDLQQSLGEITSLKSITEKLAR
EKHELQVGGEEEVRKRISGLERELAQARLTLREQVNTVQNEKERELQQVYTRVREAITKK
DDTINLMVKERDTALEQCAHLEKLLEQQRKEMMKRKAK*
>DN10135_c0_g1.p7 GENE.DN10135_c0_g1~~DN10135_c0_g1.p7 ORF type:complete len:56 (+),score=1.17 DN10135_c0_g1:1178-1345(+)
MKTFQFKIMDTSCNIQSEKSEWKKGPNEGVAKMKVFQPKFFPHYQSFCVLFVHIL*
>DN10135_c0_g1
MEVMDIKLEMVVCNNEQWCYIRCKIDPFWKPIAHKQEIFKKSFFTRVSV*
>DN10135_c0_g1
MVSMEDAENSDQAWSGTDDAAYPETREASGPPIQSEPVDLSIRATSHSPPAPVVLQVPRF
KPSPHLIKREPISVSESMCPSPPGLMLSVNETRHDNLPDKLPVVAMSILAEDSMVISSGD
YDESLHRRKVHRCDVTGCNKVYTKSSHLKAHKRTHTGEKPYRCSWEGCAWKFARSDELTR
HFRKHTGQKPFKCHLCQRSFSRSDHLSLHMKRH*
>DN10136_c0_g2
QIKPEMEYIPVLIQTGHCCLNVTETRNDMILLQQEIERLSLLEERCNRKLDEFYLTKLEF
EYMLENVCSQRLALGTQVSPLDQDNIEKFKSYVEATWQYGANKLGQAQRKLHYFTLTEGL
PLSIFLQLLNNRMQKRSLDIAQSPSHPYCTSLFYSMYNEMSKEHFSRLSTANICLRQYIY
LKKAIPYLENLKELINSYAKREEICSLKMFCDEITTGIILSSLGDESQDDKENLHAFRCV
VNLLTGALLGKEDVLDPHSEILPIVTDQPCREKKMFVRNMVNHFIKEELDENDDNVKNEQ
SYHNPSMNVVRNDDFAPISTTIVTDGSLQPDFPTASQFIVPGANWSINSPVLTMSNVPNP
STFKQTYPYGNEIKLAKKPGRRRGRKPASQENEGNADLNNFDLKPIKMPKLEVDLLKPLN
*
>DN10137_c0_g2
MNNDEKCVEETQYTNGNSKECEESPLKKVLQRDLNKPRTDYLGWDEYFMAIAFLSAKRSK
DPCSQVGACIVNNDHRIVGIGYNGMPTGCSDDEFPWSKNMSNELENKYLYVCHAEMNAIL
NKNCADVKDCRMYVALFPCNECAKIVIQSGIKEVVYMSDKHAHKVTTIAAKRMFDASNVR
YWQFVPKSDKVVVDFREIDWNKMSQMPETPVKNRNQ*
>DN10138_c0_g1
KLFIYSSCFRNVACRVGTSSTVVDSRVDPWPFFPPPQQLGATMRSINIRTSRLAGWPLDD
TRP*
>DN10139_c0_g1
MSNYTTKDVEKPVGEQPQAHRIRITLTSKNIKSLEKVCSDLIESVKKQKLRVKGPVRMPT
KILRITTRKTPCGEGSKTWDRFQMRIHKRVIDLHSPAEIVKQITSISIEPGVEVEVTIAD
T*
>DN1013_c0_g1
MAENEELDSALNDSELGTKEYWIDHYKTEVENFKDHGDVGEIWFGSSTLKDVLKWFQDEG
KVSCEEPIIDLGCGNGMTLISLAKLGYTNLTGVDYSQEAIDLAVSVMNQKQVSGITYQVA
DMLAEKDVTSLGQYKVVFDKGTYDAISLSPDDSHTKRNIYRENVFKLLSESGIFIITSCN
WTEAELKDFFTNFSFVTSIPSSKRFQFGGKVGNTTTSLVFKKL*
>DN10140_c0_g1
MSHVAPGGRSSVSWPVGSQPGNKPVNRFDVLRWDYFTETHMYLANDFSNIRALTGAEKID
VQYILNSSISHMEDKYEGQIRFKRLVNGYRRFDPSRGMDYILDLAFKDTTNGKEVHKRIE
ICKPLGKVELLPIPYVTENSRVNFILPVDAAHKAEAIRFIQQYTKVCMEKKDKTFLMLVF
LYDANVPGKGNSDDIFKEMKENAVALSNRFQKDGSKIAWLSIKVPSTSSLYSPAHQALLD
FAIADLALRKFPSDALILFCQTNMEIKQDYLNRVRMNTILQWQIFSPVPYTELNPAIVYG
SESARPLELDINKNVGHFDSHNTKHISFYNEDFLTARKALENVIPIVKNDKDILNLYQNQ
AKNLTHYVVHTLYSMFVRKSNLHVLRGVEPSLRLRYEDRGCAAGNTTAADPTLTGLYNDC
VLARSLNLGTRSQLAKLILDYQVTANQ
>DN10141_c0_g1
MGSLPDLHALTREEQPCCRPGSHLPQCCHLPLQGDPLSPNNYRPPISLISNLMEKIIKRR
LIYYLDKHKRMASYSPGSGRQSSISSVRKLIAVVRSTPSRLGPTYSRRLLCRNFAALCLG
HATATAALAPLLALHGSSAARLLAMLFTLAALSSLSSPLVFRRQPPERRLLFGYCGSCIF
FGAHLYPRLYTLLPAYFLMGVTMGPLAGARITLLMTLASKLYVDEEEETVERVLVVQRLL
RGLRAAHDVGLVAGNSFASFMLWQSTAALVADEQDCGSDACPDGGRDPPLSCKTDTVLAG
VFLGCCVTAAALTGAFTNRIEPTAAAVAKSRDALKKLRLAFVDPRLRLAAPLSLFVGLEQ
GFMYADFTESYVVCSLGINSVPMVFLSLGVLQSIAGFTLSMLLQHVRRYLIIGMGCAFHS
CLLMVLL
>DN10148_c0_g1
MGKIHPISLNISTHTQLTIPTTHALTSIKIKNIRMAFIGGEALTGSSTSPVNDCQRQVGS
D
>DN10148_c2_g1
MSVNDECLTAESVSFMSRNLTSSPSFETQRYSQLTPEPMSSPIVTCLSEVYVFLIYSRQS
EKFLNQMDCFRKRLEEDHIVVYDMNCAKFEEEINRDNVVWIEKIMSNPNMKYILVEHMEA
VVRYKEWIANSKHYTEFREPHHLDQLFVYALSSIHNRFMGDNCIAHDYRRLYVINFQNQN
DVTYKYANLVPFKRYCLHNDREDDDDDHYQQLIRDLYLEVCSSESIL*
>DN1014_c0_g1
MNGRDDGPSAKRAKQEECEYKELCYRQNPKHFEEVSHSHLDELVSRMPDNEFKLPPDYKQ
KISRRILELQVGFIRQMKKTGSAAPRKMDLQWTSSSSSSKPMNSGSSIKPMNSGKVTQRK
GDAESQVPASNKNSRASTSKKEEESYRKVVLDRVNTNIAEKWKKAAPYHVFLSAISDSKP
THNDPLSIHFPELLDPRLGDLKSSLQINFMVELGWLLAQYCIMGHRGKPLTLIYEEGDNY
IRDGMVPPFVTCVKVSCPTPFGKHHTKMMIISYKDDSLRVIVSTGNLVESDWDNRVQGVW
ISPRCPPLPEDSDTGSGDSPTRFKKDLLDYLSNYKKSELQEWIGQVRRTDFSSVKVLFVA
SVPGTHAGLDYEKWSQGKVASVLKKHASISPPSAASEWGIIAQCSSLGSFGPEASSWLAG
QIRTTLSGGRNLGLLSPPSISVVYPTFENVCQSHDGILGGGGLPYTKTSHQKQLWLQKYL
YQWKSDHQHRTRSMPHIKTYCRVSPCRNRIAWFYLTSANLSKAAWGHSRSPGKNYTMSYE
AGVMFLPKFLVDEDYFPIRKEENCDKNIPVFPMPYDLPLVPYKSTDVPWFIDHLQ*
>DN10151_c0_g1
MIGIAEKRCKGGVLSLLSSKLHQQSLSSNLFIINNYQINNFVNFNSKKLSIHSIQDLSEV
QTNKKKQ*
>DN10153_c0_g1
MLPIGESSYNPSPQSVTQGSSEYSMASTSQDSFSSAVSEKAFSPDSTNPSDKPYLKIIEQ
PAPQFRFRYKSEMQGTHGAILGVKATKGEKTHPTVKLFNYPGNAIIRCTLYTSENKRRRP
HVHRLVGKAPGRVEKDDPHDLQISPRDNYTACFQNLVIIHTAKKGLVDELLNKKIRMQQA
EYSRNLVIAQPILEKMKHEAQQESKGMNMNSVSLKFEALQLVTCSTGQQYMPICEPVYSQ
AIQNMKSHIYGQLRICRISRFYSSCEGDEEIFLMVEKVGKNNIKVLFTEEDDDGNEIWRD
YATDVEVHHQFGIICKCPKYKSNDIDEEVTVRMQLERPSDGQRSEARQFVYKPKSYSNSG
GKRRRVDSTATSCSPQMPDSTLELPAESSTTSQWYGLELPSNWSRAPLQPRELLLSDPML
INAVKDDYVTYEDTYASHQLQDEAMGAHAENTSSSLSFSTEFEKCTTPAEDKIREVFNPE
EVQRAIGQTEWTSFVPEQGELVADRDFTREMRLKPSIRNVTAREEDYSWPFGQAGGNSSE
RSLSDIGWEMLRHSIQGNEENMKSQAQQLFNKGESLLKSMRTLTENVIDSIKESNHGDVV
HENDGIQMEMEDPVFMPGVSPPTLHGATKECGLDLWTEIIPASLQSATLESASASLLNAI
FPKKTYSTKTREDPVFLQSARIPKKPHSIQTRGFEDNVIRMQSAEPTSSFNYSQEKVKRE
ENKDRKSFTVHVRDFAKHTLQRIKQIIDTAVFPHVTKHDIQTKILMELDYRSKNGDSVFH
SAIRLEQFALVRNLLNCVKANVDDLAPVVNCQNIHNKFTLLHAVVQSSSRESIGMLDYLL
SLGADPNKPSSEEFTPLHLAVKYNNLGAAQCLLQFPGVNINQVSANLGTALHISAENNLC
EMAKLLIRFGADINSIDLQRGQTSLHVAVKKSNVQIVDLLLQQSEIEINKEDYGRKTPLK
FAIQNADTRLMRIVNKLINHGALYESANEEPGSESADDSLGSVQEEDVIQMPKRKKLQTL
ALLFSQISLTESTSKGM*
>DN10157_c0_g1
MDERNHSETRNKKTKQNRSVSSSEDDSEREAKKNRKSKRSASISDDSEEEVRSKKNKKKK
KKDSEADRRKKKDNKSRRPSTEEDEEDFKNHRRSKSEKEDSRKVSKSSRDNRYVNRGYSK
EKKSKKSSRKYSSSSSSSSGDEGSSRYRKSKKKQKKERYRSRSRS*
>DN10157_c0_g2
MAEGNKKTISFGFSKLKKVSIISSKAAPKNEDAVQFIDCLENKSIKVINEEPNKKSVLVI
PLNRPDSHSIVQSRIVGRQSKSTETNKDVSDSEMPESKTETVVSKEAPTTTQDNATANTT
ENLDQLAAKEIMEDLKKMQEKKDEVSTFSVPMSSAPVSEKESTLDDYDNIPIADFGIAML
RGMGWKPGKGIGKNEKLVTAKPPVLRPKGLGLGADKVIQPEKPTDAKEETLKLVKGSFIR
IIAGSHKDLFGEIMGFDEETGRLIVKMAISGSTLTFNEFMVKAVSKDDYTKNSKVLNVRK
YEYFKEKENAGENPNDIIESMNKKNESSKSNVTSSDSKQRHRNLEDDYNKSDYRDKKRKQ
NEELNESRNRKTRERSSSYSEDDEASRRLKHRVKDRR
>DN10159_c0_g1
MFGIRSALKVAVQNLSVNAKNIQAIGQRINHSAGIFERLKPFVEPHRNFTSIAKPRGSLG
IFSNSNPSGILQFRQDLLAKTNDVTVEQRRTVIKYSWTKGKRKNVNAVPRRFFRLNWGIW
IRTMCGRHKKMYKKSSARKRRLRHHVFCNAAQSYLLDKMVKKYWKVPKYWVDDPYEPYHK
REEYQFTRTTPKPPTIA*
>DN1015_c0_g1
MAVSLKVEEDKDDLKQMDKLKKYYKPLLIGLGIFTILTLLFCIIYATYQLYNPPKRTFTR
EDEDDIKIKLYKLQSDYYINGIVREEAKLNNIHDNFNSIFKLVSSRRPECTGFVKRYSPR
RDIDDFERSTKNNLHFFKQTLNGWVANLKFIDLDESLHKLLNDFEGHFYQGDSRNEKVDS
HFKRFREFYDNRAQVLEDCVLSAAFTDNVRQQHQELRQIITSHENAIEKQSKRFELLNEE
ILKNINELASDKIYCLIKFPFFWQSIQKEKALAEQQLDVLKFKLKKMRYNLMSTDSLHSI
EAMVAIERSFAEKLNEILNKEIETHFKNAESIYEAAMKDIEDCSFFNLE*
>DN1015_c1_g1
MNYRKMDITVEVRDDFVGNNGIKLMKKYHKPLSTGVGIICIATLLTCTICVTYQLYNLLL
TRRVTKDREDDIGSKLYILRVKFYIDSTNSEEVQLQNMNDHFKTILNLVSSRSPGCVNSV
WQHSLRRNVEDRLERLVKDNLHSFKQILNDMEINLNYMDSAEALDKLIHDYGNKYFQNWG
KQNGEVVRNLKYIKMFYNNRITLLENCIWSSTLEDSVRERLYKLRQQIEQSEYEIEKRSI
KFQLLDEEIIMNINRIFLEKVQCLINFPCFWQSIQREKALAEQHLDVLKFKLKKM
>DN10160_c0_g1
MSFHNNNVGRKKFSQFIYKVELNIALGKTKMAMTGYNGRQRSLRLQKNLCKWNGIEEMCL
SHG*
>DN10161_c0_g1
MKVLELFSGIGGMHFALRESGVEASVAAAIEINPTANIVYRHNFPRACLLQRNIQSFSVE
EINKLSPDIILMSPPCQPFTRVGLKKDIEDNRTCAFLHLLDVLPRLNNSVKYILVENVKG
FEVSNARQKLLDFLGENHFVHQEFILTPRQFGIPNSRNRYYLIAKRKPLEFCFQTSSSII
SELPDVGIP
>DN10167_c0_g1
MNTLFKCFSRNSVGTITQCSKYIAGYFANNTGKLKIRHLRLLSVKSYCARYSNKKMDNSS
DMEVIPTNPLHNKNVTYLPTPVKSANDKKEYSVIRLSNGLTALLISDVTNILTNLGSADD
EMSCDESENSVSDGEDGSLGSDSDEPGEDPFSEKKSDEKLAALSLCIGVGSFSDPENVPG
LAHFLEHMISMGSEKYPTENDFDTFISKRGGFSNASTECEYTSYYFDCNEVHLHAAMDKF
SQFFISPLLLRDAMTREREAVDSEFQMALHSDSNRMEQILCSTAIQNNPVRKFMWGNLTS
LRDNVGEDDLYTALREFWRRHYSGHRMTLALQARLPIKVMEDWVVECFSDVPCNNLPPDV
FPYVDPPFKPEEFNKLITVNPIKDINKLDIVWAFPPTLHLYHSKPMDYLTSLIGHEGKGT
LISYLRRKLWALDIDTGNGGSGVESNTMYSLYNISISLTEDGLKNIDEVLKLTFTYLKLL
QQTGPLEHIFTELQSIHQNKFRFQEEINSADNVEHLAQSMQFYKPEEYITGGELFFEYNP
EEISRILENLRPDNANIILSSRIAAKSIKLDKNEPWFNTKYNMREIPEGWLHDWKTLKPD
EYFSLPEPNIYIADNFDLLPSAKDLPEYPQLIRKDEYLELWYKQDKTFLTPIGIINIFLV
SPLASKSLKNQVMLELFVHIYKQLVIEVTYPATEANLSFKVKTDIKGLTIKVQGFNQKLD
ILLEKILSTMTSFNSNLTQETFNTIKQEVSKGYANTCLQSSTLGQELRLKLLMYPFWTSH
EKYSALSSITIEDLRGFVTDFFRELYIYSLIQGNISKEKALDTVENTKKILGVTPAAQGS
LLEARVCQVPPGVKFCCCEAFNKKDSNSSVTNYYQIGIIDLEEQSKLELLMMLMEEPLFD
TLRTKQQLGYSVGCLVRDTYGIFGFSVTVHFQIHKHSVQHVESCISGFLESFVNVLKEMP
EEEFLEGRSSLVKKKQHADMNLAEEVKRNWGEITQNWYMFDKAKREIKYIESFTQSDIYT
FLEKCLQCEPEIKMRKISIQVEGLATKVQSEEEKRDELNKGDGSMSDNEDNFEEGAILDL
KLKSFDHDIEKYITDAEQMKNTMYLYPVAHLLKLNAL*
>DN10169_c0_g1
MKVKVISRNPDHYLRETRKDLHKLPRNYDPSLHPFEANREYVRALNAVKLERVFAKPFVG
NLDGHKDGISCIGKHPKSLSVLASGAYDGEVRLWNLAQRGCVKSVKGHDGYVRGLVFNCD
GDQCISVGDDKTIKTWAVEATTHQDEAPINTVISKSVLMGITHHIHDPKYATCGEVCQLW
EESRSEPIRSFRWGFDSVHHIAFNPVETNVLGTCGSDRSIVMYDIRRSGPVRKVVMTMKS
NQLCWNPMEAFVFTCANEDFNLYTYDSRYLKSPIIVHKDHVSAVTCVDYAPTGRQFVSGS
YDKSIRIYNCDKVHSHEIYHTKRMQHVTCVQWTLDNKYLISASDEMNIRIWKAKASEKLG
VLNHRERAALEYSDALKKKYENHPQIRRIARHRQIPGHIHNAQKEIQVQKDKGLRKELNR
RRHSKVGTVPFVPEKSMSVIQEQE*
>DN1016_c0_g1
MADFRTATTAAAHPGETATLAESWLLEVKRMRIPRPKFQTRCPAEPPKDYYIGEDEMKAK
RELAKATEELRRAVQEKL*
>DN1016_c0_g1
MVGNQRCQLHSFTYSLSEVFSLFLAVTEPSPIINGYTTKSDNFCFHSTTALFLGRLLFSV
AAPNAAT*
>DN10171_c0_g1
MGGELKYLIAALFIVSQVNGLNIGSIFTGKKVEGEEMVADEGAKQTARDPPAQRPPLIPA
LPHPDDHPLHPNNDPNHPLNNLPFNQPRPTITATKTVYVEVTSRVTKHPVCIEVQGVKPP
CLAAPTKYHHGYNYNHDSPQGHRSGSQQYSEEGYFREGGQEIDFQIQPTATVPLQPTRIL
GGVSESAAAPSEVAEDFEDFESRSERYLKLHEATPTAPLKSESAVQEAPGSEGEPSGRII
EQLLNRQPEVHYATKTLWVTKVEKFIDYRITATLEVKNCVPNEFRFPQCQKTPSHPPSHP
PPHPPAVPPHVPHVPHKPTGYKPHQQNNVHYQVPYHDEEENKDQGAAEPSNDQKEEKVWI
EQSLQPVDDVSFEV*
>DN10175_c0_g1
VNVKVFYTTFCMDSQNLIMNQIAPGWPKYQSKADIEFIPWGKSMSTMDGGFRCQHGPEEC
RQNMIDSCVLSTLGKSDKQLQYVACRMQMPAFDEHVQKCAEMQQVSWSDVVSCSTSGMGK
DLQLEAERVTRQMTPGPRFVPTVVFNKEYNDVLQMEVERGGFDKIMCKNFQAC*
>DN10176_c0_g1
MAYNKMLVISFAFLAIVVAIAESRSTTTKAPPPMNAARIKSVKDAFKKMDKTNDGVITIE
DLKNVYSVKQHPKYQSGEETEQQILTKYLANFEKGGNVDGRVTEEEFINYYSGVSASIDN
DAYFDLMIRQAFKL*
>DN10177_c0_g1
MLKHVQLSPYRTRAADTLSLSSNASYSPEPLSSRSSSYSSLSDPQYTTIKVYAKCLRPDI
EYKTLSISFQTTCREVVSQLLAKYRMKHRDPNLFYLTMEVNVRSTGSAEGGATVVLDLDD
EARPAALQSCHPRGESRFSLQSHPGGLVKIYDSILMPGSQYKSLQISNRTTVDELIQILL
NCYNSKERVEQFSLYEVCESQEYQRKLHPDDSPLQVQQCWAPTQKFHFLIRRNRDYRPPR
LTKAPWTPEMSIIPRLSRMTLSRSEPTTSYSEYENYFYI*
>DN10178_c0_g1
MSVTTMISGAEVEVFISNYTLVDPEVYQLWVDGCSSGEAGTVLYEQAAAHQPGTTLELVA
SDVLDHYRTYSLLERLLHNPPKLSEQLSFQIEPQTKQLLIEKYYEFDDVVIREFIGKKLS
SRHRKDLDEVSEKTNVSLKSCRRQFDNVKRVFKTVEEMQGSVVQNIRNLFLLPEELAKRY
GVIVFMSCIRFETGKRKLNHLTFSDFYHCACAIMKSWTYRENTIDYDDTEIDKEFLSDLR
ELKNLVEKEKELKHLVCQRLKPKLLERTFLELESNFRTYSRAIIYIGANLNHTRELRSLF
VDLVERCIEPWRQSGLTQSDLSAFLAAYTACALEMDALKDAESKTAFDRYMSVISSCLLK
IFHS*
>DN1017_c0_g1
MFSKKRKYLWSKHYKHCLTKPASYTSLRTTPESTSNKFSNNTTNHFVIVSRTFQDHSSLD
WFTKRGFIAPLRDVAMYWQGRVSDSETTRGVGCMEYLPNQNGRARAIPKKKFKIFPKESR
FVIISYLKQGCILSFGKFQNVYLENHVLGTISDLKTIQHSNYSIKAFVLQKRAMRIICGV
ECRTSCKTLIIKLGVLSLPSLYVFSVLLYVEQILTKLQSNKYFSDIELGAVIITSCNSQM
*
>DN1017_c0_g1
MRAFKSWRFYYLGEKVRAFAAINLAMARPRGTPSLESAEVGAARVGKSFEGFEEKSHAQM
VGNGRVQDQDDVRAEIMNFLT*
>DN1017_c0_g1
MKVDKLRERQPRVIVYDLPVEMDDQAMNMLVDWGRVHKMEFSTVKTHAMLLKGQLHRYRE
PRIMLYDVVIQYMQKFKYLGVFLDERLSFKEHLLYAGQKAVDVFSKIQRISRATWG
>DN1017_c1_g1
MASLGKKLLEQLKSKEFRDYLMSTHFWGPVANWGIPLAAIADTQKSPEFISGKMTLALCI
YSAMFMRFALRVQPRNMLLFGCHLTNECAQLTQGARFINYNYFSEPGQSKENTEKKK*
>DN1017_c2_g1
MPLKKAPGVDRITVEILQRLYPRMKEQLLKLFNVLYWSGSFPDVWKVGLIRMLHKGGGKD
FDDPKAYRPLTLLPVAGKLYEKVLNRRILDQVGNQLLDTQYGFREGKSTEMAINNVLQQV
IESEYTYEYAIFMDITGAFDRLWWPSVLYELKRKGIKKQDFLVLKSYFDNRKVILQEGEA
KAEKYLTKGCPQGSILGPLMWIVEFETLLRMRLPACCKLTAYADDLVVVVGANSRRDIEE
KGTQAMNMLVDWGRVHKMEFSTVKTHAMLLKGQAPHRYRKPRIMLYDVVIQYVQKFKYLG
VFLDERLSFKEHLLYAGQKAVDVFSKIQRISRAAWGLNFKTRKLIYSAIFEFIQFYGAAT
WAHKMQLQTHIKLVNRFQRLALLRVIGGYRTLSYEAVCVLANELPADIKIKELSEKYNLK
RRGRLTARRKREIEATSWEQWNDRWSASEKARSLYGILPDVRVRRSFVWVKPDHFIVQAL
TGHGKFNEYFERFGVSRSEYCKNCITSVDSVEHAIYDCHLHHLERRNCETTLRHLGMRLD
LAANIQQEQAWKPVEEYLTKIIKRRIEFL*
>DN10181_c0_g1
SDDMSVASTNVTASSSPAHHAHAHYSDDFYAMPDELGQNEHYIYVTYPPDLKRRLLESCY
NRTTRL*
>DN10182_c0_g1
MEMLGIEEAFVVDSNEALELKLIRNPGDLENDNESVTFKPSMSHQVFSQSENIFGYKDLK
VKLYYTSAWLTTYVGIEYSEEIDPEDFGGIESDDVMGKLAKVLQPGFLTNIDTFVASLDK
EPSFEPYGELKHSFKVTNHQTNKDRNYEIYYCDTEMKKFVSYHERLQTFLLWYIDGASFI
DVDDSKWKFFVLYEKYSTPEHSNMYSIVGYVTVYEYYAYPKNVRPRISQVLVLPPYQKQG
LCTHLLNTIYDHYKTDESVIDITVEDPTEEFQLVRDYVDACRCASLASFRPDKLLQGFSE
EMARQAQSSSRINKKQARRVYEILRLKETNMNDKVDYKNYRINVKRRLNIPFQKEQAYVQ
KMSKVLDPEALQNAMSLNSIGQRTEKLEKLYRELEEQYLHVIKRIKRESAF*
>DN10184_c0_g1
MHNNSMKRKKQRSFVSAVKKKFKTGRHVGYGTHLDNDTHEYFLRVFEHSRQSFEDAEEKS
IFVENVFQEVIGHEVEYSKNQLACRILEDLLPFTSDETLERFSTNFSENLRPLCVHEYAS
HVVEKLVCVSTNRVHEKLKCESSEDSSSSPYQDTACFAFVIKVSKFLANNLEEFVIDNFA
SHVLRATISCLANVMPEKKRVKKKDAKDTDVEKVNNSSKFNPPEFEQLLVDIAERILGSP
GFIDFPYDTLKSSLLQTVLQSVHAIKRKTIVSAIIKKLLSTTYSPDPDSSKLTDLLKESQ
PACRLLETCLDVCKKKKFKKIYKLCFAGRLKQLLEGRSSNFAVRKLIDKCGDKDEFVDIY
AELSESGILQDIATSSVLPVLVSVAKACRRLDAKQSAFVEDISKALDVQSNGGLASALLK
LKVNEGQSFHDKANPPAFSLQGCVILEEILSFQKRSKVLKSLYAIDNEELVNIFCDRNGS
HVADAFFASDVCTDEDIENVVKKLKGSLAKLAASKFGSFALTALWKRCPPLPLKLEIIEE
LANSSLAKSQANGGEKIIANQIDLQTYVQQPKRWTEIQRKINQARKEFDELKVQANTAE*
>DN10188_c0_g1
RYLPISREIYGISPRNIYPHHYSSAERYPPHGLLRLRHMLKPRGKTASLLGAEVDESPKS
LLSKDLNSVWDDFFSPEFDDWLPRKKILFHEDPLKALRAEEAHDARLASIESLFPLQYRH
PRMYQPPHPLHN
>DN10189_c0_g1
MSATQKFSAFCRRVLTSSFLLFFAFYLMLSFADSASLPLIDVQEQNELDVTPNRVNKTIM
GHILEKIAILCPYTWE*
>DN1018_c0_g1
MSSFLNYVLKLSIVVYLQTTVIEALACHCDICGIEKNHTCITDGFCFTSVSLEKGVRQRA
YRCLDKKINLPFKDRTWCKRISNLAFEEPYVMECCWDRDYCNKYLHPTFPVSPSWSTDQL
GKWELVFVIAVPIVIICVVMAVGVTLCQQSRRRIPHFPCPEQDAPDQPILGGVSLRDMIE
MTTSGSGSGLPLLVQRSIARQIQLVETIGKGRFGEVWRGRWRGENVAVKIFSSREERSWF
REAEIYQTVMLRHDNILGFIAADNKDNGTWTQLWLITDYHENGSLFDFLNRSTVDVPGMI
KMALSISTGLAHLHMEIIGTQGKPAIAHRDLKSKNILVKTNGTCAIGDLGLAVRHDVATD
TVDIPLNNRVGTKRYMAPEVLDESMNMNHFDAFKRADVYAFGLILWEVARRCNVGGIYDD
YQLPFYDLVPSDPTIDEMRRVVCIDMQRPSIPNRWSACQALFGVSKVMKECWYQNAAARL
TALRIKKTITSLGAAQDIKM*
>DN10191_c0_g1
MNKVNRNKTKITQNDLRRIMSEKKRDLLLPKEKKIDSPYAKYRDDGKLTCTLCKSVHSEK
VWKVHVSGRQHQDMVQLQMEMSSKQMAKSTKRHLPEENNTPPKKIKGILKNSSKPELPEG
FFDVKKERSVSVTIDNGTVKNATHMDVDSDDSANASNRLAAVGIDSKGEDGDDSEKTEDD
LKAPEIPEGFFDDPVLDAKARNIEYKDPIQEEWDRFQKEMKEENTVSAQIIEYDQEEAIA
ERQIDEIDEQLRNWSRVLDLEVKKEKIQSETVTKMEETEEGDSSEEEPDFDEFLDWRAKK
SFR*
>DN10193_c1_g1
MGIIGPKKKYLEMERDIRNDPSWPPLANAAAGGGAVDAAAVELHVHNCAAHHTPRSPLTV
MRVTNHNSNNTAANTNTHTQHNGSVPAVPFTFPNDSLAVRASEPMTSFGDMSHVTTLPRR
LPPPQLNQSAINQSREPTSTITQSEDSLSHYLTPPESLHSSAIDIH*
>DN10194_c0_g1
DSLITRFRTVKRRYESNNRIWKYEINRDSQTSDTSHLPVFVVENYLVESGRTMMECRRLE
GIEPGDFNSTGLYSLPNSFYLLCDTGSTSGNNSKCFKIHPPWQILELQEENILVLLGACR
LEPVESCDKNLMNLPKLSNQNVHHVKHSFDKGCSSKIDSRFIRNLLSPRPPVISHVSSID
EGAVEK
>DN10195_c0_g1
GQGNSMLVTLLESGGCTIKAVGNPGPDLDYVQQAQATLKHLHKIGLPVFAEKWISDWVRP
QVVVPDSPTKVSPKRSAPDNSQAKPSGDSPPNKSLNTSNSSSNSKKLQEITSILKHRSSP
SEIGPVFPPGTQQQQQCETSEESARSSVISGDEVAPILGRRAERERATSVSDTNSHSRLS
DSDLSDDSDWAPYMDQRRMMFGSRTMDMIDLGKTLLSDVNYTLPSCLLAGMQNTLFHYVQ
LDFTEGIVLSPPLEREGERGTSSAVGLATVLNRFRSCALQIHHLLQNTVRFKQLKAQDIH
ESHINKSLVAIKESGVLFEVVNGDGEQGKKTAPVCFWVVGRLFFVPNPKEIYVCYQESSP
QNMVEIAFRLALSASG*
>DN10196_c0_g1
MSLRTLSTGIRFVKYSCSTLFTPFNRKVAQLTSVKRKASKFETTFTYRILQHFGSDTLYQ
THVLRDDLQKKIRFEVPRSELVDVESLDRLSLSELLDRMTLIRNNYDEDFQIIKNFDDEC
FERLRSGLSLEDSLKVLDTLVYLSPRKIPQMKSFPLCLDLFKEMLMSGKDMSIQQLIQTV
FYASLIKDERRVKEFFLLVIKKLSRQSGLLYRFSTVYFAIFCNSVYKSGIKVKDKLILEK
IVYYIDNNLETLFSTPEWFTCFIKPLQRSQYSDYKLLDKLAGMITEEKLKIEDMNWLGEV
YLLKLYANALYGDENIILLLADSICKGLQNSCKSKTPVRTKDYSIILKAFCEFGSDALKK
RVVDVIIPQIEELFLNGNPYQHLKTSIEIVLWLNVLGVCPQNIMRQFINEETLEKGRVKG
KLKHLARINLLLTILSIEHPDILNDNNVHSLSDSNFANMKTDLSDPDLVKVHESIKFLAS
SGIGGIQSYQCTNLVPNLYIKGISIETKR*
>DN10197_c0_g1
KWQFDVWSDDVTLANHMESGGVPGRVHITKATLLQLSDRFQVEHGEGHKREGYLADHKVE
TYLIIPPSKAMEEERFKQIEENGRECLMPDSCMNRNRSPSKMTKYVECWGADKPFANIAE
TTLAKNIGLTSIAMIETNLLPSKSTCLECKKWFQSEDLNPLALWFREKAQEDDYRCQTDP
QFKYYIVCATILFLNMWLIQVLTVESGLVLYGAYFSTLIALIVFVYLSAMDGWYGPSTSL
THDDPVGFVLSDSRWLRLSVFLVAVSLISGCAVITLVNVETEKPVEVQLPGLEMSNVAEL
IAMANLTFFQDSNEKILGVNSVPNYLYSSAIVLAAISVFLRVGFILKLCLMVITASLHLA
LFSSHPLFKQYYQIHPDSLSDIPWQLKMWIPIVVVLILFHVLDRQIEFTSRTDFLWKAKL
KVEQEEVETMRGINKILLENILPAHVAQHFLATRATQELYHERYNCIAVMFASIPNYKEF
YDENDVNKQGLECLRLLNEIICDFDKLLLKPKFSSIEKIKTIGSTYMLASGLRPGKEGGA
PNCKQQEHDIVVLVEFAVALMTILDQINRDSFQRFKLRMGLNHGPVIAGVVGAQKPQYDI
WGNTVNVASRMDSCGIMGRLQVTEDTAKILMGAGYECECRGPTYVKGKGTLITYFVKTQF
DDK*
>DN10199_c0_g1
MVKSSSCKAPPKGRPRFTPTMTDGPPITPPATPGSDLGYMSTGTPTTPSNAHLRRKTFRF
SASSMEMSASPPRWDTQLDAKAFANQTPFVPSVIVKPTAPMPAEKSARVYNMSHKRRGLA
LIFNHEEFSDMPPRDGSGIDVQRLQCAFQGLDFDVNVHQDLPVEKLKAVINEVSLRDHCE
ADCLVVIVLTHGLGNGLLMAKDYAYPVEHLWTPFAGDKCLTLAGKPKLFFIQACRGEKLD
PGLTLVSCTQTDNNPSNYKIPSMADFLLAFSTFEGHYSWRNPEKGTWFIQSLCEVLEAEG
TKSSLQEMLLEVSRRVATNYESYNDLYVWQHEQKQVPQINSTLLRQVFFTPKVTAQQ*
>DN10199_c0_g1.p6 GENE.DN10199_c0_g1~~DN10199_c0_g1.p6 ORF type:complete len:77 (-),score=6.96 DN10199_c0_g1:249-479(-)
MKALILSKIRRTLSNGVDHVRNATYPGRGGSHATLTGAAFHEAFGLIETIEDFVILCIEA
LSCGGVDHLVGCHFSH*
>DN1019_c1_g1
MRSSVSSTLFSFLALCLSGLPCLLAQPTIYVAMQDNTDDMNGPGGDMVVRDVVNKQVEPT
PDSNMNKSETYSKVLSARDRLITETGGIANSDVDSQKFYNKQEEEHVAYKDHALDKVKTR
NVDKYRNAIIHSECKEKNGRCKTDIHNTVGDYSKDTRNVHETATGTTVNDKGERSLTSKR
FLAGKLRCKSKNGRCDKGIDAGHISHVDQKTSGTVYVTNNDPNNLIMTGDMDVDTDAYSD
NYVGKYSEIQKNTSKGKLTKTDDVVGLKKEDRLIHEHHTGAYHETPKHKFIMTDQQDEDD
MMAEYIVTENKNTKLERKDGAVVSSQENTKKLLNTDTEQHTDQLTIDSISKAHPESPLEV
VLTTNIIDKDHYTLKEEKQKNKKTVLPNGGIRTVTVDEKHEKAYNMDTTPRVTE*
>DN1019_c2_g1
MPRKRSTAVRSSRRVTRMRMSCTSSTTSVADCSELQSSTPKKYSKDVTNDTAKQLDQVKE
ELREELATEMQYEIDEYLKFVAMFKLSLRKNVLDAPLSSFSEYREKYAIDVIENGPVVEE
QKRRSRRVRSSSADRFKVPAPTAITKAKSRVSRSASRSRSSAMKTPNMSNFSSMSDITPI
TPKFNMNTPVSVLRHPRMGEQAVSLSGSPLHVTIPADINPSVNVPLSDGKVMTILPHNNL
NSAYLPQLDPECRDKLQAVHKYLEQILGDGK*
>DN1019_c4_g1
MDYHRVVKAALICLFLSMRKFVDSKMLSGSATFERSHHFNKHRLPQTILPTHYKIKLLVP
LVDNNFTISGEEWVSLNCSMATKEVVFNVKNITINEAMTTLYDPSENSFFLITEQRYESS
REMFVVNTATPLMPGRQYEMYLQFSYQLNDDLMGFYRSSYSDQVTGEKHWIATTQFSPTS
ARKAFPCWDEPGFKARFTISIGHPNHYHVLSNMPVNTSVPIPGMDNWVLDKHQTTLPMST
YLVAFIVSDFVPHKTVIDNNSGWKFTLWSRKDVVSQTDYASELGPKLLSYLEEYFGTKFP
LPKQDVVAIPDFGFFAMENWGLITFRESSLLYVPGETSVGRKMFIADVAAHELAHQWFGN
LVTPAWWNDLWLKEGFATFIGNKVVDHVEPSWKVVDQFLVDKVFSSMSTDSLNSTHEIEV
EVNEPKDIAQIFDAISYKKSASIISMMNHFLGEQGFRAGLKRYLNRHAYANACQDQLWHA
MGREAAASLPEGTSLKAIMDSWTLQAGFPVLTVSRDYHNHSACITQERYFRLNSYTSSTD
RWWVPVSYTTQSLKDFNNTLPKVWLKPQQTCKKITNIRPNDWLLVNLKHTGYYKVNYDEE
NWRKLQNAYLDMPEIIRAQLLSDSFSLAETGRTNYSTALGFTLHLPKDGSYFPWTVASGQ
LWYIKRLVKNTPAYEDFKVYMLHLIMNSNKELTFFPKTAASDHLDLLRQIDMVNWAVDCG
YQKLIDEAKQFLADEIEGKNVSIMADFKLGIYSTAIKHGGDKEWQFVWKKYLETNIATER
VIFLKALGCSRDSAILSRYLNWILDPDCGIRKQDGRTVFASVAITDADLALNFLKQRWEE
IQNYFGVGFRTISNMVESLGSHLKKKGQLVEIEKLRSEHVNSLGSTSSSFKETIERVMVN
LQWMDNHYDSVRLWLQQHQQQQQQQQHLEAL*
>DN1019_c5_g1
PAPHRPTRPKRRPAPKPPTTVNNINNNNSSSAKVAVNNVVNKNNSNGGSVDKQQLTAGTG
EGTVICHSRNSSDSSGYHEASVLSESPESNSLPDSLPRRSKLPSNESSLESTKNVKSAGI
LSRSLSNLSTAVGSAVPRSMKTHSTSSTSLIALGRKKKAAPAPPLARPLKMSSVSEERQK
DPSSPQSCDNEDRSSTSRKSSTLPASSRVPPSTAHPELSEVASSCSSSIAPDPVDGASTS
SSSTHLCSSLDLLNNTPSGDEEKLKLADWRNTGCGGLQSLQVLRSILPQLNNSQDSLSVD
DNDGDNYDNHNYEKEKPSNIRVASDLDNKFERSHSEEASSSECYSFRGPPAPAVSFATWN
ERPKRQVSIKTDRDYCYGISKRKSLSSQQNPVSEDKQSSIVNFSSDIRHKDLEKPDIIKH
STADLSHVPVVRAVELKKKPYFSSSSDVTDLGRYGFFHGRSYENISCLDNASTFGKSNTI
NSNVISSKESYKSQQSIGSPEENEETTCYSGVNSLVKKFGQQKATSSTNRPVSYYLYGNN
NYDKQVDENIAARQPASNTSRVMLNSEKRFTSVVGIGSDDIGHKSESAAFSQHEKPSSRV
LVNGTSPNDDGVVGNRTEVKNVNSSLEFIKAQSKISSGGFVLESPPRPSESVTSVQAAPP
HKQQDSKSTSAHAPTFRRPSTESKPQSAGGIPPPPPVMPTLKPVGQRRQTRTLPRVETDP
RDQLLESIRNFGGFNSLKKISSK*
>DN101_c0_g1
MFSKTFVVLAMVVLSVLLSIQDCNAQVLTRLRNSRNGGRLIGGGGLGSRFRKYRRCNPCQ
GYGGGYGGEYGNGCDYKPYPYYGYVLGYGSEGVQSYSAPEAEIVQQDTASTASII*
>DN10200_c0_g2
MLTKESFVGLERLQELDVHDLPRLERFDSDAMSGMRHLFRLCIQTWPSIEKYRFRLGSTL
STMPSLRHLQVKIYESVLTDQLVGAFNPKLTTIDISGYNLKHIDGKAFIGIEDNSELVLK
IHDTQLEELPSGLYNKLSKIINLSLDLRNNRFTSLSYTALYTNTTRWEDVGTKLISGGLK
LAGNPWECECGLVWAGHWLRRWLREPKQIQLLSVEAGRQLVEEAREATCRDPRTRSSRPL
LHLTPEDLRCQASALSSAAATVSCTLLRLSLFLALLPHGW*
>DN10201_c0_g1
MIYKTHNLFLLCLVTATFERESSEYCSEDGSCTGESSLLPRYVLYDVNRPEGFNLRRDVY
MRMAIFIQEYSKTSHQNVFLVLPPWHSLYHWQSPVEETGHQKQLFWSDFFDVSSLRKFAP
VIEMYEFLKVSKTRRIDHVFILQHYNDLFDSKDGHIEWKIRWEKDTCKQRDTSWNYKQVK
DDEFAVKLWGYENITAKDVICLSFQGETSLLPEVLDHFNSRTAIIDHAEVALHHNFGDST
YWKCRRSMRFNKALVELASNFREEYFNSTDISDNTVRPEDWRSEKEHRNAIGGPYLAVHL
RRKDFLIGRKDKVPSLEEAAKQIKRLLSKLSLNSVFVATDASSSEFSELKNYLMDFSVFR
YEPSKEHKLKHKDGGVAIIDQIICSHGRYFIGSHESTFSFRIQEEREILGFDPDTTFNCF
CVTVVTKCPQPTRWKIVF*
>DN10202_c0_g2
MDVGVIKVAEDKDFENLKVLIDNHNGWNLDYNKSTIKVWTKNLEGTNFKMLKIKALFPEI
DPEVIYDVLHDPEYRKVWDQHMIEAKDIGCLNPNNDVGYYSMSCPPPLRNRDFVLQRSWL
DLGDEKYILNHSVHHQSHPPRDGFVRATSHLTGYLVRCSSGKGTDFGYISQTDPQGTLPT
WLVNKVTQIFGPKMVKNLQKATVGYTEWKLQNNPNWKPWHYPEQITSPRLQLQDCMMTKE
EMDICESKPPDTSSKKKKKSKKERCN*
>DN10205_c0_g1
MAHSPDIVTSQLYSTSEFYIGLGFAISSCLFIGASFIIKKIALIRLSKGNSVRAAAGGFG
YLKQWIWWTGLITMGIGEAANFAAYAFAPASLVTPLGALSVLVSSVLASKFLNERLNLLG
KLGCLLCILGSTIMVIHAPKEEEIESLESLIEKLQEPDFILYVVFVIGTTVLIIFYFGPL
YGHRNVAIYLILCSSIGSLTVMSCKGLGLAIRETLSGKQNELGNWLTWTFLVLVIIFITI
QMNYLNKSLDLFNTGIVTPVYYVMFTALVLTASAILFKEWKHLSGQDILGSICGFLVVII
AIVLLNTFKDMDISLNDVRGVWRPKRELLHTKLMTSGDEETGCDHGQPTRHSYGTSEIF*
>DN10206_c0_g3
MLANKNIFIKFVDFKKAYDSIDRESLFDILKEMRVDQKTLNLIRQTLTGTTSKVKFMSEI
SEPFPLTTSVRQGDGLSPIFFNCVLDKIIREWQKNNTPSKIVNGISIDCLAFADDLAIMA
NSPQQAIDQINSLKELASKVGLEISSEKTHFISNTKDLIKSLITKCGEVGRVNSFKYLGE
FIQANGLEKTAYQRRQQKLNIAYNLTKSFYNKKSLSWGAKFRHYETVVKPEVLYASETVT
MDRGRIEKLKTCEKNPQKNYGTN*
>DN10206_c0_g3
MWWNDECELALERRVKAWKQWYSTKKESDLTIFKKQRKETARTFRRIRRQHTKDQLTQIA
DDFSKNKTREFYKTFKSVLTKYQAPSLCFKKENGELAIDKRENCSILADFFHKLHNCEKP
HGTFPKTLTMDQNPDSTAPDLEELNENNQKHQGLWRGRDYRRDLESRE*
>DN10207_c1_g2
MFSTISFEMDNKAVIPVNAEPKFMCKTVRSCKQKFHWDCGVTCVLSVLDDSSYNYFVDNF
QKVCKEEKFNKSTWTIDLCYLLKRFGVKHIYYTKTVGINPDYREHDFYHRIISKDSERVI
ERFKSAKRIGITIIQQEIDLLFVIRHVYLHGPVIILTDANSLTCDDCKLMKTGDFICFTS
SSKNYHGHFVLVVGYNLHLHKIYYRNPCFKERTCVTSFKCLDSAWKHEGTDQDAIFIKHY
NMDIDMDNVDQQTACGDEKRL*
>DN10208_c0_g1
RTRTSTNEEDSMVRTSLLTSPRTSSRTRTPTQKAMAMMETSARTGTSGSTSGARKRKSMV
EMTSDDVIDCSSGDNAMAEASSSSSSSSSSSEDDWDFDAERLILARKRLQDSSVCCKDWP
ACTSDCRNATERRLVEQQLDTHLDLVEQQLDTQRKLARQRINNSYRKLTEQQLDSHRYLP
CNDDPLPLPPGKQQLHNERKLARQRTDSHRKLTEGQYDRRSNAYPLLLPPGKQRTDSKRK
LTEQQMDSHRKLTEQQMDRQRKISERQFYIERKHLNKSDRALHNMRERSRRQDMAELFGQ
LSSILQESNSELEAIAPVLDLHHFSNQHHSTASDSISHNYSIIGERPSKVAILTQAVKAI
RIFYETSQVLQETHRSVKRTNQMLRNKLAKLAPNTRPR*
>DN10209_c0_g1
MSVETKKKVLAVLLISAIHEENKVKKRKRQRLWTKKWLKERDNHPDMGLLRDLRENRESD
YMNCLRMDEDTFQYLLEKVGPLIQRQDTKLRKAITAEQRLVATLGYLATGRSMEDLKFST
IISSQALGHIIPETCKAIYDVLKDEYLKMPSTTDEWKDIADGFHSQCNFPNCGGAVGGKH
IAIVKPPNSESYFYNYKRYFSIVLLAIVDANLEFIYADVGQNGSISGGNVIENTTFYKKL
VSGDLNLPKKEETIENLGFVFVGDEVFPLREDFLKPYSHRGLTHDERVYNYRLSRAQSVV
ENAFGILASRFRVFQTTINMRPDKVDHIVMACVVLHNLLRRMCGNNYIKPSEIDVEDPET
KFVIPGDWRENPPPSNVYQNLALTQKRNASVRAKVSRDSYKTYFTTIGQVAWQDRVINEG
TFSEN*
>DN1020_c0_g1
MLINRLRIIQLTAVLCNLLFVTCEKSWKCTTPNVGTVLFNNKDLSSNKCWSREEIAVLYS
RYRAQTLLPNHMISSVEDTLEYLVMCFETAQSLVGSKSTYVFINDALLDTFGGYMRAYGL
PLTKKLFYEGNVTARNAIDAFDFQENMKVSLNTDGRGWAEPIKIKNDVCPSKELDLQCKT
GTKYCDQLYMNDATCERENDTDVCYQILMILMPMVDNTENPKAVAFPFKNVPLFNLESCS
SNGLVMDYYVTSMCCIKEISSTTEKGCRNETESWNKCFQNWMQTTFIEHLDDEALYPAFG
GALQIMRKLNMDICFGETVSQGHPKEQVEEPKSVLYYILFSLLLLMILFACFRLCVCCGT
LCLWDGKDSDYPETRPLKGSLSATAFCCSESASTGETGDTVGGETGEGIKQETCKTCDIC
GLKQRSDPQLYNSN*
>DN10210_c0_g1
LDLHILILNHLVKIYNDSDSSHITVLAVNSTSFTWTNDTLPRISPCPRQEIQNLIKVLTE
SEDKPNSVVKSSFLPELEVLRVTWEGRGQCQRTDKEVPEPPPQTVNYPPTRRNPVDLLNA
TVGELLVYTVPVDSYYDHEDGMVRNLKLTLLTMNRTAIPFSHWLQFDVKNQEFYGIPNTN
DTGRTQYQLVCEDSGGLSFNDGLIVDVLPARKILYNVEFSMTLGIKYENFVMSPASQRHF
FEKLAELFGDKDTSAIVRSGMSPGSTVVTWHNRTLPTNVCPNDQIKLLRQVLLGDDERVS
MRAKTIMGPEFNVLTASLTPTRLCEGASTPVHIPEPPAVPPDEVRPVSRSDEYLVTVVVP
AVVVASMLVCAALVACILYRRRRTGKMSVGDEDERQSFRSKGIPVIFQDELEERPEPTNK
SPVIMKEEKPPLPPPEYQRAHPTPATALLSDTEDSPYQPPPPFTSSRDSARPKPTPTYRM
PPPYVPP*
>DN10212_c0_g1
GDPQIVTNDYVLGGNYEVDVAGTRFPAKVNLHSPNLPSKFPDQERDAYFATREKMQTEPI
LRNSMPRS*
>DN10213_c1_g1
QSTLSPRPQMSPRPQMSPRPVMSPAKSTTLSPHPHSQSTLSPRPQMSPRPQMSPRPVMSP
AKSTTLSPHPHSQSTLSPRPATSLTPKSSTSSPAPYPQQSTLQQLEQMVMPPVSGNSTDY
PPYRGPLPQQWGAQPPRPPVNGNMGMVDSQGMPAYPSLSEDSRPMEPPKPHQASSMQPGS
MGVPPQMQPDMSMSSGSSVNDTGGSNNGIEYPQPHEKFSSPTHIPPSLQSTEDPSMSVDP
GASSHQQMQQQAPPNQQPQMQHQPQAGVAGLDVSATGMVPGSYDALPYQNGSKMDDMMSP
QHESQMAQLSQPQMPMPPQASEMPSLYPEPSRPMYQSPISHQQEMAALQQQLQEIYCMPP
APENQHRMISLQERIGMLQAHEANDQCMGGPHCLLQSPMYNACATGLEPPMPVAPSGRGR
GRGRGGGAPRGPRKNRKKAQEQQQQQQQQMVYPPLPPAPVMLPEVAGMDVPPQAHVEMMV
AAAGAGAVVGVSADSLVPPPSTHLPGLPPVAATPVPAPAPAPCIPPSPLAMDSCDSSPLP
AVADPPPSLPPPPVAMDENMSPPVLTPAVPAPTGPGPGPPPTLEAEEDLLVNKSYEEPET
SVFNFTEDEEPPPPLHSGLDSNKKGKIPRKPRKPREPKVPKEPKTPKE
>DN10214_c0_g1
MPSKKKKYNARFPAGRIKKIMQTDEEVGKVAQAVPVIISRTLELFVESLLKKTLQITMSK
SAKTLSPSHMKQCILSESRFDFLKDLVKTLPDSAPCEEDSTGPAKSAAQQSCQAPAIQTE
RINVPHSERISNAVSTNFSRRLLPPAHLSSPATAPAACLDPSAESTELQVPVHAPVSAIP
PSDQLSSYLTHSPRSSPPTLVVDEDYDT*
>DN10215_c0_g1
MGKASSETIVTSTALLVTFAIGFTLGYKAKEWRIWWTKRRRDALASKLHKAQKQLEILTT
P*
>DN10216_c0_g1
MAIRQELDDSQQLSKKNYSINLNEIFTVIVVDVALHDGIKIFHQWCHVPVNTGTCQTALV
FQ*
>DN10217_c0_g1
MNIYYEINVIKKSMNGISQIQIVWRFTEASVILVVNFLYILFTVTDNELKREE*
>DN1021_c0_g1
MSSAMENHLFNLKFAAKELQRNSKRCEKEEKLEKAKTKKAIQKGNMEVARIHAENAIRQK
NQAVNYLRMSARVDAVASRVQTALTTRKVTQSMAGVVKAMDAAMKSMNLEKISNLMDKFE
NQFEDLDVHSSYMENAMSQTVTTSVPQGDVDSLMQQVADEAGLDLNMELPQADNMSVSSS
MQASQEQDELTQRLARLRQA*
>DN1021_c0_g1
CSVLQIQLAQAETENREGFVTKPTKLEKFIRLIVIFKDCVIYFSKFFRFISYCVRGVSLV
IF*
>DN1021_c1_g1
NKEEEDSTMKDLLRDDFVDDPSLDPDYDNCPIKLPLSKSSHFFIKDESAIKEEDNKKIKV
ERSELADQNAKASSQSIVNVNGETKLIKEERRETDEINGLETKISGASHYDDKKITNETN
IMDLISSSREDRFFQLQLPNCMPSFSVS
>DN1021_c3_g1
MVEKDVKDDDEESNVSTPRPSRPPKRRRRKRQQGACAYYDPIEQDEIESTVAPEESTTPT
VENNIEEETIMYCEPPPPHSTEVVDNVVVAMETEPDLEIPPADLQLIIDKMASYVAKNGH
DFENIVRSKGDPRFYFLDASNQYHGYYCKQVEHYESLSKPAQSFSSSNVVSDTSNIVGPQ
EECEPLNVESQNQLRGIKDQLLQGVDSSNENSCDSLKKEESNSKGGSECRKSLIKPIPVC
FSIKKPKESEGLEIKSALPVEESSDDDEEDGEEGGGEKKREKEANSGEVESVESSGKKAV
EKVSVEKVGSVGKSAIEKVVNVGKHSVEKAGSVGKHSVDKVGKISVEKVGKMSVEKVGSG
RKLSVDKAGSVTKLSVDKVGSSGKIAVEKAGTTVTKLATEKLALNQLANQGVVDKEKWAD
ERVKDKLATVAKEKLVEKEKEKQLQLERKRRAAAFLNLIHKSKDETPPVIGPQLPPEMVA
SVANVTNENDENLESEGSVASTPPSSISSPEATARNPDVPTIEIEDSPEEVVRSSKRKHS
RPSISSAKAYMEFYKASESKRMRSEYELLKRRHKKKSNKSERSSRSSHRSEHAELSRRSS
SSRRKRRSRRGEEEGRHRMHKRRRRTSGGGDKAEEEERRRERRKRKEKVYKVKKHKKKEM
VKSESSSSSSSSESD*
>DN10220_c0_g2
MSNSNKYSILLPTYNEKDNLPIIVWLLVKCLDERNYKYEIIIIDDGSPDGTLEVGKQLQK
VFGEEKVVLRPREKKLGLGTAYLHGLKHATGDFIIIMDADLSHHPKFIPQMIAVQEATDS
DIVSGTRFSGKGGVYGWDWKRKVISGGANFLSQLLLRPGVSDLTGSFRLYKKKVFEKLVS
SCISKGYVFQMEIMVRASRLGYSIGEVPINFVDRIYGESKLGGWEIFQFVSGLLYLFATT
*
>DN10222_c0_g1
MEHEENKNRNDSSWSLIEEVNLLKAMVVCGQDWLEVSKNCSERSPDDCQKHYYDRFIDNP
KAKYLTILLQKFRSDFNNRSRFFCQGLLPDGLCKCNDTCSPSCQIHKSAKTIDSSENLLN
CDLVDGKTEIGLEFKSCDKNSTSSPTFRFNSVDFDNTLFPCNNIPERVECTNILDEVLQL
QNSIETKSEVKSLESSSSSFKTVKASDCDTSNSAIETSNTLIYSNCPVTDEITSDLGSSC
ESDMDDGKFRIPKSVPPGSSFARKFSKVLENDFLPDSEQIVEYGSSFSRDTTTKSSKLYE
KLAGFDANRTEFEIEYDNGAEEVLSTLDYDLLSKMSEDDEDRSLLEGLSLAVVKGYMHRL
KERHRRKALVHRFGLLDYSKIANYMKTVEATFGKQHAKRLVRLKRLFSSQEYDAFLRGYQ
RFNLLRNKLNTLCTYRERGITTLAGGNLYEEMSKMRNESIKQIQAVPQVKRLENGESILD
SNFRRPAPPIAVNEMPGYDSLDKEEVDFCSIQRITPASYLEYKKTLINECEKRQGLKLAQ
ARPLLKIDVNKTRKLYDLLINKKLIWREQK*
>DN10223_c0_g1
MDVLQLINNINESLGSYFVGKWLMVIGINVENHPQAVTWALFCCLSFLSIAIVLFAWKWK
NRGFLPEVKEFVGVGGSRPRFRKRDKVLFYGRKMLRKVKSISGQVHGGQGKKRKLVIKFA
RKLLQMKKEAAPQQLKVLEPPAEFLQEDITTQDDRVPPDAFYMLQSIRVFGHFEKPIFLK
LCKHTEILNLPAGSYLFRIGDPDENVYVVQNGKVNVFITGIDGTLISLKVVKTGDSVTSL
LSFTDVLTGHPKPYKTVSARALEDSTVVRLPMAAFQEVFQEYPEHFIRVMQVIMVRLQRV
TFTALHQHLGLSAELVNPGTQKKKQSPSFGTALSPVKGKPNYTRDDGNSFAMGGNTDGFV
FGNQMAARPSEVAGTDLFNPTSMQMPMQMQMPTHRRSRSGFEMRASTNSVPPPDIMPEFD
HSQQVQPDVHPGGILQNTPVAVNHWAGSVSGAGSVGAASGRESSVYGGGG
>DN10224_c0_g1
MRRSFAPSQKSRTSYPAASAVSGSSAGGRGTSNILELLKGDSQDCSSVDGEDEYSMTNVL
SSKQDVEVSSQIPSRQIIEAKVDSSQETATGTPTIKRYFNVVYGKQSKKKHKTWEGDGVL
EVGSASVVLKDTEGKVLGRASGKKFSNIEEGNQFYVGSKEVEVLDEINSESLPFNKEPLK
SKENDKETCLPSKKKRKIENYQNIFSCPVKTRPAPDSSKCLMMPRPDHDHQWKFNTENAE
LRDVFVDERLTSKLRPHQKEGVTFLYRCVMGLRNPDCLGAILADEMGLGKTLQT
>DN10224_c0_g2
ITLVWTLLKQGPYGAPLLKRVLIVTPSSLLGNWNQEFKRWLAKEKLDIFVVDQKNKFVDY
GKQPRTPVIIMSYEMFVRCHNDVSKFQFDLIICDEGHRLKNNAIKASTLLNNMECKRRIL
LTGTPIQNNLQEFHALVDFVNPEILGSYSEFRSTYENPIVAARQPDVETTVLKKGETCAE
ELNFKTSGFILRRTQELINKYLPSKHEAVVFCKPSIKQKSLYEAAVDFWEKRLENGMDSP
VSHLSVLIALKKISNHPFLIYSEDDNTEEPKNDVSKHLSSLLDSLGGATENDSSKLNVVA
TLLGNLQNTKERVVIVSYYKQTLDLISAFCEQKGYSYSRLDGSTPASHRTAIIDKFNSSS
CKDFVFLLSGKAGGTGLNLVGASRLVLFDSDWNPASDQQAMARIWRDGQLKSVHIYRLLT
TGSVEEKIFQRQLSKASLGETVVDFVASNSTVRLSNRELKDLFSVQESDCFTHDLMGCQC
KGEGTAMPVDELDSSGVKQDDCQLNLTSHNAENANLKMNQLFHWEHHACPFNPSLLQKMG
LERADNLISFIFCNTTS*
>DN10226_c0_g1
MKIHEVLVRNLGLAHNYNDHCEKSTNRNFKYRTGNTEVVVSCFFTSTSESWLLSYLVTYL
NV*
>DN10228_c0_g1
MTLVPLLTDVVVTFCLAACLLYRYGNWHQHNVLVTIAVLIAWYFSLLIIFVLPLDVSSTV
FRQCIQANIHPNYTLLANGSAAPLILCEEPWSFVPENVLPNLWRIVYWSSQVLTWVVLPL
MQSYAKAGEFTFQGKFKSALVDNTIYYGSYFFICIMLLIYLAVKPGTLLDGQKLKAIASS
ASNTWGLFLLVLLLGYSLVEVPRTFWKASSRTHTLNHAYFKASKLWSDKSEAEETLDDVL
ESVTAVAACVRAGDPLYAQLETIMHKLPRDLRQGMKRRQRTLEDSMDVPSLKGLIRLHKQ
LIKALQIYRRCETQWELLVERIIFLEDVTRNQASRDHRFKPTFPPSRPAWINAIYTPAVE
WYWRCLIQCYLLRTAAIISAVLSAAVVWSEVTFFNKDPVLSIFARLFKLTKDHYDYFTIE
VMSSIIIAYLCYCAYSTVLKIRVLNYYYLAPHHQTDEHSLLFSGMMLCRLTPPLCLNFLG
LIHMDSHIIKSRIMETYYTQVMGHMDVVSIISDGFNIYFPMAILLFCMTTYLNVGSHVLS
FIGFQQFLNDDEVTTDLIEEGRELVNREKRRRQRNEETAGRRRQYQERFESRTTHSNEGR
SIVRENSSSRSNLLAAAEPMDSYQSNLEEGSEFNLARIGQPPRGLFDDI*
>DN10228_c0_g1
MADESSTTSSVQEYLPVTGLVHNEEIKELIFCKPKLMPLKSVTLEKLEKMQKEADQKLKE
QQRLPTGAGVQIIEG*
>DN10228_c1_g1
MADEVFPRLSKELKDNKLKFMEDFHPERSDRERRKLTRKIFNQTKSTPNLYTDSGVHIPS
GRDLCDCLNEDCPGCFFACPKCGSGKCGHECRVNRKWSYDMYFVEGLDIKKLNKMKDLER
AAARS*
>DN1022_c0_g1
MGTNMERVMTLANSIIGVSVLAMPFCFKQCGIMLSILVLLLSGVMTRLACHYLLKAAINA
RRRNFEILAFHTFGPTGKLVVELSIIGFMLGTCIAYFVVMGDLGPAIIGPIFNIDSTPSL
RPSVLMGLGLLVVLPLGLLKNVDSLSTVCTATIAFYLCLVLKVMAEATTHLLSWDWVDKV
NLWRPAGISQCIPIFSMALSCQTQLFEVFDSVPNTPLEKMNSVIRSAVNICTGVYISVGF
FGYIAFCTQNFSGNLLMSFSPTIMSEIVKLGFVLSVAVSFPLVIFPCRASLHSLLFRRGH
TPHHELLSGGGGAHNHMPEGRFKALTVSIVMVALGTGLLIPSIEVVLGLVGSTIGIVICI
IFPALTFIQLSNKYNNERLLAKIMIGIGVFIMVLGTYSNLYATEEAITKPDANIQEALPV
FNQQNSMQLPENTGAIVKEDKIEGGGGGPIAGVEGIKEPKDVLLEIKKVIDADNPDIAAD
SDKRKEPPVPVAPGDNIAKDNNSPLSSAVIEMKEEMEKANNLAKEKDKEKVADSRIEENV
IKDARIEENFIKDTIKKGEELREMKLNPIVDDNLTNKTLDRNQQNVDVNEIKKPKRNKED
VLRIMAKSSNIAKLQESNAGPVESNNNGNINSQVDESVVKGNDGVKRIEDGLKKSEKLKN
ENEVLKVVDVESGNKKEEQLDLTKNIMKGVPLPLAVRNNLDKKLVESDKVVADAQAKQKM
GGARDILSEKEKLVKEDREKRDLDVVEKEGDRNVDITVDEKESVVKLDTNELHKKKHENV
DSPPKEAVEILSKETVLINHEMRNDNEEKCSKDSKDQFKVDEDETKGNILKIEEEPLPEK
TANELETAVTEKDDIKTSLEPLIKTPKYMSPPESVLNGAEVKPEEIMNIQGVKPMSRDLK
SVNNDEGSAKARQEARITEVT*
>DN10230_c0_g1
MIASDTLLVRHLPNELSDSEKEDFLRYFGAVSVRILSGKNKKSSTVFSKFESHAAAEAAL
RRLHQKELLGRLISAEFATNNEEFKNVHSPEKHSRIKLVDDEKKSREYHETFLHKLNSWS
KVIDLKIPPPVHLTYQYPPPSRPVLLNICKTLAVVPKFYTQVLHLMNRMNLPCPFTDSFP
IETNLLDDSEPGDRLSKRPVGEFEESFADATNREDSASDVEDEESEIESEGEDSKKDEII
PLKRKLPQKKISKVKKLKLMKPAKPNPSGPKQIITAEEMFEKAPEKDAQPKRIEMRITSD
LSSIQEAEETQKSICTVEGFGKLPVRSSNIDEQGKETQEEEDTSGSGTCITEQELAANRI
STRDQRILPVFKNYQAGPPSCRLYIKNLAKHVQTRDLHFIYRRYLLPLEEEQGTMFDVRL
MQEGRMKGQAFVTLQSVELAQKALKETNGFILKDKPMVVQFARSSKPK*
>DN10232_c0_g2
MANQCTVFVLLLAVAFGTVHCDQVAPQTFEELVSKAQSTISDMNKHVTEMLGLPEKPHEN
VNEIMKNVSQAIRTNLDEFIQKASTAAKAPDSPLTAIIAKLNETAAGLSTPQMQEKTKHL
GDQITGSLNSIVTEFGKVAKEISKEAQPDSEFGKFAKKTLEDTVAAAKNFEKKMHQAVGP
HEGH*
>DN10233_c0_g1
SGFSCCCLLCYQFTFKFSHSSLCSAYLISGNAHRMDQAQSDKIRKMFSWSSSLTETGGGM
EGVTVDGRNGKPPLQTQQSTVWSRRQQAVCVRNAFKHYGSAKHPNHVLSNLNMTVAKGTI
YGLLGASGCGKTTLLSCIVGRRRLNTGEIYVLGGKPGTKGSGVPGKRVGYMPQEIALYGE
FSIRETMMYFGWIFGMETTEIQDRLEFLLNFLDLPSQSRLVKNLSGGQQRRVSFAVALMH
DPELLILDEPTVGVDPLLRQSIWNHLVQITKDGNKTVIITTHYIEEARQAHAIGLMRSGR
LLAEESPQVLLSMYGCQSLEEVFLKLSRKQGNDNTVPDVNISNNISLASLHWGKKDEPVY
VTEESGVVGLSIQQFNQFNQSKEVLIQENTNGHYEMNGMAHGSKETVSCDDCTDCCNLTT
KGKTKALLQKNFLRMWRNVGVMLFIFALPVMQVILFCLAIGRDPTGLHLAIVNQEMDWET
KNCPVFDNCTFQSLSCRYIDSLRTDTIIKDFYQTPDSAIAAVETGDAWGAIYFTDNFTDA
LVARMALGREADNETLDQSEMRVWLDMSNQQIGLMLNRDLQVAYRDFAQNLLTVCGNNPK
LADIPIQFKEPIYGSNDPSFTNFVAPGVILTIVFFLAVALTSSALIIERMEGLLDRSWVA
GVTPLEILFSHVITQFVVMCGQTALVLIFMILVFGVECKGDIFLVIILTILQGLCGMCFG
FVISAICELERNAIQLALGSFYPTLLLSGVIWPVEGMPVILRYISACLPLTLATTSLRSM
LTRGWYITEPDVYLGFISTIIWIVLFLSISMIVLKIKRG*
>DN10238_c0_g1
TTLDSLLVNDLQAPKVVEGCVSVQSSLAVKWNIVSECIVRDSDTLCRYKRSSE*
>DN1023_c1_g1
MAESKGSLIAKSVSKHAGRAKEKILQNLGKVDRTADDIFDEHLQNFTRQHSAATRLQKEF
NNYIRCIRAVQAASKSLMDSLNEIYESGWTGHDLVYVQAQNAEMLWQDFSHKLADQVLIP
LNTYQAQFPEMRKKIEKRNRKLVDYDSQRHNMQSLEGSGGGSGGGRKRDEAKVARARDLL
DDAKRTYEVLNSELHDELPALYDSRVLFLVTNLQTLFAAEQLFHSETAKVYAELEAIVDK
LATDSQRGSYTLKKTANHNINNAKAINSNSTNNAGSPTSTTVEEVTPPLSPTSPSSPLAS
PTQAKESPTTITPTITPTTATTNGHVSSPSSPSPPPDDHVITAVANGSASPLPSITPSTN
QQPSAVDESPSSPVSSPQSQLAAKLAEHSIKEEDDASKKPSEELYDIPTGATTEGLPAGV
LYRVKATYKYVREDMDELSFDVGETIRVVQYDDPEEQEEGWLMGVKETNGEKGMFPANFT
RPL*
>DN1023_c1_g1.p7 GENE.DN1023_c1_g1~~DN1023_c1_g1.p7 ORF type:3prime_partial len:51 (+),score=1.85 DN1023_c1_g1:1765-1914(+)
MYFCEQLLLLISIKTAIYVTWQRPFCFGCVRLSLSNAHLIISIFDFCFSS
>DN10241_c0_g1
MAVYYQDTSKHDSLQGVVFRYLFVSIFLYITALILYKYHGKILEIVFGVKSNNYADIDRS
PHSSRQPSRKASDSVLIQSLLEMVKSEDNKLMEVNKLVQRPSSHSHLDESPQ*
>DN10241_c0_g1
MISRTNEKLQNFSQRLTNFQALEDTCSKKYVEMLTTFNDFSNDVMCQLKQMDGQASEHVR
LRN*
>DN10245_c0_g1
PQSNKTISLGIVRCRKGNRVINTSQGTFQLVGTMKAKKRLPKLVKEQFQTDFPVKWRKTL
NDSGLFK*
>DN10246_c0_g2
MAHAAGVLSSDISRRNPQDEYELIQRIGSGTYGDVYKAKRLSTNDLAAIKVIKLEPGDDF
AIIQQEILMMKDCKHTNIIAYYGSYLRRDKLWICMEYCGGGSLQDIYHITGPLTEVQIAY
MSKETLHGLAYLHMMGKMHRDIKGANILLTENGDVKLADFGVSAQITATINKRKSFIGTP
YWMAPEVAAVERKGGYNQLCDIWAVGITAIELAELQPPMFDLHPMRALFLMSKSGFKPPT
LKDRDKWSPTFHNFVKTALTKNPKKRPTADKLVLHPFLLCEMNKRVALELLQKVSNPSHS
FAELEPDDDGAVPNVPQRIASRLTARGMSRQIPDGDQSSPTEESQFADASRAWDIMDMNR
IMNNIEHVHNCDNSSSSSNNEWKENLFETEITNADEKATLPVGESALASSHHCDLHRSHN
YFTNLTGECTEPDLLSDTPPVPPRRRDKERKRHTPPRPVSNGLPPTPKVHMGACFSKVFN
GCPLRIHCTASWIHPDTRDQHILIGAEEGIYNLNLNELHETAIDQLYPRRTIWLYVIKDV
LMSLSGKTPQLYRHDLLALHSKQSHRFSLHMNRIPERLVPRKFALTTKVPDTKGCTRCCV
GRNPYNGYKYLCGAMPSGIFLMQWYDPLNKFMLLKHLECTLPQPLTVFEMIITPELEYPM
VCVSVKQAYEKNRLKLDLINMNSGASWFHSDELEDLDGTATVIPRRENINVINVSQLEKD
AILVCYSSVVRVVTLHGRMKANRKQISELHFDFPIQSIVCLPDSVLAFHKHGVLGRSLRN
GEVTQEIADKSRTYRLLGSDKVVVLESHVIVKAEGTPVNEEGADLYILAGHEASY*
>DN10246_c1_g2
MNTPKSKFYIYYLLLLTSEVSTNESSTENKTFTLGTRHSSKYSAIHISSIHHHENSPERA
ATKKIQKIEYRNRIKIV*
>DN10246_c1_g2
MEYMGPVSQQTTSYNKRFVRLQCTNDIIQNFVSSNYINFWFVTKQAPDV*
>DN10249_c0_g1
MIDMLVIQQDSPLPLNLNSSTKTSSNHAFCHNTGACFRYIGFRARYVLVFPAYHCITKKR
AKKCQ*
>DN1024_c0_g1
EPRITRSNNIQVVVICIISVIIYHAVSEDLPTESLTELERVKRVDPDDPSGTACNKNSDC
QVDMTCDQSSAGRLGHGRCQWPCIGQSCADGTSCRNINHKAMCMGIHEYACYTQSECPPK
LFCKDFVCQDPCKFQTCQGKDQCRVDGRNAYCKKWEDLQPNECLTDYDCHRTHFCLDDKC
SDPCIHAQCGSLYCHPTKDHSFECKSWPVNETDPYYQPYKSCTKTEECDDDQWCKDNKCF
DPCTTYDQCHHYNDSVCTMVGRQPFCDSKMRLPRGECHSMFDCTTKEWCRNGRCEDPCKH
RKCNINLRYNGTYTCDVEDHFPVCKEGEPNVNYIPSMARQGCLTHHDCHDKEWCMQNRCE
SPCTKANCVLYCDAGNHFFWCIDGTPPPPPPDQPTPPPKCEEHDDCLYDQWCSMNGTKDG
GICADPCIGYDCAVEEHTDPSAICEVMNHNRYCIIPFGATMRPTCTTHEGCLDHEFCYNG
ICSDPCRGYYCETEFKPGTFCRGYNHNAVCKTAYQVSLEKECSSDVECFESQFCRNGKRC
LDPCDYKKCTYGCYTTDHEAICRSEPRVTRQPVVSKAPCCLFGIGKTCFTSCDRGARWNK
TINKSPYYIPGGSKGG*
>DN10252_c0_g1
RKRPEISKGEIHVYPSSAPLRPDGSLWAVSSRTAVHWSTRSACVVRRRKTALLFL*
>DN10255_c0_g1
PLPNFLKTPPPPPKKSPGFATEASYIFLSRLILFISLEVLPLLSQTSNSIKLKIDFIKL*
>DN10256_c0_g1
MARLLFCFLITVYMMFNFVSLQVIPSKIGSELVDRFITETKKVQDHIHDLSGEWQKFKAN
FNKSYSILGESARQVAWQDNFLRVAKHNEEAKKGLHSYTLKINHLADLTLKDYIQSLVRL
LKSMRRKGEDNLLGIPHYNASAIPEEFDWRDKGFNGKVWNQLDCGSCYAFTIVSIVEGQI
FKKTGELKYLSTQQVLDCSKSSGNMGCRGGSLRNTLRYVEENGLVPQIFYPYSAKESTCH
YQKSEDIQKIKSWNILPAKDEEALKIALATIGPIAVSINASPVTFQLYHNGIYDDASCTS
DKVNHAMLLVGYTKDAWILKNWWSDQWGKEGYMLLRRKTNHCGIANFAAYAEI*
>DN10257_c0_g1
MLQKLNPDGSGIFQQDLAPCHTSKKVKTFFTQNSLKTLDWLGNSPNLNPIENLWSICKGG
LRKMIILQKRR*
>DN10259_c0_g1
GGPMSSLNSLFSFTSPAVKKLLGWKQGDEEEKWAEKAVDSLVKKLKKQKGAIEDLERALS
CPGQPSKCVTIPRSLDGRLQVSHRKGLPHVIYCRVWRWPDLQSHHELKPLELCQYPFSAK
QKEVCINPYHYKRVESPVLPPVLVPRHSEFAPGHSLLPFQQLPEPSMPHNVSYSTSGFTG
PTSPLSSVPSPGTISNPHSPYTTNGLPETPPPTYSSPDESQQSATPSAETTPMDTASIEV
APVSYQEPPYWASIAYYELNCRVGEVFHCQNHSVIVDGFTNPSNNQNRFCLGQLSNVNRN
STIENTRRHIGKGVHLYYVGGEVYAECLSDSAIFVQSRNCNHHHSFHLSTVCKIPAGCAL
KIFNNQEFAQLLSQSVNHGFEAVYELTKMCTIRMSFVKGWGAEYHRQDVTSTPCWIEIHL
HGPLQWLDKVLTQMGSPHNPISSVS*
>DN1025_c0_g1
NFLRAGDTEGGTGETIHRADIRLADICNLLHSDWLLLARELDMSESDIGLIQTEYRNNLP
QQAMVMLRLWMQTSHGQATGNNLKKALRSINREDIINACIYNVELVTDDVERAVAKVQLD
QSGFETLREELGPASRDTSLHRHSTLDQAYDPNKTSNSVGEMETSREEMK
>DN10260_c0_g1
RRQRSRTSSSPSNSSPGGGGGGFGGGGRSREVVRRRHSSTARPMSDWRQHQPPTNKASPH
NRNHDRYDNFELQCINTSHINDKQQQQQHQQQQQKQQQTQRGVRWSVGAADEGQRDHCLR
RRAELIPRARLVGRGHRTGQGVNRANSISTSAPFTSCRHSRMFSSLESLPADNNGNSFTS
TEWTEWEVQVTSNAASAQIITANGKPHKHKLATPIIDETQTDNEDDIQTIKKLTVNTEIE
ISEMVEEREEEDEEEEDEETEQEIRKDKPNVKHQEE
>DN10263_c0_g1
KKKKKKKQKKKKKSPSPHFSSLSLISPSITSCLAYFSSKVPHFCCSNPTPVFFEGNRFHY
HK*
>DN10263_c0_g5
MKDNNEFGKNIAKNGNCSLTNHNFARIHSKSHSSINLSSRFILESWVTLKKH*
>DN10269_c1_g1
SQCILNISYLIVLEGEESLDPGGKLLVERIDMLEQLVIFYQFLSRLRQKPPDYNTIVTEA
DSEFTQELCKKIQASQEEIDKVIGLVSEENEPCRVKFEDNSRSLSTFLSGFQRKGSSDNI
EITKSLATEELFAISKLVCQGCLDGNCSTDEWQNAACESRIAPADLMRLTMHFWLSRKVT
PSIVREMIRFSSIIKSVCTISGKSAQESGWWDNVRNMLKDCENPLSSLTAALICRSVASS
NECLSANSEVACDEEGNKEGATSSTDMDWENVSEESCQWSQIILQLEDISLLHSVLSHKI
MKDEAHCSQASNENETPRVSLGMVLTKGKGFIPEVVAKWLSGAGLDPALLLDSAGLKSPA
SSPDTSKAQPISTLGVSEGVAETVEDSVEAHPLSDQHTLVVDQLTKLRECFPCSLSSDSL
LANVCWEYVLAWNRDVDSLTTLLAAINCLKVIPNPHLQQGMCSLIWSMHLKTRFEAALKL
INRVGKVPKERLCRQDVGISDFQMSDFFKFCSDFLELFMMSNVMSEEVEKSVERSETLWD
ACAAVPSLTQLAVTQPAANYALLQLLSQAARAMILLSLFNIKAQGCPLVAFFNSSEQSAL
FCDVWSNPQLPGHFHDPKLIKTRTQFLLKAISSATGNILTHKQQQWETKQAAQWTSDCFQ
LAYEWNVPVDELRRQQVCQLYARGFDRLAEEVVSSVNDSSLLGSQLLVIAGQRLNKSLAA
SGKDMKEKISDLSTSLSKWIGELSDGPIENVDLTETRQLASVVLSLLPEDNPDRNLASQL
VDSLHYLTQSDNSQRQPSDSSSSKTDSSQRQRSDSSSSKKVLANVDKPLL*
>DN1027_c0_g2
MCTRTMIIRVPGEPEHAPLEQMEIDRRFRLENEPILPETKLIAERELRETEETSKEAINE
LRTMLREQQRLYFDDRDDLLRVFLRPTKYYPDSAMKLMKRVAEFKEKHLDALRNLGAESD
KRVLLESKVVNVLVNRDQKGRRILVVNIGSNWDVKKVKSEQLFRLFYLIHLAAMMEPETQ
VRGVVVILDFEGLSMSQAWAMDLNFSSRLLSFIQNAMPLRLKEVHIVKEPKIFSIVWTVF
KNFVNPKLSERLFRHGSKFDSLHKFIDRSHLPADYGGTLPKIDYSSKDWFPTLCSIDDHI
RAWMSYGNVKKE*
>DN1027_c0_g2
FDPKVNFCNSKFLHARFNYTFPTIKKTFNEYFIVLNTFLNNSYKIIFKNLLSSTIIFTKS
SIME*
>DN10281_c0_g1
ECGEFFATLIDSCPRPEHVIDLANKTESDLIPSYKHGHCSKHKNQQFFDIMAKGGYGQIA
AILSSWKAPSDKDAEYGVIDILRMYCKGDLKDAYVNTGSYAFFPTDFFASKLFDTMDGLG
TNDRGLILILIYRMEIDLGVIRDYWDPQYKNTLKKYIQDDTKDDIEHDKHIYCDALLNIV
YSCNYTQIPDIGQPKF*
>DN10282_c0_g1
MDHSELVVEMGHVEHMSTQERLHLARRRRSHQLKVWSQREKEWSRQRANASKDRGATKPG
IRFSDNVMLLEAASRNDIAEVRKLLMRGVSPDSTNEDGLTALHQCCIDDNEEMMKLLLEF
GANVNAEDSEKWTPLHAAATCGHLHLVRYLIASGANLLAVNADGNMAYDICEDEAALEHI
ESEMARRGVTQELIDETRAATETTMLADLTSAATLGGDLEAPDAHHATPLHVAAANGYLR
VVEFLLDHHVSTDVRDADHWQPVHAAACWGHLEVLELLVQNGADLNAKTKHDETPADICE
DPELKERILELRSEQETKRMQEAQRRRVKRTQSNNTRTQSVRRTSIRDKTLTSKKEAVEE
ARLRRQAQEVFGPPIDITDIGLKIGDSPNNRLKERERERVPVVIGSSEDSGELPLTRREP
DGKDFSIIEQEVESKTSPPLELPTEASYTTEGNGKINIHVSVTINAGTLAELKKQRAQNR
NSSPDVSLMQTQSNAGSELGSPSVKRFAGHTGDNVIGDARVRKCCVVS*
>DN10283_c0_g1
VKRRLSDDSGDDLLDDDFDDYGGSGNDDDGSGGGYKAALKRLKMEDGDKRYSAIARGGMA
HRNSVLNRARAQLNGMKRESSLAAVLGLESDNEDEEGSGGGSGVIGSKAMAGVRTSSLSP
HNQQVLVASAKGVVKVDPSQVPNLTSGVYIMSNKSGIVKL
>DN10285_c0_g2
MEVLITVNRNIAVRRSLKNVKYSSNFFYNVWCETVHGNCCDAKRHFSYNFEVDKKTEKDN
DNNQERILPIFTNVSKYKNRIALKDQYGSYSYSGLLQASMKLSKQYEETFKGKSGERVAF
LCPNDSAYIFALWASWINEQIAVPLSPLHPQNMLEYFIEDSAAQLLVTTPEYVSVLKPIS
EKKGLKLIVLDKSLRDDVMISSEKSNISDVGDGVEKGGNSPTVTRQRLELLKNNHNKNDA
LMIYTSGSTGMPKGVVVSHRSLQTQIENMLVAWGWSPRDCILHVLPLHHTHGIINALLCP
LAAGAKCVMLPSFDAKKVWNHFLHKAEGSQERINIFTGVPTMYVKLIDRYNQKYSKTQYM
KDFVRAVCMQKMRLFMCGSAPLPTQVFDNWKSITGLAILERYGMTETGMTLTNPLNGERL
PGRVGTPFPSVNVRLVNSNDDSTLSIGSSKGTEILQKSKEGIVAGELQVKGDNVFQQYFN
KPDKTAEEFTSDGWFKTGDWAEYSTKSDSYAILGRTSVDIIKTGGYKVSAIHVESSLRDH
PHIDDIAIIGISDFTWGQKVAAVIVPKPGINLDFIELKEWTKKKLPPYETPSVFKVVDKI
PRNAMGKVNKRELAEELFPQGRM*
>DN10288_c0_g1
SQYVQMEDPTAVEISFLPAPCIHKNVLFINCSNIECGLQSARGKQGVMGLGKMAAPGDWP
WHAALFKASVHVCDATVVHQLWLLTSASCFQGQGKSEWVARTGSIRLTSQPPWQQERLIV
GMVKSPVEGSTVVLVKLDRPLHFSDFVRPVCLPDKSLLMPNDFANCNTLGWSRNREALQR
VEVSATDMDSCANISITSENGLCTESTYSMED
>DN1028_c0_g1
MAFRGKNGMGGGGSRGMSNGYGSSGGGGSVGVSGGGGGGGYGTRNGTGGGYGTRNGTGGG
YGTRNGTGGGYGAGGGGGYGGGKSFGGKSGGQPGGNLRKPNWSSINLPEFSKDFYVPHPN
VARRPLIEVEQFRNSKEITVKGQAPNPIQFFEEASFPDYVMDQVKKQGFDFPTPIQAQGW
PIAMSGRNMVGIAKTGSGKTLAYVLPATVHINNQQPLQRGDGPIALVLAPTRELAQQIQQ
VAEEFGSATYVRSTCLFGGAPKGPQARALERGVEIVIATPGRLIDFLERGTTNLQRCTYL
VLDEADRMLDMGFEPQIRKIVEQIRPDRQVLMWSATWPKEVKKLAEDFLRDYVQINIGSL
QLSANHNILQVIDLCQEHEKEDKLIRLLEQISNQPENKTMIFVETKKKVEFIAKGIRRAG
WNALSIHGDKSQQDRDYVLREFRSGRSTILVATDVAARGLDVDDVKFVINFDYPNSSEDY
IHRIGRTGRSDQTGTAYTFFTQNNAKQAMDLVQVLQEAKQEVDPKLMEMARRAGSYGGGR
GGNRWGGGRGGGRFNNENRFSGKPPMHKRFTGGRDF*
>DN1028_c1_g1
HTHTHTHCFGSGFRLCLELGVSTSILSASVVSRWPSFDKRSAISRTSASVRYSTAVTINT
HTHNNTHLITPAMAQVILKSDPVSAEGQQILLSDLKELPCLDLGHFTLKLEVDTPSSDVT
EIARKELREAPEIIQESVKALRELLKQETELKAPIDSDAWLIRFLRPTKFYPESALALVK
SYYQFKVKHKNVYDNLLPSREKNVFNHDILTVLPRRDQLGRRILILELGKKWKHNKCSLD
EVYKGAVLFLEAAMLEPQSQICGAEVIFDMDGLSLQQTWQFTPPFAKRIVDWLQESVPMR
IKGVHIVNQPFIFNIVFNLFKPFLREKLRSRIIFHGTDRDSLHQYLSPKCLPECYGGTLD
VPRVKGVDWYQVLLMLEKEYEAVNSYGYKNPKNKKS*
>DN10290_c0_g1.p6 GENE.DN10290_c0_g1~~DN10290_c0_g1.p6 ORF type:complete len:57 (+),score=2.69 DN10290_c0_g1:1062-1232(+)
MTDEKKYYLMDFLELNNNYECEYNKFSQFCKDIEILLFFLTPKNDTEPSLHSSVSP*
>DN10290_c0_g1
MEGQDNNGVIYEDVFANYDKLSELSESNAEFFKNDSSSVGKKMHSACLSIIDNLILIRPL
AEYYREICPKYDFDEKSPGNGYRSYVLVTDAFVRHGVKISKQIFANRNSYFFRRGTALKE
LQVIDQGVSSLLLILTHLQELISWGEPGSLYPREEHAPEEILYKAHNLNQYCFYGRCLGF
QFCESMHTVLKGLGILMASFSEIYYSGGGVFERATSSLWNSSKYLVNPELRAKRIVNISQ
YASVNFCKQFWFLGETEMMKRLPNFVSASVGVNRIISLPPEPLTIACVDGTPLQVPIPSA
HIGPSPLNVRLMSALKYEGMMGEANSKDLKPPSRGLFFHSHGGGFVAQSSRSHETYLCQW
VKSIGVPILSIDYNLAPEAPFPRALEDIFYAYCWALKNAALLGTTAERIVVGGDSAGGNL
SLCLTLKCIQMGVRPPDGLFLAYTPVVISFVPSPARLLCLMDPLLPLGFLTGCLRAYACT
PEAYAAAVKGFEEKLCRSSTVKPGLEESKRSRIINENSVDTGIEVDYTAEEMKENDCTQS
ENLNGSTDVRNNMNGNSKTSLKEENVDELFDKYVAHDSESAIVPENMDEKENIEVNAMES
EEIVGNGVNQESKSVDTRESGNSLQSAMKSPARANLRAPFSESPSIEEDFEEVTLPCPIE
MLKFEVPNDPLLSPYLASDEDLKKFPPSCFLTLHMDPCLDDCVEMAKKLKRLGRDVQLDV
LEGLPHGFLNFSLLSKEAYEGSKLCIQRIKTLLNLPTEVEETKTS*
>DN10290_c0_g1
MNMDILVTSEMKKKGSGSDEIENTLLFWSGVDKDQRAKAGVGILIKKQLKRFIKSWNPIN
ARIIELELEMYGRDIAIIGVYGPTDDSPIPEKENFFECLRASIEKFH
>DN10292_c0_g1
ELYMIQEQVSDFLEITSFKRKYPDIFRRSVETEEKAYLRDNGLVTEAHCDLGLTAVKSSD
VLDIMFADFQDKYEEFRKQIRDKQARELSSKHKAAFTSLLLDKRKFDNRVLDVRSEAMQA
AAAWNGRLNRTRVDSRRCMLDLQSMVVHYPRSVGVKRGQVANPPGKVGHYPIALLPGQFC
ENYKRYNPAELKYFPLNTVIYGPMKPNERHGGGSDGSQSDSDDSSSSDDSSDSSSDSSQD
SDGSLDDNATDKEGTRERQRQPLETHCKVCGGDKTRNKQDQPEVLVNCAQCAKSSQLQLT
QLMHRMPTVVLNNLNTSGTVANIRNRNLPHSKTVRIIEPSAVSSQTPVKRMKVENSATET
RTLYAPMQTPPAKKIRIDGTSEIPSKVVGNIGCSTEAPSKFVGNIGSGSETPTKFVGKIE
NTSETPSKFVGNIGSGSETPTKFVGKIENTSETPSKFVGNI
>DN10294_c0_g2
KIIQDSSIKMALQFLALTVALIHIIKFAQSIPVKATAYKPSDSHMHTSEWVQYFNQGDKG
PGNYVFSYDHDNSDSNNLQFQEERNENGTVVGSYGKMGPDGKMKIVHYVSDKEGYRTKEE
DIKSSDLQKTKTILHSDILKNLDKNKNLQNSIMSRATSTNGDTFLKAMSIGQNPLGNIPM
PEMINLKTQDHPEFDLLFNIYPHDNKQISLKKLTSSYDTGNNLFLYFPFHL*
>DN10295_c1_g1
MELNAFSSFNTCYEEELLIVRPTTTSSAVKYCPIMIATGTKTHKLNSIYSFYA*
>DN10295_c1_g1
MSSSNLGKCIPLGKSLLFALLVLACTNSYSVNGGRIPEMKTREVHRDESLKLSPNYESRS
SW
>DN10296_c0_g1
MTPILLLLVIFVLLYIYACSFKLPKNFPPGPKNFPIWGGYYQVLLENMNLPYKTFHSMAQ
RYKSNVIGMFLGPFKVVVACDLETVREVLLKPEFQGRVDAFVPRLRSDGELLGIIFSEGP
LWQEQRRFMLRNMRDFGFGKRSDSLERDLQEEVQDLIELIRNGNTDICKNRIAKIPEVFY
AINANMAIQIYSGDRKAVPEAYELGHIMAEQAKVIEATTGALNITPWMRHFFPNLIGYNV
TKKATKYAKQFIDKLISNHMSNLSDQTSNDFIDRYIQEMRNRMQIGEEYSTFSEKQLKVI
GLDMLFAASTTIPFMTAFILLLLTKYKEVQKKCQEEIDNVVGQNRLPTLQDRQYLPYCEA
TIREAMRYQSLVPLGVPHKALEDATLGGYFIPKGTMVLTSIYSAHRDEKIWDEPDKFLPE
RFIDNTGNIIRKDMTVPFGIGKRVCAGETFARQNMFVQMTGLLQNFNIDVPEGGTLPDLS
ENVSGISESPKPFQLQFSDRAYRKNNNNC*
>DN10298_c0_g1
SNDSVEGTGKKRKNKTNWTRIKSKVGRNTGQFYVNRTGKSFPAREVKAIDCSRCKMNCSQ
HYSEEKRREINAAFWSSGSYERRGDFICKYVKTNAILRRRPTTDTNKKIKKQNSFKYYLP
GENRVCKSFFLKTLDISQKTVQIAKKKEMHDSSIMHDDMNDDCEDGDENEDKDPAYSPTP
SADNSMFEESYSVQPIEDVGENENSISVENRNLVTYSNTYSEKESETIEKSNDSVEGTGK
KRKNKTNWTRIKSKVGRNTGQFYVNRTGKSFPAREVKAIDCSRCKMNCSQHYSEEKRREI
NAAFWSSGSYERRGDFICKYVKTNAILRRRPTTDTNKKNKKQNSHK*
>DN10298_c0_g1
MVIYKVLRFQKSTPNYILAKTSFCQEEFQLIPVNGVKKTKRNTSLEVAIPKKYKNILPVT
ESKKHDIVQVWSHPKHISRFLH*
>DN10298_c0_g1
MHDSPIMHDDMRGRHEPKNKTSINSLDLIRKHIESFPKMESHYCRDTSKRQYLAADLNLP
KMYELYKEKCSTEMIIPVKIHVYRKIFNTEYNLSFHHPKKDTCRTVAPTLGGQGTFCPPN
NHFGGQCVYFAPPMFQNFDN*
>DN1029_c0_g1
MYFSRMIMKIVEFIFAMDLIQLQHCTKTMSSLEKYSPTNVKFINYLYTILCTNIIIFKLG
DQLSTQQYLKD*
>DN1029_c0_g1
MTMDSTRVSVPLRVGGKKMRKRKELDALAGGKRCKRGSGEQLLSESTDEEVWTRSGRSRY
LLRRRTCASMLRACTALLVLACVLATTTVMWLFIDVREQATFLRTQLDQVVAGNQGVPDT
LQKCHSISRELQKNQTELFNRISALSQQIAAFNTQVSVVSSGLNKVEKQLKNSPELVNVA
SLSSSVASFGSQIQDLVSTTKQLKETNIRLDETSHALELNITSLKQKISDMKSTSLSPTE
VPDSNALATLSSLVNSLRSNLTNINSTLSSKLQWSSDDELRDSKSIQSLQDMNANLSARV
TTLESKSISKDLKTLQENFDQFSLKIDSRLGEMNNRLSDVQGKCTRLENDTAHLESTVNN
MRLSYSIDPSTATTVGDAVAQTSEKLKPSNVTDSLLN*
>DN102_c0_g1
ELNYLEKHRQHLEMVKEKIKSWQNEKKGSFKQGRISKVRRISLRAYLMYTTHSGFVFVGQ
FFRHLQVCQKQVEVK*
>DN10300_c0_g1
PMQVFYEYGTTKEILRALKTIGHKTTRDESRGSGVTGISVTDNKVYANCDILKHGSHDGV
*
>DN10301_c0_g1
GAAQGGGVQPPSQPSPQPQGAVSQQPQVVQQQPQVITLAQLQNLLPLQQQQPQQQQQQDL
KSFSNGPTVLSVQGLPGQFMQQSNHQQQQTSQGNVFNVVQPMQTVTIDGQEALFIPTQNM
QNMQTLLTPSGQIIRTPTSVLPTSLLQNVGQTIQFPGGQNVQVRPANIPQVVQFPSLQQT
IPVQVPISSGNGQTIYQTVHFPLQSFATSNGHVQMLPQISQLQAAPQMAQIIGPSGQVQL
AQIASHQPISQSHSSGHSGVVMQQQPATPAASSSTTSSTWSTTTVSTPSVTVQTVASPSV
VNSIEGGASIQTQNGQSLLLQQATLPQQISLSTVGNQPQVTVIPAASLANFMANQNGLRG
NSVVQLPNMQTVNVPGLGNFQLIPASALSVSTQNQLGLTQSVSPANSAPPPLIQSLPPGV
QIVSAATAQQLQQQQQQQQQDGGGEQGRWQVVGLPQVTQVTPQQQQSTSANEDESGDEKP
RTRRVACTCPNCTEGGERTIDRKKLHICHVPGCSKIYGKTSHLRAHLRWHTGERPFICNW
SYCGKRFTRSDELQRHRRTHTGEKRFICTECNKKFMRSDHLSKHIRTHQKQRIVETVLGS
NGKDLWITSSSPISNVPVKQVYIQEAATSTQSVSPEESSSGDEKMMITIHTEPEMSELAI
VDTLESPISN*
>DN10301_c1_g1
MEPGLSWSNMSTTASSSEGETESTCSDDSDEADKMEEALFGDSSVLLPQALCESPEIFNR
FLSQELWESLSDVHKKHLKNFLPKFPDDDEKEKEVTCQRLFNRENFKFGSPLVDFHKKLQ
AGYFRPDISQMRALLKKAHHRQYKQQQRRYHYRLLKSILVSRHKLLESASKGGPGVVPRT
EKSSFTPQRPSAVQQRVKRRYFQELNAVREEVGEMGPSSEDENYPDGPPMGLNKKQRRQL
AYLEQSLSPDLKPVTSTLSSKPNGLDLEQRVTPSHNPYDISDDAYRDMLVRHKKRRVVGE
EHPDLVTRGISLNDIIARCQLNRRPFQIRDPKPVPVRKPKTKPVPQVETSSTTISTEEMD
GYQSSDTDDGIADDEGEGEKVDVEGDVDDISPFLHSNSANTPLNVRKGSTPSTPSPTSSL
SCSPRGGKSGGSVMLTTRRIVKLEPPDEPITSVHLPPPQLPPPPPLPPPAVSSPVVTTLP
ALVQPKTKSKASSPISVARVLHQQPTPVAIAQPLSQPQIRTPATLSDLDGIDMMDLPVDL
EEGEITIDEYKPNLELMQETHASFFSLLRDIICSTPDHRMSLPSLQDRVKAWAESPISPL
NEWYSLCISDVSTWLTSSLAFLAGEYTEWQPEDFVPYLEYKVALKVYQWIGAGRDTDGHL
TPLCKTWLERREEMVARPIKEEELSERERLLAASPPPPRCPTDWVVTPSTFEQREDFREQ
ERLRYENPHKAFTFRQHGYESVVGPVKGMYCQTSQPPGSLKARGHSLLNDKRPNYVTILA
LVRDATARLPNGQGTRADICTLLRDSQYLATLAPDSDLNSVVSGALDRLHYEQDPCVKYE
TKRKTWIYLHRNRSEDEFEKMHHIQHKSGKPKSTRKAARSKSTSSTSSQTKSETPSSASK
ATKAKSTAASKAHPLHLQLHEQTSVSATAAAVTSIPMQVTTAATVVPTVVPAVVAPSPAV
VVSTAVSASASVAEGIHITQGNKPVIAQRVTSAAQKSLITAHTLAAAAKKASLAAAAQKP
AGDVTTAVTAASAAAVAAKVGVAAGSEGKKIISRKQKPAQTVKTAKSVKQTVQTGVNPVR
RVPDNIQAANIAVTGVRRIVDAAVKTAVTTPVTLTVTTTPVGAVGASV
>DN10301_c2_g1
SASVGGVGGVRRVSVPVPEQIKLQTQPTTRGIKTLKGGKEGTSILDPAQTQAALNKIALA
SGSIVSTQGLQSITKTITTPAKSLVKVITTQAGVRTGAVTATQMTQQQMLMLKQQLLNEQ
KQQQLQQQQQLQLQQQQQQQVQVQQQQQQQVQVQQQQQQQTQQLIVMKPAADQTSGGQPQ
MIVINQQQVLPADQQLTPKQQKHLQQILVKQQIEQANITIQQQQFQQFKKQFQIAKQQQI
LNEQQKAGKPQQQMIVLKQQQAQQQTQQQQTPQQQQQTQQQQAVQQTASEQQQKAAQPMI
FVKQQIVGADSQQITQQQFRQITQQQLQQMILVKQKQQQQQQQQQQSQQQIQQQLQQQQM
VLVKHQMEQAKIQTAGQQVKVTSAQPLTLSQLQQYQQQQQQQTQQQTQRIITASNVLTQP
RVVTSGGQSVQSVVTAANTSLLKQQAAPMVAKVVTNAQGQPVLSMESLIAHQKQHGSLPQ
GTALRVATATSKPGLPPQYTVVSVAQPRVLTQPQATTATTAGLQAGKTIQQPSAATAGNI
RMSGLNLTHIGGKPVLLASKPQSLQAQNVILASQAGSSGQTVLLAPQGLRGSAQTTTGTL
TVLQQGPQQILLPPGFQGGTLNIKTLQGLKVIPLAQTTSTEGNFDQFF*
>DN10302_c0_g1
MSSSASAGRRVSAGSGDVMRGGGEGDLPPILAKLTHTDTLYPFSQVLRLRVLQVVCGISV
LIMGAVACIADKTAVMKLGLGVPAGIFTVLAAGASIHTSRGFSGYRASSCSPGSALRVLG
PNAQIATMLTLFWSVAFSLQIALLVQCLITIQHNGRARGKETNVTVAFIQLVLSSSVLVA
AILVLRIDCLHDPD*
>DN10303_c0_g2
SRGSGEDPDLDITEHSHMHTPARGDANMSDLDRKVQHATRAAQRHCHCRAEKCDKLKVKK
VGEGRYNIAGRNVFVRLLKGRHMMVRVGGGWDTLDHFLQRHDPCQIKAVSVSRPVSPTHT
SSRAHEHTTTPMRTPAKTPR
>DN10304_c1_g1
MGGCLTLDRDESKARRRSEQIDRQLGELARQQRNIIKILLLGAGESGKSTLVKQMKIIHS
DGFTRDELCSFRPTVMDNLLSSMKYVLSGMGLLRINVASAQNKAHAQIVLSTPSCFDKSF
NVLPGVAQALQALWQDRGVRLAVARGYEYELNDSALYLFENMDRICNEKYIPSPTDVLRA
RVRTNGIIETHFKMNDVIISMFDVGGQRSQRRKWIYCFDDVRAVLFVVSLSGYDMTLIED
TNVNRLEESLNLFSQIVNNRFFREASFVLLLNKFDLFREKILYSGRHLRLYFPDYKGPDH
DVDRAALFIQHKFALRNQNAAKVIYPHFTTATDTSNVQVVFQVVMDMVVRQNLTQMTLL*
>DN10307_c0_g1
MDRNPVKLYRTITVLKRGCGMQTLRRIPNLCRIQLKHFSTKKVEEVTIPVPWGHIAGKLW
GESEGKRPILALHGWQDNASTFDYLIESFKTDRPVLAIDFPGNGFSSPGFPFLPYHEIDT
VASVRWVQLYYGWEKLTLLGHSMGAMTSFLFSGIYPDSVDATISLDFVKPAEQNKKERAD
KMGPLFDRIITLMKRSESDVGYPKQELEDRWVEATNISQKSVKKLMERGSHEIKPGVFNF
TRDVRLKAYQMHRWECSENMDIASNIKCPVLLVKGKDSKFFDWSISQCPMILDEIKSAAK
SFQLETVAGPHHLQIDNAEEVANVIERFLDGLNIKY*
>DN1030_c0_g1
MMDVKEWGTLTPQPTAMDSLSVALKGNIIPNQEYLLQGSVLDSAVDVLLHRLRGLCDNVD
SGPETFHDHEMCFSIRGTSPQPLFLRVRRALDVQDAPWQLRYIGQPEMGAGDAKSRPTIV
RSSIDIGTSSTVVDFLTELGCRLDFEYIVRGYMFCKGRMKITVSKICKMGQGKPPDSLEP
VSQSYLVELSVLAPSGQDAIADDMRAFADQLRPLVILEKVDYKRLPLSMPMPPSSH*
>DN1030_c0_g2
MKKERTADNSRPFKLAHQIVSLTGINFQRKSIIGFVELTLVPLKDHLRYIKLNAKQCRIY
RVCLNDVYEAPFQYFDPFLDICQGDTKEKSLDQFSPAHLAASLQIDPDHNAGELVVTIPP
EAIAAGVVAEGKGVRVGVEFSLEQPQGGVHFVIPDAEGTLAERGAHMFTYCYENSSRLWF
PCVDSFAEPCTWRLEFTVDESMVAVSCGDLVEVVFTPDMRRKTFHYILTTPASAPNIALA
VGPFEIFVDPYMHEVTHFCLPGLMSSLKVSAKYMHEAFEFYEELLANRYPYSCYKQVFVD
ETDMEMSAYATMSILSTNLLHSNAIIDQTYATRKLMALAIAEQFFGCFISMQNWSDLWLP
KGIATYLCGLFSKKHFGNNAYREWIYMELQEVIKYEEKYGGIVLDPSQPPAPLPTVAPAP
LPPPKAQDPGFYFPVRNIHTMSPLYLEVMRKKAHLIIRMLEHRIGHELILQVLNKQLSLA
SNAATQKVGTGLWSHMLISTNVFTRAIFTVTGKDMAVFVDQWVRTGGHAKFNLGFVFNRK
RNTVELEIRQDATQQRGIRKYVGPLLVTIQELDGTFRHTLQVEGTVAKADITCHSKSRRN
KKKKIPLCTGEEVDMDLTAMDADSPVLWIRLDPDMTLLRATVIEQPDYQWQYQLRHERDV
TAQLAAIEALQRFSTPASRLALTDTIENEHVYVQVRCRAAHCLTKVANAMTNWAGPPAML
AIFRKLFGSFSCPSIIRQNNFSNLQHYFLQKTIPVAMAGLRNAHGICPPDVIRFLLDLFK
YNDNSKNRFSDNYYRAALIEALGATVTPVISVVQQGSEITAENLSADTKLVLEEITRNLN
VEKLLPCYKLTVTVACLKAIRKLQKFGHLPNNPALFRTYAAYGQFVEVRLCALEALVDFT
KLDGRWADLEYLLDVAEEDPDPSIRHALVRMLCLNPPFSPGTPPHRLDREDLVHRLWTLF
NCMCSHDTRMRCNFVDLYHALYGSHRPNHLPIPELAALFKPQRVEPVSHEIDIKPSIEHM
DMVEPPVVRASSPPLPSMSSSGISGSRDSGGKRRAASPLPLKEAELVTDDLGVVTVEVVA
GDELNKRIKTEPVEVQVKTEYFSENSASLPGIVEGSAQSGPVGFEPGMFGQTKEPSTSHH
KVDSSSSKMKKKKKDRKKHRHKHKHKHDHKHSSKDKDKERDKDKERSKDKDKDRDRDSSR
LKVKEETLSSFSSSSPSPGPSTAGNEFTF*
>DN1030_c0_g2.p9 GENE.DN1030_c0_g2~~DN1030_c0_g2.p9 ORF type:complete len:89 (-),score=3.84 DN1030_c0_g2:67-333(-)
MSIFVLWFLSEPIFARSQPCRTNVVCDVKVLKNSQVKEGFRVYGSYKALLHSTSLRALSY
YTTLVRLLDDNTNISSLKNHRTDTDMVV*
>DN10310_c0_g1
MASGSNAPKTLEDKSIWEDGEEALGEEVLRMSTDEVISRTRLLDNEIKIMKSEVMHITHE
LQAQSEKIKENTEKIKVNKTLPYLVSNVIELLDVDPQDTEEDGAVVDLDAQRKGKCAVIK
TSTRQTYFLPVIGLVDAEKLKPGDLVGVNKDSYLILETLPAEYDARVKAMEVDERPTEQY
SDIGGLDKQIQELIEAVVLPMTMKEKFENLGIQPPKGVLLYGPPGTGKTLLARACAAQTK
STFLKLAGPQLVQMFIGDGAKLVRDAFALAKEKAPAIIFIDELDAIGTKRFDSEKAGDRE
VQRTMLELLNQLDGFSSTADIKVIAATNRVDILDPALLRSGRLDRKIEFPHPNEEARARI
MQIHSRKMNVSPDVNFEEVSRSTDDFNGAQCKALCVEAGMIALRRGAVAVTHEDFMDAIL
EVQAKKKANLNYYA*
>DN10313_c0_g1
MTLKALGENNRFTQEIEELLIDTTELHSSILVAVIGLLSTKLHKLPDTAVVQ*
>DN1031_c1_g1
MDRTLICSCLLLSCVINIASSLKLPQYIKPCKIDSGLDACAIKNGNAAIPKLLNGDNKYK
IPKLDPFQIKSLVVDHGSKQIGLKLQMKDALLTGLKQIKFTGSRMDMKKRHIEWDVFVPR
LQLFGKYRADGKILVLPIVGDGNGNITLINLNATYKLDFAKEKRSNGKEYVKVLNTNIKF
DCSRLYFKLENLFNGDKLLGDNMNQFLDENWREVLNELGDPIASPIAEIFTVILKGVVNE
IPFDDVFLK*
>DN10321_c0_g1
EQDYELKDILEQLGIREIFDVEKADFSNIDSNNNLFVTKVIQKSFVGVHEEGTEAASSTA
VVGGVKSAPPIPDQKDFRADHPFIFLITKLASDSNVSNNIFVGIFKPDNPRDGLVEK*
>DN10323_c0_g1
MGDFNAKVGKGKVEGVVGAFGLGQRNERGDRLVQFCQEEDLVVMNTWFELPNRKLYTWKS
PQDNALNIVRNHIDYTLVNRRFRNSMPSVRACPGADIASDHNPLVGKLRIRLQSIQKCQL
KPRIDVTKLQCSSIREHIHKEMSEGLKGIKEQE*
>DN10323_c0_g1
MNAFSSKYSGVSSPSFGSPGGAVLNGFVKRNTPMKIATWNVRSMFEAGKLANAVQEMERM
KIDILGVSEMRWPGNGKHHSERHITYYSGNDEPHHRHGVAVIVSKLVNRAVKNVVPLSDR
VLLLQMRAKPVNINIIQVYAPT*
>DN10325_c0_g1
MAFAGLKKQINKCNQYMTEKMGGAEGTKLDVDFVDMERKTDVTYELVDELQLKTKEFLQP
NPTARAKMAAVKGISKLSGQAKASTYPQPEGLLGDCLSMYGKKLGDDSMFGQAMLEFGEG
LKQMADVKYALDDSTKQNFLEPLHHLQTKDLKEVMHHRKKLQGRRLDFDCKRRRQAKGSN
IADDEIRQAEEKFAESLHLAQMGMFNLLENDVEQISQLVTFAEALLEYHQQCTEIMKTVV
ENLQEKCSEAANRPKVEFVPKTLADLHVEGISEGMNGTSSVFHLPPTSGNGSATNLPTNT
LGMTSHDESYTVRQQPSPQLQPDPWSSRLGGGLAAPVRASPLPSPVKGSPARTPMNPGNP
GNPGSKTPCCTALYDFEPENPGELGFKEGDTIQLTQAVDENWFEGSLNGRTGYFPVSYVQ
IVNPLP*
>DN10326_c0_g1
MESTKLIDERVLTTTEQQGREVPSSTACVVGATADVISSAACVVGASADVIGPTACVVEA
SADVISSTACVVGTAAGVISSTECVVGTAAGVTQGTAACVGGTASNVISSTECVVGTSVD
VISSTECVVGTAADDITQDTATWTMQAAAENNYWQQQSSNRQDHVDEPITVLASSTEFQE
SNNHPELQADNHHHYSQLGTGASHRQSDDHHVEITSVQSLRQSRDHHGQITSVSSLQQSQ
DHHGQITVVSSLQQSDDHHRKISVVSSLHQSEDPHGQINAVQSLQQPEGECGQITVVSSL
QQPQ
>DN10328_c0_g1
MSDQPQEAKAGDSGDANSEYIKLKVVGNDSNEIHFRVKMSTQMGKLKKSYSERVAVPATS
LRFLFDGRRINDEDTPKQLEMTNDDIIEVYQEQVGGHRWRNLVLSLWQH*
>DN1032_c0_g1
MNITSAAGIISLLEEPMPELKIFALKKLDHIVDEFWPEISEAIQKIEILHEDKGFQQHDL
AALVASKVYYHLGSFSDSLQYALGAGNLFNVNSHSEYVDTIIAKCIDHYTELRIKNYENE
KDPQEIDPRLKSVVDRMFQRCLDDGQYKQALGLALETRRMDIFEKSIRESDDICGMLSYA
FQVAMATLDCRGFRTVVLRHLVSLYRNLSVPDYVNMCQCLIFLDDPVTVANVLEKLSSES
EDSTLMAYQIAFDMYESATQQFLARVLQNLRAAAPIPSTVHVVMKVPVSQEGASTSTAVN
VASTAPPIDDPIIADPPPRDINTLTEQEKLLQSRVQNLSKILSGEVSIDLHLQFLIRSNH
TDMLILKSTKDAIRVSICHTATVIANAFMHSGTTSDQFLRENLEWLARATNWAKLTATAS
LGVIHRGHEQEALALMQSYLPKEAGPSSGFSEGGGLYALGLIHANHGAAIIEYLLAQLKD
AQNEMVRHGGCLGLGLAAMGTNRQDVYEQLKFNLYQDDAVTGEAAGIAMGMVMLGSKSTQ
AIEDMVAYAQETQHEKILRGLAVGIALNMYGRLEEADALIESLCRDKDPILRRSGMYTIT
MAYCGTGSNQAIRRLLHVAVSDVNDDVRRAAVTGLGFLLFRTPEQCPSVVSLLAESYNPH
VRYGAAMALGIACAGTGHKEAIALIDPMVNDPVNFVRQGALIASAMILIQQTEQLCPKVK
DFRTLYSKVIVDKHEDVMAKFGAILAQGIIDAGGRNVTLTLQSRTGHTDMLAVVGTLVFT
QYWYWFPLSHCLALAFTPTCLIALNAQLKMPKLELRSGARPSTYAYPPPLEEKKTEEREK
VTTAVLSIAARARRRGANAKATSSSTGHAGEASTGSAANLSASSSTQSAVAVAPEKMDVD
EAKEESDKEKLQQKKKDEKDKDEADKDKEKEKDKKKEEKKPEPNFEILTNPARVMKQQLK
VVSLVDHTSYVPLKEVAIGGIVMLRHVRAGGEEQLVEPVAAFGPKPDEDKEPEPPEPFEY
TDD*
>DN10330_c0_g1
PQQQRTTNTNNGERPTFNHYSSKPQMYNAQLPFHMHHIGMYPPPPPPPPPPMPNNSNQLE
GGGGGNNSSAPGGQFSYYQSVQHQPYGGPGQSQQGYHPGHYYYGPQQ*
>DN10333_c0_g1
MKTVLVLFVVAVSVLVSIWNRREDHGKCKSFSEIEGFDVEELILKDEEMQDFEGGSSAVL
CTEYKLKNIESVIDELNFNDTSKFNGRDVSMRTQLSYKSVEKPFARALLKRCGSSERFSV
VTLKFQGSQIDGVTFITVVAAKNNFKEQMGYARISKGGVQQDHVTLELRSERGCGFQYEV
NVYGLANHSNYFDSGNQ*
>DN10333_c0_g2
RFELFNAAFRLKYMPSLWKVAEVIMIPKPGKPQNHLNSYRPISLLPILSKLFEKLLLIRL
KPILQERALIPSHQFGFRSKHSTIDQVHRITDVIEKTLESKKVCSAVFLDVAQAFDKVWH
NGLCQKLDQLLPEFSQLLKSYLDGRYFRIKQGDNYSTLREIKAGVPQGSVLGPILYLLYT
SDIPRPEGVTLATFADDTAILSVATNVEEATERLQDAVGEVHAWTNRWLIKLNETKSVHV
NFTNKKIEYIPLHINGNIIPHSNTAKYLGMTLDVKLKWKAHVKKKREELGIRFKKMYWLL
GRNSKLSIPNKILLYKQILKPVWTYGIQLWGCTKPSNVQIIQRFQNKVLRSIVDAPWYIR
NADLHRDLQMETVASTIGKFASNHEDRLHQHENIEAIQLLDVRSLVRRLKRSKPHDLVK*
>DN10335_c0_g1
MDHDKQYIYECSVGEKLVNTKWKIQNRNFERTAILITPLKLSMVILIIHHTFSMELK
>DN10338_c0_g1
MESREHYEGDNSKKGLSTREALLKLSSGVSKILNEHEESRRKQSKLSFVFNVLHHSSDDS
LLCWISLSVIVLEALLLIATSLVETDHSRFLYLGLQGLIVLLLVVFNSAFVLWDRYLRTI
EVPQRVRGLVKFIEGI*
>DN10338_c0_g1
MIFMHMQFTIDKLTCICSSFLNWHSQSSTRVHFQNSQRLRTIKYLETRHKANSRLEKVHI
ACTLKYLQ*
>DN1033_c0_g1
MAFDGNKNVGFHKKIDPHFGTKACHNGQEPEQWVYMDCIPPICMSSTFKQVEPTVTKFEY
GRGGNPSRYVLERCLAGLEGSKHAMCFSSGLGALACIASLIGSGDHVLCVDDLYGGINRY
FRTQAIKNGIETTFLDADDPEKFVAAMKPNTKIIWLESPTNPTLKVWDIEKISALAKKKS
KDVIVVVDNTFLTPYFQKPLELGADIAMYSTTKYLNGHSDVLMGSIALNDDKIYEQLHYN
QNTNGIIPSPFDCYLVNRSLKTLNIRMEEHMKNGLAVGRFLETHPDIQQVVHPGLPSHPR
HALALRQWAGCGGMVSFYHKYGLEESKTFLKNIKVFTLAESLGSHKSLAELPCMMTHASV
PAEHRALIGISDNFIRLSVGLESIPDLLSDLDQALRSMRK*
>DN10340_c0_g1
HSLMYNNHGGQNQQWHSLMSQQPNNYHNDFMQQQQMHNQQNNFINHQQQQVHSLMNQQPM
NSFATINNHRNYPSVNSGNSQQQGFILNQQPGVNSYQPDVYQQHQQPQVNQLMRNDSVGE
FYLHDPPTPQRRTWGQPPPESHVPWTNSHSNHHSHSSSSQQPASLSSSPHTHTGGGFMLH
HNGSGGGGGDTGGYKTSPPSLAPTPPPRRVTHAPLPTPPVDDMEPQSISFIGADEDELNA
GLNRIHITSGSRTYRIPSPTRTHTPISRSSFTQQQAGQRTPTVHAAPNSQPPKSPHATAP
PTATDKGFYISFDDDTPPKRPKPPLRVKRMSPKKERALTQVLDALTQQSHIPNNNNNEIV
SPTRLKDHMTPDPTYSTSRGPAQRIAEPLRVPPTSSQLNNEDDDGSPGVGLIIGSELLNP
DPSALDEMERKKERILLLSLQRRQAQEEAKARKENEAARRKENEKRKEEERARKKEEERA
RRAAILDQYKLKKAIEEAEREGKNVDKEFLNSLKMGSSSAGMSGGPPKMRSRTQPARPRP
KTIHIDTGTSDQHDGTLTPARGKKGSSSNLSGSSCDQDSLLYRYGDTDSGLGRATPPRRA
PSPGQHPPSPSGPGSLPAHRRRYDDTASESGSDYSGPRLYKQPATKSNKGIILNAVEYCV
FPGVVNREAKRRVLEEINRSEAKHFLVLFRDAGCQFRALYSYCPETEEVAKLYGTGPKLV
SDRMFDKFFKYNSGGKCFSQVHTKHLTVTIDAFTIHNSLWQGKKVNLPSKRDMVLVI*
>DN10340_c0_g2
MWCAISRLFNNQTCQKKSVDEDSQNIVMDRGDSRRSGAPYEGERTDTYDTRQAKQRATVK
WLMSKAFNNSVPENIREPFYRDHEDQEHLKPQLMNLLANAELYCLALGNIYSDPNYHNMN
HSGVLQVLLRKGVFVSDTAPTETVLIQTNPLKMSAHLSVMEAVMCLYAKEVATPDRVLAA
VQRFTPNRPPAAAPADHEHALLLWVRHAVAGLRERMVEESPPESGEPEFPKIGDLQDLGD
GALLAGLVAFYCPEELPWQNITLNKVPSMTDRVRNLLLVYEFCQNSLPYSVFHMTPEDVC
YMRESMKQNLLVFLADLFNVLEIHPAKCVRFDRNSASLTQAYPRNSQGVAHKRCLPQSVS
AIPDLRSSLDSHTSFSGMPLVSSGGLKKSHSIHQTEAPPMDSREEAFVVHRGKGVPTLSS
VLHEGSNGGAATSTRAKMDAAGKPSNWEDSRRSSYAGRRSRRNSLSEDSQLTLENFGGSQ
ENLQFLGRNPDKEPAVHVGRRDSSASRSSLNDNKSTNLHNALQQEPNGDVAHADVKKSGV
RSFVEAAKPTSETIEDVISRMSEPANDRASPSQVKKTTFATLPQSTTTWQQQQQQQQRPS
GDSQSETESADGQGGIMGSQLLNIRLKLEEKRRRIESDKRRMEAVMSRQRQKVGKAAFLQ
AVTKGQNQPGQKTNTKFAESDSVRATNGDEPDLAENLQRPISIQDITDVEQKWLSDNENE
RKTPDIDSMDLETCQQSIAQYNSSLQEIQQDLQRLNQSQMSPPPQQQQQQQQLSPQPLQQ
PAVQPPLQQPQPQVQQNVPMASFATLHQQNNYGNRVAPQMNNFSPQQQQQQQQQQQQH
>DN10340_c1_g1
MRESLFSLDGWGGQHVNQDSSWDIPPSPEPSSKDNNGGTTMPAWKPNINNGTELWEANLR
NGGQPPPAVAAKTPWGHTPSSNLGGTWGEDDDMGDASNVWTGVPAAGAPAAQWGANSGPP
TNAGPIWGAQPKKEAEWGGGGGGSNWDPRGGGGGIDPRDMRANSAAAGMVDPRDHMRVIE
QRAMSGGGSDVMMRGGGGGGMSGRLNNAVVGDQMWGAPPQQPPHHHQPQHHQPQPPNKMP
LNPPNAPVNQWPGPPPKDMGMPGVGVGVGGVKPSSGWEEPSPPAQRRNIPNYDDGTSLWG
SQQPGRSAAMQGVQGVGGQGKVSHWKEMPSPATMGRGSIQCPPGIPQAPAPSAMPVRMPA
NIKSDAPLWGHTARNGSWEGGHEVVAGGGWGDEKLGGGGMTPWNEPPLSQTPWGGQKPKN
PMNPSWVDGADVDPSSWGHPPKQPLKPLTKEIVWASKQFRILSEMGFKKDEVENALRTFN
MSLEDALEYLNTNQALGGGGDWGRGRGGNRHQDMVEPPSGSAFDHPANTPPFANQRFNPQ
QMPFGAPPGASGPGNGPNQLNSAGNSNLSNITPAIVQKILQQPPPPQQPVNTQPTISYPL
PSSRNVPSNQPSAQQLRMLVQQIQLAVTAGYLNHQILNQPLAPQTLLLLNQLLQQIKVYQ
QLQQQQHTIQQQNTMGKGNSNLLAISVQITKTKQQMVNLQNQISAQQAIYVKQQQNPQQQ
QQQQQQQQHHLAQQPAQDFFKQNMHDPLQALQSNFGDISLKESQSQQQQSRLAQWKLPSL
SQDKDDPAQTDFSRAPGSTAKGQGGNSSPNPLNPLLSQPDTTWSVGRSSDTGWPDSNNDL
GGSSADKDWPAVTSASQAFTDLVPEFEPGKPWKGNQMKSIEDDPSITPGSVAVALPLKDS
DMFGAARGGNGSGGGKTSPTASNAMSDMPLPSLSLSSSTWSFQPTSSAQSSFNSPLAKMS
SNSGGGGMKGNGGGGNGGGGTWGDGGGAGHQGSELWSNPPKPRQGPPPGLSKAPPTSTAS
NGWGSLSGRWGAAPQAANQGSSWGSTWLLLKNLTPQIDGSTLKTLCVQHGPLQNFHMYLS
HGIAFVKYNTREEATKAQGALNNCVLGNTTIFADIQPENDILCLLQNLSQQSSGGGGVGG
GGWSMGGRGAAQGGKSAPPPTDTWGSTSSQLWGGGNAGAGVGGGSSLWGGSALIDAAPVD
PHRTTPSSLNSFLPPDLLGGESM*
>DN10340_c1_g1
MTLSSSFVTLRSLHTSSTTTAVLMYYYSLQPSPTTHIHTNTFCYYFNDS*
>DN10340_c1_g1
MAKSKIEFFTLEAKKVMHSSSLSLIDTQYYYTPVDTIDGIGARGGGGVNRGMADNNDEVG
*
>DN10340_c1_g1
MAKSKIEFFTLEAKKVMHSSSLSLIDTQYYYTPVDTIDGIGARGGGGVNRGMADNNDEVG
*
>DN10340_c1_g1
MPAWKPNINNGTELWEANLRNGGQPPPAVAAKTPWGHTPSSNLGGTWGEDDDMGDASNVW
TGVPAAGAPAAQWGANSGPPTNAGPIWGAQPKKEAEWGGGGGGSNWDPRGGGGGIDPRDM
RANSAAAGMVDPRDHMRVIEQRAMSGGGSDVMMRGGGGGGMSGRLNNAVVGDQMWGAPPQ
QPPHHHQPQHHQPQPPNKMPLNPPNAPVNQWPGPPPKDMGMPGVGVGVGGVKPSSGWEEP
SPPAQRRNIPNYDDGTSLWGSQQPGRSAAMQGVQGVGGQGKVSHWKEMPSPATMGRGSIQ
CPPGIPQAPAPSAMPVRMPANIKSDAPLWGHTARNGSWEGGHEVVAGGGWGDEKLGGGGM
TPWNEPPLSQTPWGGQKPKNPMNPSWVDGADVDPSSWGHPPKQPLKPLTKEIVWASKQFR
ILSEMGFKKDEVENALRTFNMSLEDALEYLNTNQALGGGGDWGRGRGGNRHQDMVEPPSG
SAFDHPANTPPFANQRFNPQQMPFGAPPGASGPGNGPNQLNSAGNSNLSNITPAIVQKIL
QQPPPPQQPVNTQPTISYPLPSSRNVPSNQPSAQQLRMLVQQIQLAVTAGYLNHQILNQP
LAPQTLLLLNQLLQQIKVYQQLQQQQHTIQQQNTMGKGNSNLLAISVQITKTKQQMVNLQ
NQISAQQAIYVKQQQNPQQQQQQQQQQQHHLAQQPAQDFFKQNMHDPLQALQSNFGDISL
KESQSQQQQSRLAQWKLPSLSQDKDDPAQTDFSRAPGSTAKGQGGNSSPNPLNPLLSQPD
TTWSVGRSSDTGWPDSNNDLGGSSADKDWPAVTSASQAFTDLVPEFEPGKPWKGNQMKSI
EDDPSITPGSVAVALPLKDSDMFGAARGGNGSGGGKTSPTASNAMSDMPLPSLSLSSSTW
SFQPTSSAQSSFNSPLAKMSSNSGGGGMKGNGGGGNGGGGTWGDGGGAGHQGSELWSNPP
KPRQGPPPGLSKAPPTSTASNGWGSLSGRWGAAPQAANQGSSWGSTWLLLKNLTPQIDGS
TLKTLCVQHGPLQNFHMYLSHGIAFVKYNTREEATKAQGALNNCVLGNTTIFADIQPEND
ILCLLQNLSQQSSGGGGVGGGGWSMGGRGAAQGGKSAPPPTDTWGSTSSQLWGGGNAGAG
VGGGSSLWGGSALIDAAPVDPHRTTPSSLNSFLPPDLLGGESM*
>DN10340_c1_g1
MTLSSSFVTLRSLHTSSTTTAVLMYYYSLQPSPTTHIHTNTFCYYFNDS*
>DN10343_c0_g1.p7 GENE.DN10343_c0_g1~~DN10343_c0_g1.p7 ORF type:complete len:59 (+),score=8.49 DN10343_c0_g1:1682-1858(+)
MKKAQISFRLGVIIRCQYSVDAIQFISRGGNSGGRWGATAPLIFGKKSTDSGKINANL*
>DN10343_c0_g1
MTCINPTNKLISSNEFSESDKSTGKFRSIRKIQQFRSRFTILVFLRNLFCSQSFLASYLN
ILLWT*
>DN10343_c0_g1
YRMKMMTMNLGMYNGGNAGSIYGTGSDSYCMTRYEDTHHLHQGVPNSYTNSFEDHSSSND
HYKASPGKNDQGKYNQLYYSIPEGGYQGNEFQDYSMLPTASSSCVSGQKDLQDAADGFYN
AQLPSQVQEPVNIITSNGLSYTNLDYSNYPKSEPDHHGHNYLPDCTHHHYHHHTTKVERT
SSSQELHPAFAEYPGHIPEIDTGQYSASLPTSGQEYHHVKEEDTRLQMSHHGVVDHYDFN
HQRAAHPHQQSAAVPTYKWMQVKRNVPKPAVPKQSPTPDYQTTSYVSGNLVGPGTGPLLG
GHGGSLLGPNALLNNSGRTNFTNKQLTELEKEFHFNKYLTRARRIEIASALQLNETQVKI
WFQNRRMKQKKRMKEGLVAAEGLTGVNSNGSQSCVLSGTSSTSNSPTTAILSEDGRDT*
>DN10344_c0_g1
MTEDALVSKYSFLAEWFDSESYLTKTFLLFFFPFDGTLELFDIKNRRTFLKRNTAPGIRL
KDLYLGNTVEVYSRQLKIIDYGDEMTKNKMVISLQKTFGMIKPDGVKHKGNIFRTIYNNG
FIISKLKMAILNKEQVANLYENHIDKPFFSHLIEHIISGPVIAMELISDRAITNWARLVG
PSDPEEARKSAPKSIRACFGDSLSHNAIHRAVNEEEFQRGIDLFFPTNPTDMKRSPSNSA
KFKNTTCCVIKPCAVKDGKLGDIVSAITENGFEITAMQMFFMDRPNAEEFYEVYKGVVID
YQAMVNHLMSGPCVAMEIRVPNNENAAVKFREFAGPADPEIARQLRPNTIRARFGKDKVE
NAIHVTDLPDDAPLEVTYFFKILAMSV*
>DN10345_c0_g1
MSAHEIGYHYVGVSESERERERVSVRERERVIEKGVPSIAVDFRGNYNYFYFFRC*
>DN10347_c0_g1
MMSGIERLPVEVVAEVLGWLSAEDLESASGVSLLWCDVVNDLLLRQKGAAVLRPGTFRTL
SDLPLSLDRLSLIGLTSFESVLPVCSNIKELLLGNDEPPDRPFDPGQLANILKSAQKLTA
LIFKHVIVDERIMKTVLHEASQSLKSITIYSSSDVNVETRQVFAPCFVEFKHVRKYPNSS
TVEMFAAYSTPDRVEEEVQVPSYVTKLKVKSRALAASAFQFLKRCPKLQELVLTEAVELN
DKAIDDVIKLRNLRSLQVEGAGKVTAAGWSRIFGCRNISRLSLSRCSGLTDYAFREAVAA
RSCLQLDLEGCKGVTGSGLASLLPLTRELDLKFEYSDDLVEGLSNGLKSEDNLPPKRLSI
TLQRATDVAELEPMKVDLFNKCISQLCRERLIDFRFQELFISFRLAFYCP*
>DN10347_c0_g1
RNKYYELEKRVLEVVQLQGNRSGNSSEGTRKLCNVKSIYTFYYEFSFFIQYFKK*
>DN10348_c0_g1
MMVISILKIPIVVTILQVCNSIGQECVLSLHKDLPRQHEPLYFTKNGDVLDILMPQMVGE
DGLMTLQSGQQLVLSCAGRNNKLVVSGASATLTKCAGGIMLNVDNRPFPTYQLECESPVQ
AMLQITQQTCAKGKGHELRIGFEKPNLTLHQHMISTSYWNSAMNHLWNLWSSFIRKPRTR
ATRKTSDWINMVTTCHNMNNSESFYSSHIIYGSSLKGAELRVLRPHFQLGNLRLYSHFNP
DAFYKKSHQWEILNETLGSLQADKALRNNYISRGHLAPDADFLFGSWQYVTYFYANSAPQ
WHSINSGSWQQLEKQIRYFAMNTKSNLLITTGTYGVMTMLSEKKTYKEIFLHPDGKQMPV
PKYLWKVVADPDKQACIAFVCLNNPFLKRVPSRLLCPDICAKAGWNSFNSLSKGFTYCCQ
MNKLRKRIPTIPYTNCRTLLVGLKAFYN*
>DN1034_c0_g2
MQDTRAEDHKTQNINNSGNLITKQGQANEFEKSRNEAFDVNLSLFEKHDAKAPCREPMAF
LKDLDDDIDRKFSKANQDQAKSLSVESGAEKRDLCSLDDNRPLNNDNYRLKSDTKESSVA
NERGPANSEGGADNNVGLKVKSEMKGSNALTEKANDLGSRHAGKSSNDVGESTEKPDRKN
STRLSIACAQTNIPRMGSAQSSSAGKASRLNPTSSATLEKASAKLGQLGPSSKIPKPVRS
RQSNVGLQQSSGKLTHSCRTVPANERYLPAQAKRQRQSSVGPAGANKQAHDNANANDKRN
TDEQRMDAGRSRIKPSQSSPIRKYDALDVILPAKKAGGETTDNGGIENLMGDLESLESTT
NYEYSSQNKGPESRNQYLIWLSKAISEKMLNICKLDEYFNNYKSTFQLSNSNSDDISNVS
GDVEGTLGVFQKLIRKVSDLYEQNQCQKSEMSKMTARYELAHNSDSKKINLLESQNTDLV
NNMKKLSQCLDEEKAQLEKLKTGGIPALKKKLRDVEQKLKRWDERQKDQIQKLRNLEMSC
KQKNLDAIDREMKDIRSLCDDLFEENTSIKRELQKSTEQQNQKLTRMIDDSEEIKEIREQ
LATLRIKYQEEVNRGKKFLAEHQQTSTKLKDTETKCKKLSQLIEETKTEIQAKSDEYEIF
KKNMEEEKQMIQTELQACKVTKQGTLDENVMLRAKMEALMCKSNKVTNMEKESQEIEHQL
KCELALRDEQIMQLQEQIRELIKCKDLNPKSKVHKGSFDQCQVNHERANLAAQIIDLQRH
VDELANHNLELQKLLSERNVELEQRDQIVRLQTDVLKIRDELIELLRSKDSKHEKDVEEL
STMLLEREHAIEKVKKNINSYLQIEPHRTNTEPHLLRPFLPWPQNIHLISSLQKDQNRMI
P*
>DN10350_c0_g1
MSSGSGSQHHNSHRSASTSFATRPGNSKNNNNTNHLNNNGSHLVYVEDLVGGGDSNHSVT
SSQGKTSG
>DN10350_c0_g2
GGGVGGCGGGFSTVVSSLTLPAIATRSGGYLRNHNHHRQSRELFRSRFDGHSHSNVNNNH
HNHNNSNNRIVSEGSGGSGGGGGCANAHSHTLHTHRVTKPRIVRTLAANTGTGNSSLGHS
SNDKKARQGSLSRLHSERGEREGRPLSGGGVRRGSLTGAATSRSVTNLTADSSPHRGRGG
GKSVQPPQPVNGNAASPSSSPVRGQQPGAASVPPEAVDLPPGEQPAGVAGGEDGLQPDKL
SDQPEQQPSSEDDEEKAVGVSPDGRFLKFEEEIGRGSFKTVYKGLDTQTGVAVAWCELQE
KKLNKSERQRFREEAEMLKGLQHTNIVRFYDYWEVTLTKRKYIVLVTELMTSGTLKTYLR
RFKKINPKVLKSWCRQILKGLSFLHSRSPPIIHRDLKCDNIFITGTTGSVKIGDLGLATL
KNRSFAKSVIGTPEFMAPEMYEEHYDESVDVYAFGMCMLEMATSEYPYSECTGPAQIYKK
VVSGVKPQSFEKVENPEVKDIIERCIRLRRDERPGIKELLNVEFFAEDVGLKVELVSSRE
EAVASEASRVEFRLRVLDPKKRSHKHKENEAIQFDFDMAADNPDEVAGEMAKSGLILEED
ARTVAKLLLHQITTLTREREERKEMLLQPGGGIQATGSASEEMLVNMGNDPNFIPTQSNT
FSAQQQQQPTTTVYAAATTGQQQSQAAVNQQQQHLIQQQMQQGGTLVEQQPSVNVQQQTY
SAVVQGQQQQQIYSDQQQQSIYSVDQQSSNQQQNQQPVLTHQQSTTNEQSAFNQQQQLNQ
QQQQLNQQQQRLNQSQQQLNQQISQQHQFVQQQSVNQEAGLSQQQFAQQNQQDSSLAQQQ
QQQNEVNQQQQQHVNYQQQSGNEGGGVLMHGQTQMMAAQQQQNHQDMQNHLQEKQSMHQL
VNPQQQMPTIHQSDQQQMSHQAYYSQPIQTSVIQHQPTQDMQQSHVLPPVEVTSVPNQQQ
DIFPSHQAQSLNQQQQQSSAPTPTVTNVQQFQQQQPAVVNSAQVVQQTQVGSQQQQQTNI
QQQQQPSVQQQQPNIQQQQQPNIQQQQQLPNIQQQQFEYQQQIINQNLQTSSNQIAGQNN
QQTASNNQQQQNSNQQQFQPQIQQLPMSHQTAFDQQQIMQQQQHEPSVNVQSNQQTPLQS
VQTNQPILQTQQVAHSIPPQPQQHLEYQSQQQQQFSQHPQQIQVPSQQQAQYQQQNAVVS
NQQQQAQSQPQQHHQPSVQNQSQIVHNMDYNNLQQSIQQLVGTLPPEVSSQAATDYQKAT
PDAQVQQSGVHHQPQQVFQDKVDYSNACQQQQPQSSQQMSQSQQPVQGHRSSVCQVQIDQ
NNSLASSQVQPATIIQQQHLQQQITPSNVEYTQQQVPQQQPQQIPQNIEFQQSQQIPQKV
EFQQNIENAPQQQTTQHVLQNIEYQKSQQILQNVEYQQMPPHNVVDFQQPQQNQQQTQQN
QQQPQQIQQNQQQIQQNQQQPQQIQQNQQQIQQNQQQPQQIQ
>DN10351_c0_g1
FFTNCFNYASTADMMAYGSLWSESFNCHAIFVLETNRKRWSLFTSIIDLWAGTISSELQA
SQRRNNFFLRKETTFKRIS*
>DN10351_c0_g2
MQSTNQQASKLSITKTRSSTYLQLALINFANDHWSSTFTSWHEVQSRKRHFFKECLLEND
FQSLLFSKRIHCTFNHDTEWPSQSFFPSPDTSVFFH*
>DN10351_c0_g2
LFEPCVCVCVCVHSLCWCKFLRMSDNQIAVASCRIRSLSYSYSSTMTVSTHNLIFVFAIF
LLFAVSIDSIRVKRQGYLFHKQPIVAPAPIYGGAYPGLALVPAKPKPSKDKQDLSKIPGN
PGVDFPLFHDVPPTNFHCGQVPAHPGIYANVETGCQAYHICHDGREGHQGASFLCPNGTL
FNQHEFACDWWYNVNCAEAPKLYSLNLDPLKNPYAPKPKKEEEPAPAPLNPYHEPQYYPH
RK*
>DN10354_c0_g1
MNGQDKDTVPPRRTGRSGPFALSELIEGRQFEVNEHDYCEDDFENSNEDFRPEEIEKYVN
FDALDLDVDENDKVICFADLRKKMTEVTPDGRIMKRIKKHSVSEIVPQNAVVYYHYSGYV
NLQEEPFDNSYLRGRNPQRLELGSGGVILGLEIAIKTMRKGEVSQFILEPEYAFGKLGCP
PRVPPEASILFEIELVDFVEVSDADEISKVDLYNDNEDVPTKFKRMYTAAKQAHSLGNDF
FKKTNYKTAAVKYRRARDILLDTICQGDEDEKTKNHLLLKVFSNLAICYNKLNKPGLVCI
SCRDAFYYNEDGAKLNPKLYYNWGLALLDFGEYAGSRNKLLSALKLEPNNSEIKEALIRL
EEKQKIYNEQSKIMYRKAFGYNDDTKAAKDEKENTDAKDKIISMLKEKFEEAKTGKTVEI
MLPNVVHDSILEVCEELSTNNVNYLKRGNKLIISKTAMVWDRRN*
>DN10355_c0_g1
IDNLQEESESIDNESIKHFPSTQGSQQHSYNDGNNPENNESILKTITHKSSKSVDEDVSN
AKGRDQSEYVKEKGGISLDDPVILDDKVVLNDNSQRFITLNELSSPASFRDVMLRDEQFD
VQKQIEPFGNAREEKGTEELCHDCDLGMLPVTSVASGKMDGSHSAFRQPHAIPEASIQFA
DVPPEKDLRVDGLRLAEGSFLFSYLGELLSWLQPNDFPVELMRNALKNQISIIDLISQSL
KVEAGFIGCIAIGVSLALAAPIVVLAHTCYRFRRSDEDDQPIGCAGNCRRRTLVFFLQII
IFLLFIGTVAMLITNQQVSSAVLQTGDVLKTVLDDLDSFLRNAHHQLHFVISKHLDQAVQ
AVNGDLESVEPLLGQPIQAELSRETGVDVALESLRDIAQDVSKVGESVEQVQLAAGLLSE
[truncated: 102,601 more rows]
