# Supplementary material for: A pipeline contributes to efficient identification of salivary proteins in short-headed planthopper, Epeurysa nawaii
Source: Sci Rep. 2024 Mar 14;14:6225. doi: 10.1038/s41598-024-56896-4 (PMC10940699; doi:10.1038/s41598-024-56896-4)
Supplement: Supplementary file 3 — Supplementary Information 3. [file 41598_2024_56896_MOESM3_ESM.xlsx]

## Sheet: Sheet1
Table S3 Expression patterns of salivary gland-high expressed genes
Gene	FPKM (gut)	FPKM (residual parts )	FPKM (SG)	SG-specifity	Signal-peptide	Anotation
DN261_c1_g1	237.96	40.51	91110.9	Y	Y	AQP26311.1 mucin-like protein [Laodelphax striatellus]
DN180_c2_g1	231.69	78.49	82181.8	Y		AAS88902.1 mucin-like protein, partial [Laodelphax striatellus]
DN4866_c1_g2	188.91	17.73	53867.6	Y	Y	--
DN1150_c0_g1	157.41	22.7	39362.1	Y	Y	--
DN48775_c0_g1	157.33	0.1	29063.2	Y	Y	NEU32718.1 hypothetical protein [bacterium LRH843]
DN35468_c0_g1	48.53	20.76	24170.4	Y		--
DN5079_c0_g1	57.29	16.06	22390.9	Y	Y	XP_022189698.1 uncharacterized protein LOC111048141 [Nilaparvata lugens]
DN849_c0_g1	24.49	2.36	13148.6	Y		--
DN22237_c0_g2	109.84	556.84	11162.1	Y	Y	AGZ04923.1 odorant binding protein 4 [Laodelphax striatellus]
DN34284_c0_g2	1.04	0.1	11158	Y	Y	--
DN11138_c0_g1	32.4	13.55	11057.9	Y	Y	--
DN5769_c0_g1	3.29	1.11	10649.4	Y	Y	RZF38238.1 hypothetical protein LSTR_LSTR005599 [Laodelphax striatellus]
DN849_c1_g2	29.01	7.66	10631.8	Y		--
DN57121_c0_g1	26.47	11.86	10474	Y		UUG47375.1 mucin-like protein [Laodelphax striatellus]
DN4008_c0_g2	22.2	2	10349.1	Y	Y	--
DN28693_c0_g2	37.24	5.23	10237.8	Y	Y	--
DN207_c1_g1	29.66	4.45	9621.81	Y	Y	XP_039294817.1 uncharacterized protein LOC111051577 [Nilaparvata lugens]
DN53648_c0_g1	12.49	30.1	7605.89	Y		--
DN54417_c0_g1	25.27	30.1	6333.21	Y		UUG47375.1 mucin-like protein [Laodelphax striatellus]
DN66_c5_g1	12642.6	11218.1	5259.21	N		YP_009987532.1 cytochrome c oxidase subunit I [Epeurysa nawaii]
DN820_c0_g1	0.93	0.37	5170.58	Y	Y	--
DN2799_c0_g1	36.41	14.33	4688.43	Y	Y	--
DN547_c0_g1	4.4	2.36	4659.77	Y	Y	--
DN27787_c0_g1	10.64	5.16	4651.05	Y		--
DN1555_c0_g1	4789.38	13175.9	4234.76	N		AGJ26477.1 vitellogenin [Laodelphax striatellus]
DN34284_c0_g1	0.91	0.1	3991.12	Y	Y	RZF38239.1 hypothetical protein LSTR_LSTR005600 [Laodelphax striatellus]
DN1922_c0_g1	0.1	0.57	3931.36	Y	Y	--
DN3008_c0_g1	1.35	0.1	3654.03	Y	Y	--
DN1317_c0_g1	1.44	0.31	3632.24	Y		--
DN596_c3_g2	10589.7	8117.31	3529.48	N		YP_009987542.1 cytochrome b [Epeurysa nawaii]
DN32911_c0_g1	6.03	0.1	3327.05	Y		--
DN593_c0_g1	1.36	0.37	3136.2	Y	Y	RZF43559.1 hypothetical protein LSTR_LSTR012839 [Laodelphax striatellus]
DN3011_c0_g1	0.43	0.38	3088.21	Y	Y	--
DN3834_c0_g2	9.36	3.21	3040.14	Y	Y	--
DN34284_c0_g3	0.85	0.1	2915.15	Y		RZF38239.1 hypothetical protein LSTR_LSTR005600 [Laodelphax striatellus]
DN215_c0_g3	1.1	0.33	2587.16	Y	Y	--
DN108_c0_g2	370.96	137.05	2456.75	N		KAG8237406.1 hypothetical protein J437_LFUL016222 [Ladona fulva]
DN4601_c0_g1	0.17	0.45	2402.87	Y	Y	XP_022205672.2 isoniazid-induced protein IniB [Nilaparvata lugens]
DN108_c1_g2	503.05	291.39	2400.95	N	Y	XP_022672560.1 uncharacterized protein LOC111255160, partial [Varroa destructor]
DN497_c0_g1	0.1	0.1	2363.81	Y		--
DN578_c0_g1	0.1	0.1	2339.89	Y	Y	--
DN436_c0_g1	0.37	0.7	2148.51	Y	Y	--
DN10395_c0_g1	0.66	0.1	2084.21	Y	Y	--
DN3361_c0_g1	7024.89	1671.05	1948.58	N		XP_039286565.1 ADP,ATP carrier protein 1 [Nilaparvata lugens]
DN2578_c2_g2	0.1	0.1	1818.81	Y	Y	--
DN22141_c0_g1	4803.82	4448.58	1796.44	N		YP_009987532.1 cytochrome c oxidase subunit I [Epeurysa nawaii]
DN2076_c0_g1	0.1	0.62	1780.69	Y	Y	--
DN16062_c0_g1	14.25	0.1	1730.2	Y		--
DN2869_c1_g1	0.1	0.1	1695.79	Y	Y	--
DN5365_c0_g1	0.68	0.1	1678.55	Y	Y	--
DN97292_c0_g1	1.12	0.76	1639.75	Y	Y	--
DN5564_c0_g1	2856.69	1624.85	1558.18	N		RZF48658.1 hypothetical protein LSTR_LSTR010748 [Laodelphax striatellus]
DN205_c0_g1	4585.23	5578.59	1489.51	N		--
DN3441_c0_g1	0.1	0.1	1390.09	Y	Y	--
DN861_c0_g1	0.58	0.41	1348.43	Y	Y	--
DN4601_c0_g2	0.13	1.55	1342.23	Y	Y	--
DN108_c0_g1	345.71	182.69	1267.49	N		RZF38733.1 hypothetical protein LSTR_LSTR016873 [Laodelphax striatellus]
DN472_c0_g1	0.45	0.73	1247.83	Y	Y	--
DN64962_c1_g1	1.15	0.1	1142.6	Y	Y	--
DN48560_c0_g1	5.66	0.1	1139.69	Y		--
DN33315_c0_g1	2875.4	1342.15	1116.77	N		XP_022194513.1 60S ribosomal protein L37a [Nilaparvata lugens]
DN33807_c0_g1	3.31	0.1	1066	Y		AQP26312.1 mucin-like protein [Sogatella furcifera]
DN1366_c0_g1	0.07	2.23	1026.5	Y		RZF33004.1 hypothetical protein LSTR_LSTR006258 [Laodelphax striatellus]
DN197_c0_g1	0.68	0.1	1007.17	Y	Y	--
DN3630_c0_g1	5.92	16	1002.8	Y	Y	--
DN3437_c0_g1	0.55	1.66	993.43	Y		XP_039295387.1 uncharacterized protein LOC111045042 [Nilaparvata lugens]
DN3366_c0_g1	4413.71	2163.24	982.39	N		QIQ19553.1 heat shock protein 70-3 [Sogatella furcifera]
DN8137_c0_g1	1.09	0.1	955.04	Y	Y	--
DN718_c3_g1	2353.63	1172.6	903.79	N		RZF32154.1 hypothetical protein LSTR_LSTR004017 [Laodelphax striatellus]
DN67214_c0_g1	0.1	0.1	875.22	Y	Y	--
DN18488_c0_g1	0.1	0.1	839.95	Y		--
DN1356_c0_g1	8.04	3.25	834.48	Y	Y	--
DN504_c1_g1	5930.57	5621.25	821.69	N		WP_191113207.1 MULTISPECIES: actin [Gammaproteobacteria]
DN33547_c0_g1	0.61	0.47	817.49	Y		AAS88902.1 mucin-like protein, partial [Laodelphax striatellus]
DN4622_c0_g1	2482.97	1755.15	786.26	N		RZF35682.1 hypothetical protein LSTR_LSTR010003 [Laodelphax striatellus]
DN39_c0_g1	3.02	3.36	783.07	Y		--
DN7575_c0_g1	2.11	8.11	780.45	Y	Y	--
DN1019_c1_g1	0.74	0.78	768.67	Y	Y	RZF47888.1 hypothetical protein LSTR_LSTR007885 [Laodelphax striatellus]
DN1300_c0_g1	1.67	1.06	740.92	Y	Y	--
DN2033_c0_g1	1550.64	928.93	736.92	N		XP_039278020.1 eukaryotic translation elongation factor 2 isoform X1 [Nilaparvata lugens]
DN260_c0_g1	1.59	0.15	731.52	Y		--
DN23_c0_g1	1.85	0.22	723.49	Y	Y	--
DN1001_c0_g1	12.19	0.1	718.94	Y		RZF45131.1 hypothetical protein LSTR_LSTR000541 [Laodelphax striatellus]
DN920_c0_g1	4.53	7.18	712.19	Y		--
DN1010_c1_g1	0.94	0.1	704.78	Y	Y	--
DN15048_c0_g1	800.73	2618.29	655.17	N		AGJ26477.1 vitellogenin [Laodelphax striatellus]
DN4896_c0_g1	1470.9	947.63	654.81	N	Y	RZF35573.1 hypothetical protein LSTR_LSTR005101 [Laodelphax striatellus]
DN121_c0_g1	29.99	33.78	646.28	Y	Y	--
DN2135_c0_g1	1629.03	596.34	638.25	N		XP_022188350.1 40S ribosomal protein S11 isoform X2 [Nilaparvata lugens]
DN5222_c0_g2	0.1	0.1	636.55	Y	Y	--
DN3272_c0_g2	0.1	0.1	635.95	Y	Y	XP_039292827.1 annexin B9 [Nilaparvata lugens]
DN4892_c0_g1	1090.46	1012.7	617.04	N		NXQ40174.1 UBIQP protein [Catharus fuscescens]
DN3251_c0_g1	1614.23	784.66	612.47	N		XP_022189287.1 40S ribosomal protein S10 [Nilaparvata lugens]
DN61179_c0_g1	7.61	2.8	603.88	Y		--
DN44387_c0_g1	488.95	1411.52	599.31	N		AGJ26477.1 vitellogenin [Laodelphax striatellus]
DN9954_c0_g1	2007.66	851.65	587.28	N		XP_022194265.2 60S ribosomal protein L35a [Nilaparvata lugens]
DN1112_c0_g1	2250.72	994.77	572.51	N		XP_022200201.2 60S ribosomal protein L3 [Nilaparvata lugens]
DN262_c0_g1	0.1	0.1	568.2	Y	Y	--
DN4040_c0_g1	1734.44	897.22	564.64	N		RZF38163.1 hypothetical protein LSTR_LSTR005524 [Laodelphax striatellus]
DN285_c0_g1	1024.72	982.89	563.16	N		XP_046666698.1 tubulin alpha-1 chain isoform X1 [Homalodisca vitripennis]
DN187_c0_g1	0.1	0.42	549.99	Y		--
DN5113_c0_g1	0.1	0.4	541.3	Y	Y	--
DN84375_c0_g1	1197.1	682.53	525.15	N		RZF44809.1 hypothetical protein LSTR_LSTR000761 [Laodelphax striatellus]
DN603_c0_g1	0.1	0.1	524.32	Y	Y	--
DN125_c0_g1	2430.23	1147.82	519.06	N		RZF41650.1 hypothetical protein LSTR_LSTR012907 [Laodelphax striatellus]
DN4903_c0_g1	0.32	0.83	516.09	Y	Y	RZF38240.1 hypothetical protein LSTR_LSTR005601 [Laodelphax striatellus]
DN396_c0_g1	72.46	0.46	515.19	N	Y	ASL05040.1 prostatic acid phosphatase [Nilaparvata lugens]
DN2823_c0_g1	2190.2	977.69	511.88	N		XP_022190920.1 ATP synthase subunit alpha, mitochondrial [Nilaparvata lugens]
DN80039_c0_g1	1469.13	773.96	506.43	N		RZF49136.1 hypothetical protein LSTR_LSTR008422 [Laodelphax striatellus]
DN6149_c1_g1	1033.27	1025.24	501.91	N		RZF48883.1 hypothetical protein LSTR_LSTR003263 [Laodelphax striatellus]
DN1914_c0_g1	645.99	1630.57	494.84	N		QEQ91643.1 transferrin [Laodelphax striatellus]
DN12364_c1_g1	2.25	1.11	488.59	Y		ANJ04653.1 salivap-3 [Nilaparvata lugens]
DN1822_c0_g1	1271.64	528.39	482.48	N		XP_039275105.1 40S ribosomal protein S23 [Nilaparvata lugens]
DN12771_c0_g1	945.18	561.61	481.71	N	Y	ASL04981.1 cathepsin l [Nilaparvata lugens]
DN4746_c0_g1	1414.86	565.54	460.53	N		RZF44876.1 hypothetical protein LSTR_LSTR004501 [Laodelphax striatellus]
DN3264_c0_g1	1367.6	708.29	454.47	N		RZF39235.1 hypothetical protein LSTR_LSTR010329 [Laodelphax striatellus]
DN19_c0_g1	1349.96	953.64	452.97	N		RZF45356.1 hypothetical protein LSTR_LSTR002799 [Laodelphax striatellus]
DN3344_c0_g1	0.43	0.43	451.25	Y	Y	--
DN4874_c0_g2	1775.15	2389.49	445.77	N		YP_009987543.1 NADH dehydrogenase subunit 1 [Epeurysa nawaii]
DN4747_c0_g1	1178.01	521.83	442.89	N		CAD7259875.1 unnamed protein product [Timema shepardi]
DN5662_c0_g3	1208.55	838.67	441.95	N		XP_039286732.1 60S acidic ribosomal protein P0 [Nilaparvata lugens]
DN20088_c1_g1	1262.91	752.33	441.08	N		RZF39498.1 hypothetical protein LSTR_LSTR001019 [Laodelphax striatellus]
DN4150_c0_g2	903.06	589.54	435.51	N		XP_021940908.1 60S ribosomal protein L23 [Zootermopsis nevadensis]
DN743_c0_g1	0.28	0.1	433.55	Y	Y	XP_039293326.1 uncharacterized protein LOC111061137 isoform X1 [Nilaparvata lugens]
DN3195_c0_g1	994.79	969.34	427.11	N		RZF45001.1 hypothetical protein LSTR_LSTR001962 [Laodelphax striatellus]
DN3529_c0_g1	1392.69	565.83	426.3	N		XP_022197577.1 40S ribosomal protein S27 isoform X1 [Nilaparvata lugens]
DN293_c0_g1	0.81	0.1	425.26	Y		--
DN12703_c0_g1	1751.78	640.18	419.83	N		RZF34421.1 hypothetical protein LSTR_LSTR012283 [Laodelphax striatellus]
DN3467_c0_g1	1483.94	670.01	418.15	N		XP_039292850.1 60S ribosomal protein L10 [Nilaparvata lugens]
DN4150_c0_g1	999.77	567.07	418.11	N		XP_021940908.1 60S ribosomal protein L23 [Zootermopsis nevadensis]
DN10176_c0_g1	108.17	117.66	412.56	N	Y	RZF33293.1 hypothetical protein LSTR_LSTR007638 [Laodelphax striatellus]
DN4919_c0_g1	18791	412.53	412.49	N		PSN34503.1 hypothetical protein C0J52_13399 [Blattella germanica]
DN1347_c0_g1	297.66	1191.92	407	N	Y	XP_022193596.1 fatty acid-binding protein, muscle isoform X1 [Nilaparvata lugens]
DN3356_c0_g1	1034.83	676.95	395.57	N		XP_022193706.1 40S ribosomal protein S15Aa [Nilaparvata lugens]
DN3902_c0_g1	852.74	574.93	393.94	N		RZF44843.1 hypothetical protein LSTR_LSTR000795 [Laodelphax striatellus]
DN2119_c0_g1	1129.43	784.66	393.3	N		RZF48038.1 hypothetical protein LSTR_LSTR002104 [Laodelphax striatellus]
DN3432_c0_g1	969	393.89	391.43	N		XP_022189250.1 40S ribosomal protein S8 [Nilaparvata lugens]
DN3677_c0_g1	1187.96	896.03	387.32	N		XP_022204060.1 60S ribosomal protein L18 [Nilaparvata lugens]
DN11398_c0_g1	1016.99	555.87	383.4	N		RZF41302.1 hypothetical protein LSTR_LSTR000016 [Laodelphax striatellus]
DN4412_c0_g1	1102.01	560.86	382.06	N		XP_039295315.1 60S ribosomal protein L31 [Nilaparvata lugens]
DN3576_c0_g1	913.42	557.7	377.45	N		XP_022194078.1 iron-sulfur cluster assembly scaffold protein IscU [Nilaparvata lugens]
DN135_c0_g1	1226.63	726.2	371.84	N		RZF47231.1 hypothetical protein LSTR_LSTR004940 [Laodelphax striatellus]
DN1519_c0_g1	986.94	1235.67	371.71	N		AHB63833.1 heat shock protein 90 [Laodelphax striatellus]
DN10546_c0_g1	353.92	305.84	368.8	N		RZF43427.1 hypothetical protein LSTR_LSTR001688 [Laodelphax striatellus]
DN5770_c0_g1	1025.59	383.88	368.08	N		XP_022191176.1 60S ribosomal protein L9 [Nilaparvata lugens]
DN10232_c0_g2	646.5	1471.26	366.81	N	Y	XP_022191379.1 uncharacterized protein LOC111049575 [Nilaparvata lugens]
DN38956_c0_g1	0.1	0.1	365.2	Y		--
DN3299_c0_g1	848.7	664.08	363.13	N		RZF47447.1 hypothetical protein LSTR_LSTR007374 [Laodelphax striatellus]
DN1_c1_g1	294.9	614.69	359.46	N		XP_013165311.1 PREDICTED: tubulin beta-1 chain-like [Papilio xuthus]
DN837_c0_g1	0.1	0.48	354.3	Y	Y	--
DN68354_c0_g1	0.1	0.1	350.79	Y		AQP26312.1 mucin-like protein [Sogatella furcifera]
DN2321_c0_g1	977.02	609.58	350.36	N		RZF46413.1 hypothetical protein LSTR_LSTR012488 [Laodelphax striatellus]
DN710_c0_g1	1093.4	507.71	348.88	N		XP_022200908.1 guanine nucleotide-binding protein subunit beta-like protein [Nilaparvata lugens]
DN5083_c0_g1	25.22	30.15	348.04	Y	Y	RZF39517.1 hypothetical protein LSTR_LSTR001038 [Laodelphax striatellus]
DN141_c0_g1	653.28	2191.4	347.07	N	Y	--
DN10997_c0_g1	0.1	0.1	345.87	Y	Y	--
DN7927_c0_g1	385.88	284.41	345.45	N		QBH73077.1 calmodulin, partial [Frankliniella cephalica]
DN12959_c0_g1	426.6	654.29	344.34	N	Y	AHB63835.1 heat shock cognate protein 70 [Laodelphax striatellus]
DN21660_c0_g1	196.82	181.84	342.22	N	Y	RZF43018.1 hypothetical protein LSTR_LSTR014136 [Laodelphax striatellus]
DN380_c0_g1	8	0.73	341.07	Y	Y	--
DN9902_c0_g1	788.19	493.24	338.47	N		XP_022185832.1 60S ribosomal protein L15 isoform X1 [Nilaparvata lugens]
DN279_c0_g1	0.1	0.1	336.66	Y	Y	--
DN492_c7_g1	1093.99	520.85	336	N		XP_022201626.2 60S ribosomal protein L19 [Nilaparvata lugens]
DN28653_c0_g1	1156.09	184.13	330.64	N		XP_039290501.1 60S ribosomal protein L38 [Nilaparvata lugens]
DN2456_c0_g1	1372.67	454.46	330.32	N		RZF33587.1 hypothetical protein LSTR_LSTR007710 [Laodelphax striatellus]
DN2599_c0_g1	1060	781	329.51	N		XP_022191638.2 elongation factor 1-gamma [Nilaparvata lugens]
DN91365_c0_g1	50.58	26.45	326.67	N		--
DN6163_c0_g1	921.73	637.18	326.18	N		XP_022194211.1 40S ribosomal protein S18 [Nilaparvata lugens]
DN138_c0_g1	0.68	0.12	318	Y	Y	--
DN1015_c0_g1	0.47	0.1	311.1	Y		RZF44719.1 hypothetical protein LSTR_LSTR000671 [Laodelphax striatellus]
DN1804_c0_g1	9.99	24.57	308.46	Y	Y	RZF38311.1 hypothetical protein LSTR_LSTR016254 [Laodelphax striatellus]
DN1674_c1_g1	1039.09	515.35	307.45	N		XP_022188964.2 60S ribosomal protein L22 [Nilaparvata lugens]
DN7261_c0_g1	1093.17	594.26	305.02	N		RZF34794.1 hypothetical protein LSTR_LSTR007846 [Laodelphax striatellus]
DN3679_c0_g1	1173.44	609.33	298.65	N		RZF36049.1 hypothetical protein LSTR_LSTR005865 [Laodelphax striatellus]
DN3423_c0_g1	908.81	584.37	298.29	N		RZF42690.1 hypothetical protein LSTR_LSTR001485 [Laodelphax striatellus]
DN5077_c0_g2	0.36	0.63	297.98	Y	Y	--
DN160_c0_g2	0.1	0.1	297.18	Y	Y	--
DN12684_c0_g1	58.78	69.37	297.02	N		XP_039286955.1 uncharacterized protein LOC111053433 [Nilaparvata lugens]
DN553_c0_g1	824.21	555.64	293.96	N		RZF34626.1 hypothetical protein LSTR_LSTR008651 [Laodelphax striatellus]
DN2303_c0_g1	903.37	328.57	292.24	N		XP_022197260.1 60S ribosomal protein L26 [Nilaparvata lugens]
DN165_c1_g1	725.79	449.77	291.98	N		XP_022205456.1 40S ribosomal protein S24 isoform X2 [Nilaparvata lugens]
DN8347_c0_g2	0.1	0.1	290.9	Y		--
DN7328_c0_g2	986.8	485.52	288.08	N		XP_039278103.1 cytochrome c oxidase subunit 5B, mitochondrial isoform X1 [Nilaparvata lugens]
DN308_c0_g1	638.77	969.72	287.2	N		XP_039298662.1 acyl-CoA Delta(11) desaturase [Nilaparvata lugens]
DN1960_c0_g1	117.92	100.4	286.57	N	Y	XP_039281277.1 uncharacterized protein LOC111057717 [Nilaparvata lugens]
DN665_c0_g1	0.95	1.4	284.95	Y		RZF41462.1 hypothetical protein LSTR_LSTR000176 [Laodelphax striatellus]
DN1696_c0_g1	750.92	587.62	284.19	N		XP_022201868.2 40S ribosomal protein S5 [Nilaparvata lugens]
DN2694_c0_g1	2.84	2.27	282.6	Y	Y	RZF33833.1 hypothetical protein LSTR_LSTR008956 [Laodelphax striatellus]
DN6369_c0_g1	608.81	534.83	282.54	N		RZF39462.1 hypothetical protein LSTR_LSTR000983 [Laodelphax striatellus]
DN265_c0_g1	1.55	4.05	282.19	Y	Y	RZF47795.1 hypothetical protein LSTR_LSTR006059 [Laodelphax striatellus]
DN10139_c0_g1	1189.05	481.32	279.05	N		XP_039294649.1 40S ribosomal protein S20 [Nilaparvata lugens]
DN2136_c0_g1	569.49	386.5	277.65	N		XP_039289176.1 60S ribosomal protein L18a [Nilaparvata lugens]
DN593_c0_g2	0.1	0.1	277.5	Y	Y	RZF43559.1 hypothetical protein LSTR_LSTR012839 [Laodelphax striatellus]
DN3194_c0_g1	900.17	445.19	276.51	N		XP_022198372.1 40S ribosomal protein S12 [Nilaparvata lugens]
DN4181_c0_g1	954.51	577.11	271.97	N		XP_039286441.1 60S ribosomal protein L11 [Nilaparvata lugens]
DN320_c0_g1	341.15	719.05	270.11	N		XP_022192954.1 arginine kinase isoform X3 [Nilaparvata lugens]
DN8811_c0_g1	780.11	466.94	267.11	N		XP_022200103.1 ubiquitin-40S ribosomal protein S27a [Nilaparvata lugens]
DN64962_c0_g1	0.64	0.1	265.04	Y	Y	--
DN917_c0_g1	1564.94	607.39	264.39	N		XP_022192331.1 ATP synthase lipid-binding protein, mitochondrial [Nilaparvata lugens]
DN553_c0_g3	572.88	505.8	260.3	N		RZF34626.1 hypothetical protein LSTR_LSTR008651 [Laodelphax striatellus]
DN848_c0_g1	17.55	34.29	260.13	N	Y	RZF34619.1 hypothetical protein LSTR_LSTR008644 [Laodelphax striatellus]
DN1757_c0_g1	1.71	1.92	259.83	Y		RZF46479.1 hypothetical protein LSTR_LSTR007595 [Laodelphax striatellus]
DN7478_c0_g1	0.29	0.1	258.25	Y	Y	--
DN2516_c0_g1	0.1	0.1	256.94	Y	Y	--
DN15439_c2_g1	10.72	0.1	255.17	Y		--
DN1_c1_g2	158.81	322.13	254.77	N		XP_013164144.1 PREDICTED: tubulin beta-1 chain-like [Papilio xuthus]
DN43010_c0_g1	1.3	1.93	254.7	Y		RZF47795.1 hypothetical protein LSTR_LSTR006059 [Laodelphax striatellus]
DN181_c2_g1	0.1	0.1	254.14	Y	Y	RZF45307.1 hypothetical protein LSTR_LSTR011123 [Laodelphax striatellus]
DN2222_c0_g1	762.51	384.28	248.95	N		ADQ73877.1 60S ribosomal protein L8 [Laodelphax striatellus]
DN494_c0_g1	2.33	1.56	248.61	Y		RZF45307.1 hypothetical protein LSTR_LSTR011123 [Laodelphax striatellus]
DN1953_c0_g1	0.33	0.1	247.97	Y		XP_022169425.1 zinc finger MYM-type protein 5-like [Myzus persicae]
DN2165_c0_g1	1649.29	1143.31	247.74	N		ADQ73875.1 glyceraldehyde-3-phosphate dehydrogenase [Laodelphax striatellus]
DN1954_c0_g1	689.7	381.91	247.54	N		XP_039287118.1 60S ribosomal protein L27 [Nilaparvata lugens]
DN10451_c0_g1	901.8	245.61	246.91	N		XP_022191174.1 40S ribosomal protein S28 [Nilaparvata lugens]
DN385_c1_g1	0.1	0.1	241.6	Y	Y	--
DN385_c0_g1	0.1	0.1	237.75	Y	Y	--
DN2283_c0_g1	0.18	0.1	237.26	Y	Y	RZF47879.1 hypothetical protein LSTR_LSTR007876 [Laodelphax striatellus]
DN24302_c0_g1	0.1	0.1	235.95	Y		--
DN584_c0_g1	0.37	0.1	230.83	Y	Y	--
DN5488_c0_g1	645.16	160.12	229.06	N		XP_039285097.1 60S ribosomal protein L44 [Nilaparvata lugens]
DN376_c0_g1	732.73	435.15	227.1	N	Y	RZF38999.1 hypothetical protein LSTR_LSTR003742 [Laodelphax striatellus]
DN3304_c0_g1	0.1	0.1	226.28	Y		--
DN5121_c0_g1	813	414.65	224.08	N		RZF41499.1 hypothetical protein LSTR_LSTR000213 [Laodelphax striatellus]
DN527_c0_g1	142.09	545.09	223.87	N		RZF44088.1 hypothetical protein LSTR_LSTR004460 [Laodelphax striatellus]
DN888_c0_g1	605.07	293.17	223.49	N		XP_039291742.1 60S ribosomal protein L36 [Nilaparvata lugens]
DN1705_c0_g1	668.77	238.65	222.98	N		XP_022192849.1 60S ribosomal protein L13a [Nilaparvata lugens]
DN286_c0_g1	0.1	0.12	221.07	Y	Y	XP_039284093.1 uncharacterized protein LOC111059574 [Nilaparvata lugens]
DN1869_c0_g3	1413	2657.12	221.05	N		XP_039275617.1 LOW QUALITY PROTEIN: myosin regulatory light chain 2 [Nilaparvata lugens]
DN3459_c0_g2	823.31	440.21	220.35	N		RZF39998.1 hypothetical protein LSTR_LSTR002401 [Laodelphax striatellus]
DN2768_c0_g1	0.1	0.1	220.2	Y	Y	RZF38229.1 hypothetical protein LSTR_LSTR005590 [Laodelphax striatellus]
DN387_c0_g1	5.78	15.01	219.71	Y		XP_022189578.1 uncharacterized protein LOC111048047 [Nilaparvata lugens]
DN3427_c0_g1	712.44	473.15	219.67	N		XP_022188963.1 gamma-aminobutyric acid receptor-associated protein [Nilaparvata lugens]
DN3899_c0_g1	739.19	397.84	218.93	N		XP_022189394.1 60S ribosomal protein L10a-2 [Nilaparvata lugens]
DN1074_c0_g1	0.1	0.1	218.41	Y	Y	--
DN433_c0_g2	1.18	0.8	217.87	Y	Y	XP_039288069.1 uncharacterized protein LOC111064317 [Nilaparvata lugens]
DN1451_c0_g2	699.53	354.83	216.93	N		XP_022190172.1 60S ribosomal protein L7a [Nilaparvata lugens]
DN5031_c0_g1	0.1	0.1	216.35	Y	Y	--
DN5077_c0_g1	0.1	0.55	215.6	Y		--
DN433_c0_g1	0.9	0.26	215.17	Y	Y	RZF46416.1 hypothetical protein LSTR_LSTR012491 [Laodelphax striatellus]
DN591_c0_g1	86.09	250.68	214.96	N		ACL26692.1 farnesoic acid O-methyltransferase [Nilaparvata lugens]
DN1791_c0_g1	752.34	110.85	214.62	N	Y	AVD96953.1 ALP-4 [Nilaparvata lugens]
DN2173_c0_g1	567.42	215.7	212.66	N		XP_022191625.1 60S ribosomal protein L21-like [Nilaparvata lugens]
DN4143_c0_g1	588.19	441.26	210.15	N		RZF48339.1 hypothetical protein LSTR_LSTR010302 [Laodelphax striatellus]
DN456_c1_g1	738.85	357.15	209.21	N		XP_022187040.1 cytochrome c-like [Nilaparvata lugens]
DN1456_c0_g1	290.7	277.47	207.82	N		RZF31993.1 hypothetical protein LSTR_LSTR015968 [Laodelphax striatellus]
DN22195_c0_g1	736.92	454.12	207.77	N		RZF33277.1 hypothetical protein LSTR_LSTR007622 [Laodelphax striatellus]
DN5593_c0_g1	513.86	347.43	207.5	N		RZF33822.1 hypothetical protein LSTR_LSTR010370 [Laodelphax striatellus]
DN7989_c0_g1	798.54	709.51	206.26	N		RZF42479.1 hypothetical protein LSTR_LSTR004398 [Laodelphax striatellus]
DN1775_c0_g1	362.57	401.56	205.63	N		XP_039291603.1 40S ribosomal protein S15 [Nilaparvata lugens]
DN3028_c0_g1	699.44	294.45	204.2	N		XP_039282275.1 40S ribosomal protein S25 [Nilaparvata lugens]
DN1309_c0_g1	1.11	0.1	203.2	Y	Y	--
DN1028_c0_g1	649.65	424.27	200.67	N		XP_039283886.1 ATP-dependent RNA helicase p62 isoform X2 [Nilaparvata lugens]
DN2235_c0_g1	0.1	0.1	198.69	Y	Y	--
DN6672_c1_g1	73.22	10.12	198.64	N		XP_022197134.1 immunoglobulin domain-containing protein oig-4 [Nilaparvata lugens]
DN2225_c0_g1	0.72	0.1	196.34	Y		XP_039291732.1 location of vulva defective 1 isoform X4 [Nilaparvata lugens]
DN4289_c0_g1	1534.71	830.53	196.2	N		XP_018566899.1 protein CTLA-2-alpha-like isoform X4 [Anoplophora glabripennis]
DN1723_c0_g1	1.25	64.45	195.12	N	Y	XP_022192931.2 uncharacterized protein LOC111050866 [Nilaparvata lugens]
DN5550_c0_g1	641.47	276.62	194.41	N		XP_022186063.1 cytochrome b-c1 complex subunit 6, mitochondrial [Nilaparvata lugens]
DN5075_c0_g1	0.1	0.29	193.96	Y		XP_039291732.1 location of vulva defective 1 isoform X4 [Nilaparvata lugens]
DN1835_c0_g1	505.98	426.88	191.9	N		XP_039280886.1 cytochrome b-c1 complex subunit 8 [Nilaparvata lugens]
DN680_c0_g1	84.86	255.6	191.42	N	Y	XP_039288863.1 uncharacterized protein LOC111055342 [Nilaparvata lugens]
DN3755_c0_g1	0.1	0.1	189.42	Y		--
DN4805_c0_g1	0.1	0.1	189.04	Y		--
DN1280_c0_g1	612.74	467.94	188.28	N		XP_039291850.1 60S ribosomal protein L17 isoform X1 [Nilaparvata lugens]
DN1744_c0_g1	513.34	1080.47	187.95	N		RZF38405.1 hypothetical protein LSTR_LSTR006531 [Laodelphax striatellus]
DN2854_c0_g1	2.94	14.08	187.24	Y		XP_039299144.1 sodium- and chloride-dependent GABA transporter 1 [Nilaparvata lugens]
DN1859_c0_g1	97.69	41.54	186.98	N		--
DN11598_c0_g1	602.66	106.6	186.5	N		QBZ38087.1 cytochrome c oxidase subunit III [Bambusiphaga maculata]
DN4805_c0_g2	0.1	0.1	186.17	Y	Y	--
DN2982_c0_g1	30.46	2.29	185.25	N		RZF45074.1 hypothetical protein LSTR_LSTR002035 [Laodelphax striatellus]
DN5793_c0_g1	742.86	278.13	184.48	N		XP_022187454.1 40S ribosomal protein S4 isoform X1 [Nilaparvata lugens]
DN251_c0_g1	34.67	153.07	184.36	N	Y	XP_022188993.1 uncharacterized protein LOC111047533 isoform X1 [Nilaparvata lugens]
DN817_c0_g1	7.86	16.65	184.33	Y	Y	XP_039290784.1 carbonic anhydrase 1 isoform X6 [Nilaparvata lugens]
DN4044_c0_g1	390.34	391.11	182.85	N		RZF39114.1 hypothetical protein LSTR_LSTR012796 [Laodelphax striatellus]
DN31927_c0_g1	0.1	0.1	181.98	Y	Y	--
DN2199_c0_g1	671.55	409.16	181.72	N		RZF39795.1 hypothetical protein LSTR_LSTR000443 [Laodelphax striatellus]
DN294_c0_g1	607.62	414.23	180.66	N		RZF32157.1 hypothetical protein LSTR_LSTR004020 [Laodelphax striatellus]
DN7504_c0_g1	434.62	378.95	177.22	N		XP_022194035.1 uncharacterized protein LOC111051785 [Nilaparvata lugens]
DN5628_c0_g1	1035.53	533.92	176.21	N		RZF43888.1 hypothetical protein LSTR_LSTR007224 [Laodelphax striatellus]
DN32486_c0_g1	626.37	346.11	174.94	N		XP_039279971.1 eukaryotic initiation factor 4A-I isoform X1 [Nilaparvata lugens]
DN2995_c0_g1	608.34	404.2	174.59	N		RZF45018.1 hypothetical protein LSTR_LSTR001979 [Laodelphax striatellus]
DN1771_c0_g1	1.53	1.75	174.06	Y	Y	--
DN18882_c0_g1	364.79	198.9	172.63	N		XP_022204270.1 peptidyl-prolyl cis-trans isomerase Fkbp12 [Nilaparvata lugens]
DN1969_c0_g1	518.15	322.61	172.62	N	Y	RZF44294.1 hypothetical protein LSTR_LSTR006844 [Laodelphax striatellus]
DN3839_c0_g1	501.57	207.33	171.85	N		XP_022186814.1 60S ribosomal protein L29-1 isoform X1 [Nilaparvata lugens]
DN22387_c0_g1	0.1	0.82	171.61	Y		AQP26312.1 mucin-like protein [Sogatella furcifera]
DN562_c0_g1	722.95	428.94	171.41	N		RZF44841.1 hypothetical protein LSTR_LSTR000793 [Laodelphax striatellus]
DN3977_c0_g1	859.16	454.47	170.54	N		RZF39985.1 hypothetical protein LSTR_LSTR002388 [Laodelphax striatellus]
DN13752_c0_g1	1.92	0.45	170.2	Y		--
DN1649_c2_g1	0.49	0.1	169.78	Y	Y	--
DN5235_c0_g1	0.1	14.73	169.39	Y		XP_022204757.1 SIFamide-related peptide [Nilaparvata lugens]
DN2061_c0_g1	1.54	1.91	168.66	Y	Y	--
DN7932_c0_g1	669.37	348.35	168.31	N		RZF40463.1 hypothetical protein LSTR_LSTR000342 [Laodelphax striatellus]
DN16010_c0_g1	103.25	92.75	167.53	N	Y	RZF32822.1 hypothetical protein LSTR_LSTR011468 [Laodelphax striatellus]
DN957_c0_g2	0.1	0.28	165.02	Y	Y	--
DN763_c0_g2	0.1	0.1	163.98	Y		--
DN2742_c0_g1	844.87	360.71	163.37	N		RZF47915.1 hypothetical protein LSTR_LSTR008719 [Laodelphax striatellus]
DN7724_c0_g3	578.78	221.14	162.64	N		NEU33258.1 hypothetical protein [bacterium LRH843]
DN5392_c0_g1	585.21	283.05	162.62	N		NEU33360.1 hypothetical protein [bacterium LRH843]
DN52_c1_g1	0.16	0.1	162.49	Y	Y	RZF32823.1 hypothetical protein LSTR_LSTR011469 [Laodelphax striatellus]
DN2484_c0_g1	0.1	0.17	159.54	Y	Y	--
DN7400_c0_g1	0.1	0.47	159.51	Y		--
DN1166_c0_g1	789.92	486.52	158.39	N		XP_047119058.1 coiled-coil-helix-coiled-coil-helix domain-containing protein 10, mitochondrial [Schistocerca piceifrons]
DN3247_c0_g1	0.1	0.1	158.06	Y	Y	--
DN11229_c0_g1	342.96	210.88	157.85	N		KDR15750.1 Nuclear protein 1 [Zootermopsis nevadensis]
DN3147_c0_g1	0.1	0.1	156.69	Y	Y	XP_022207948.1 uncharacterized protein LOC111064509 isoform X5 [Nilaparvata lugens]
DN256_c4_g1	568.55	319.1	155.89	N		QBZ38012.1 NADH dehydrogenase subunit 4 [Epeurysa nawaii]
DN410_c0_g1	724.67	111	155.39	N		XP_039296075.1 60S acidic ribosomal protein P1 [Nilaparvata lugens]
DN6152_c1_g1	9869.18	547.27	155.33	N		NEU32839.1 ferritin [bacterium LRH843]
DN1010_c1_g3	2.58	0.1	154.65	Y	Y	--
DN814_c1_g1	39.84	6.55	154.55	N	Y	RZF38817.1 hypothetical protein LSTR_LSTR000520 [Laodelphax striatellus]
DN13010_c0_g1	0.1	0.1	154.42	Y	Y	RZF48262.1 hypothetical protein LSTR_LSTR006229 [Laodelphax striatellus]
DN1365_c0_g1	413.02	231.98	153.44	N		RZF32050.1 hypothetical protein LSTR_LSTR005954 [Laodelphax striatellus]
DN30239_c0_g1	0.1	0.1	153.4	Y		--
DN6063_c3_g1	443.9	3964.72	152.88	N		YP_009987537.1 NADH dehydrogenase subunit 3 [Epeurysa nawaii]
DN5437_c0_g1	628.95	347.3	152.33	N		RZF38592.1 hypothetical protein LSTR_LSTR010925 [Laodelphax striatellus]
DN5802_c0_g1	615.49	521.32	151.89	N		XP_039286703.1 mitochondrial-processing peptidase subunit beta [Nilaparvata lugens]
DN12275_c0_g2	157.76	158.92	151.36	N		XP_022199646.1 stress-associated endoplasmic reticulum protein 2 [Nilaparvata lugens]
DN2091_c0_g1	661.78	390.78	150.07	N		XP_039288768.1 ATP synthase subunit O, mitochondrial [Nilaparvata lugens]
DN33365_c0_g1	1.13	0.88	149.81	Y		AAS88902.1 mucin-like protein, partial [Laodelphax striatellus]
DN1552_c0_g1	1361.18	1357.5	149.79	N		XP_022196757.2 ADP,ATP carrier protein 2 [Nilaparvata lugens]
DN641_c0_g1	0.1	0.1	149.72	Y	Y	XP_039291732.1 location of vulva defective 1 isoform X4 [Nilaparvata lugens]
DN25524_c0_g1	324.7	755.77	149.5	N		XP_039279051.1 asparagine synthetase [glutamine-hydrolyzing]-like [Nilaparvata lugens]
DN1178_c0_g1	20.95	18.36	148.76	N	Y	XP_039275003.1 uncharacterized protein LOC111059124 [Nilaparvata lugens]
DN9370_c0_g1	120.28	160.67	148.5	N		XP_039298391.1 vitellogenin isoform X2 [Nilaparvata lugens]
DN1300_c0_g3	0.1	0.1	147.77	Y	Y	--
DN3007_c0_g1	2.55	19.71	147.65	N		XP_039279252.1 sodium/potassium-transporting ATPase subunit beta-2-like [Nilaparvata lugens]
DN1967_c0_g1	310.94	277.01	146.88	N		RZF43473.1 hypothetical protein LSTR_LSTR001734 [Laodelphax striatellus]
DN3834_c1_g1	1.68	0.1	146.04	Y		--
DN1501_c0_g2	73.4	0.12	145.63	N	Y	--
DN819_c0_g1	0.1	0.4	145.02	Y	Y	XP_039279095.1 uncharacterized protein LOC111056799 [Nilaparvata lugens]
DN7858_c0_g1	277.07	198.77	144.77	N		XP_022198787.1 40S ribosomal protein S19 [Nilaparvata lugens]
DN5988_c0_g1	473.61	370.33	144.22	N		RZF43848.1 hypothetical protein LSTR_LSTR013313 [Laodelphax striatellus]
DN2581_c1_g1	295.53	327.04	144.22	N		RZF38740.1 hypothetical protein LSTR_LSTR014294 [Laodelphax striatellus]
DN67044_c0_g1	0.1	0.1	144.02	Y		UUG47375.1 mucin-like protein [Laodelphax striatellus]
DN6_c0_g1	51.1	35.72	143.7	N	Y	RZF33358.1 hypothetical protein LSTR_LSTR007703 [Laodelphax striatellus]
DN2276_c0_g1	0.68	13.29	143.04	Y	Y	XP_022186413.1 neuroparsin-A [Nilaparvata lugens]
DN42334_c0_g1	0.1	0.72	141.77	Y		--
DN5648_c0_g1	484.49	288.66	141.28	N		RZF35929.1 hypothetical protein LSTR_LSTR008499 [Laodelphax striatellus]
DN172_c0_g1	0.58	1.01	140.33	Y	Y	XP_039291339.1 uncharacterized protein LOC111050532 [Nilaparvata lugens]
DN181_c0_g1	0.1	0.62	139.2	Y		XP_038052287.1 annexin A6-like [Patiria miniata]
DN501_c0_g1	1.12	0.28	138.84	Y	Y	RZF41871.1 hypothetical protein LSTR_LSTR005333 [Laodelphax striatellus]
DN2265_c0_g1	60.11	186.77	137.93	N		GEZ67244.1 hypothetical protein [Tanacetum cinerariifolium]
DN4359_c0_g1	635.6	199.15	137.76	N		RZF36294.1 hypothetical protein LSTR_LSTR006799 [Laodelphax striatellus]
DN17710_c0_g1	292.31	126.3	133.55	N		XP_039290919.1 uncharacterized protein LOC111063490 [Nilaparvata lugens]
DN4941_c0_g1	640.96	238.78	133.12	N		RZF33676.1 hypothetical protein LSTR_LSTR007054 [Laodelphax striatellus]
DN19547_c0_g1	466	317	131.97	N		RZF41104.1 hypothetical protein LSTR_LSTR002736 [Laodelphax striatellus]
DN1098_c0_g1	517.52	349.21	131.82	N		XP_039291570.1 40S ribosomal protein S6 [Nilaparvata lugens]
DN1930_c1_g1	1127.39	785.86	131.59	N		XP_022184553.2 fructose-bisphosphate aldolase isoform X1 [Nilaparvata lugens]
DN11261_c0_g1	324.88	172.87	131.55	N		XP_021924374.1 glutamic acid-rich protein-like [Zootermopsis nevadensis]
DN118_c0_g1	0.72	0.28	131.07	Y		XP_039298291.1 uncharacterized protein LOC111064496 isoform X3 [Nilaparvata lugens]
DN1372_c0_g1	0.1	0.1	129.5	Y		--
DN6842_c0_g1	612.92	435.3	129.18	N		XP_022188857.2 cytochrome b-c1 complex subunit Rieske, mitochondrial [Nilaparvata lugens]
DN872_c0_g1	0.95	0.63	129.06	Y	Y	ASL05038.1 annexin [Nilaparvata lugens]
DN312_c0_g1	0.41	1.05	128.1	Y		RZF49268.1 hypothetical protein LSTR_LSTR002889 [Laodelphax striatellus]
DN971_c0_g1	205.15	218.28	127.75	N		KAI8435626.1 hypothetical protein MSG28_003893 [Choristoneura fumiferana]
DN869_c0_g1	343.45	253.11	126.84	N		XP_022191603.1 uncharacterized protein LOC111049751 [Nilaparvata lugens]
DN18274_c0_g1	348.34	291.1	126.81	N		XP_022202836.2 NADH-quinone oxidoreductase subunit B 2 [Nilaparvata lugens]
DN3170_c9_g1	2.72	1.19	125.93	Y	Y	--
DN3096_c0_g1	1092.54	203.49	125.83	N		ASL05018.1 nucleoside diphosphate kinase [Nilaparvata lugens]
DN4357_c1_g1	341.08	302.42	125.18	N		XP_039281160.1 NADH dehydrogenase [ubiquinone] flavoprotein 1, mitochondrial [Nilaparvata lugens]
DN11389_c0_g1	347.14	589.99	124.29	N		XP_022189209.1 cytochrome c oxidase subunit 4 isoform 1, mitochondrial [Nilaparvata lugens]
DN705_c0_g1	433.7	303.17	123.5	N		XP_022196359.1 14-3-3 protein zeta isoform X2 [Nilaparvata lugens]
DN5892_c0_g1	719.08	478.26	122.2	N		XP_022194832.1 probable citrate synthase 2, mitochondrial isoform X1 [Nilaparvata lugens]
DN2098_c1_g1	0.1	0.1	121.52	Y	Y	--
DN12684_c0_g2	17.58	21.72	120.3	N	Y	RZF34289.1 hypothetical protein LSTR_LSTR013446 [Laodelphax striatellus]
DN240_c0_g1	50.28	129.84	120.12	N	Y	XP_022193735.1 annexin-B12 [Nilaparvata lugens]
DN2412_c0_g1	669.68	459.75	118.02	N		XP_022192745.1 60S ribosomal protein L30 isoform X2 [Nilaparvata lugens]
DN5134_c0_g1	320.62	169.44	117.8	N		NEU35614.1 hypothetical protein [bacterium LRH843]
DN1300_c0_g2	0.1	0.85	117.13	Y	Y	--
DN42337_c0_g2	0.1	0.1	116.7	Y		--
DN298_c0_g1	246.04	535.88	116.31	N	Y	XP_039283905.1 uncharacterized protein LOC111051699 [Nilaparvata lugens]
DN8612_c0_g1	459.24	315.25	115.92	N		XP_039282198.1 ATP synthase-coupling factor 6, mitochondrial [Nilaparvata lugens]
DN111967_c0_g1	291.19	143.29	115.2	N		XP_022204270.1 peptidyl-prolyl cis-trans isomerase Fkbp12 [Nilaparvata lugens]
DN694_c0_g1	0.14	0.67	114.93	Y		XP_039294771.1 uncharacterized protein LOC111049637 [Nilaparvata lugens]
DN1378_c0_g1	1714.9	746.4	114.48	N	Y	XP_039285109.1 uncharacterized protein LOC111052179 [Nilaparvata lugens]
DN888_c3_g3	10.68	28.28	114.42	N		--
DN2040_c0_g1	239.34	259.59	114.33	N		XP_039293959.1 protein transport protein Sec61 subunit alpha [Nilaparvata lugens]
DN11698_c0_g1	369.36	179.1	113.87	N		XP_039280900.1 uncharacterized protein LOC111048500 [Nilaparvata lugens]
DN1579_c0_g1	727.69	224.58	113.8	N		XP_039294741.1 40S ribosomal protein S16 [Nilaparvata lugens]
DN17183_c0_g1	0.1	0.1	113.68	Y		--
DN4033_c0_g1	3.64	31.62	113.23	N		RZF39234.1 hypothetical protein LSTR_LSTR010328 [Laodelphax striatellus]
DN8015_c0_g2	0.1	0.1	112.14	Y	Y	--
DN2397_c0_g1	240.64	250.81	111.63	N	Y	XP_022207505.1 uncharacterized protein LOC111064131 [Nilaparvata lugens]
DN546_c1_g1	631.27	107.52	109.48	N		XP_039292109.1 CD63 antigen [Nilaparvata lugens]
DN4630_c0_g1	457.96	244.89	109.28	N		XP_022195021.1 60S ribosomal protein L14 [Nilaparvata lugens]
DN161_c0_g1	42.1	34.91	109.27	N		--
DN5862_c0_g1	503.91	103.03	109.01	N		RZF42745.1 hypothetical protein LSTR_LSTR007722 [Laodelphax striatellus]
DN971_c0_g2	168.64	187.7	108.9	N		KAI8435626.1 hypothetical protein MSG28_003893 [Choristoneura fumiferana]
DN806_c0_g1	0.1	0.1	108.46	Y	Y	XP_039284678.1 uncharacterized protein LOC120351426 [Nilaparvata lugens]
DN16_c0_g1	202.8	81.17	108.3	N		--
DN3515_c0_g1	276.07	269.1	106.9	N		RZF34370.1 hypothetical protein LSTR_LSTR008909 [Laodelphax striatellus]
DN20155_c0_g1	0.1	1.23	106.67	Y		XP_039275630.1 prolyl 4-hydroxylase subunit alpha-2 [Nilaparvata lugens]
DN6506_c0_g1	407.95	153.14	106.62	N		RZF43989.1 hypothetical protein LSTR_LSTR007261 [Laodelphax striatellus]
DN930_c0_g1	2.58	1.42	106.1	Y	Y	RZF46479.1 hypothetical protein LSTR_LSTR007595 [Laodelphax striatellus]
DN4961_c0_g1	0.48	0.5	105.87	Y	Y	RZF41870.1 hypothetical protein LSTR_LSTR005332 [Laodelphax striatellus]
DN6672_c0_g1	43.98	1.3	105.18	N		--
DN9303_c0_g1	6.81	5.93	104.97	Y		--
DN505_c0_g1	0.5	0.52	104.72	Y	Y	RZF36201.1 hypothetical protein LSTR_LSTR008527 [Laodelphax striatellus]
DN50_c0_g1	7.19	16.57	104.56	N		--
DN3549_c0_g1	332.79	311.73	104.53	N		NEU33724.1 hypothetical protein [bacterium LRH843]
DN5511_c0_g1	439.84	396.15	104.26	N		XP_022206825.1 cytochrome b-c1 complex subunit 2, mitochondrial [Nilaparvata lugens]
DN7_c0_g3	0.1	0.1	104.09	Y		--
DN4729_c0_g1	320.73	207.29	104.04	N		RZF37530.1 hypothetical protein LSTR_LSTR008568 [Laodelphax striatellus]
DN46_c1_g1	90.47	31.41	103.57	N	Y	--
DN5199_c0_g1	361.77	778.45	103.51	N	Y	--
DN5287_c0_g1	345.75	290.75	103.2	N		RZF35928.1 hypothetical protein LSTR_LSTR008498 [Laodelphax striatellus]
DN2127_c1_g1	26.04	29.81	102.8	N		XP_039285429.1 uncharacterized protein LOC111051467 [Nilaparvata lugens]
DN4848_c0_g1	395.29	240.82	102.67	N		XP_022190855.1 40S ribosomal protein S13 [Nilaparvata lugens]
DN2591_c0_g1	0.74	0.51	102.6	Y	Y	RZF38978.1 hypothetical protein LSTR_LSTR003721 [Laodelphax striatellus]
DN6600_c0_g1	357.85	49.39	102.6	N		RZF39028.1 hypothetical protein LSTR_LSTR008618 [Laodelphax striatellus]
DN1402_c1_g1	11.11	12.32	101.59	N	Y	--
DN2273_c0_g1	446.01	276.53	100.69	N		AOQ25857.1 voltage-dependent anion-selective channel [Laodelphax striatellus]
DN275_c0_g1	7.38	0.26	100.56	Y	Y	--
DN4557_c0_g1	328.27	321.9	100.4	N		RZF47184.1 hypothetical protein LSTR_LSTR004893 [Laodelphax striatellus]
DN2946_c0_g1	0.1	0.1	100.22	Y	Y	XP_039293429.1 uncharacterized protein LOC111052984 isoform X1 [Nilaparvata lugens]
