# Supplementary material for: A pipeline contributes to efficient identification of salivary proteins in short-headed planthopper, Epeurysa nawaii
Source: Sci Rep. 2024 Mar 14;14:6225. doi: 10.1038/s41598-024-56896-4 (PMC10940699; doi:10.1038/s41598-024-56896-4)
Supplement: Supplementary file 4 — Supplementary Information 4. [file 41598_2024_56896_MOESM4_ESM.xlsx]

## Sheet: Sheet1
Table S4 Salivary proteins of Epeurysa nawaii identified in this study
Gene	FPKM (gut)	FPKM (residual parts )	FPKM (SG)	SG-specifity	Signal-peptide	Anotation	Homalodisca vitripennis	Drosophila melanogaster	Riptortus pedestris	Bemisia tabaci	Acyrthosiphon pisum	Nilaparvata lugens	Laodelphax striatellus	Sogatella furcifera
DN15048_c0_g1	800.73	2618.29	655.17	-	-	AGJ26477.1 vitellogenin [Laodelphax striatellus]	HVIT032878-PA	--	Rp.chr2.1933	BTA019850.1	--	Nl.chrX.1217	chrX.0445	Sf.chrX.1005
DN501_c0_g1	1.12	0.28	138.84	Y	Y	RZF41871.1 hypothetical protein LSTR_LSTR005333 [Laodelphax striatellus]	HVIT029021-PA	FBpp0079879	Rp.chr1.2242	--	--	Nl.chr03.0549	chr01.1256	Sf.chr01.0315
DN705_c0_g1	433.7	303.17	123.5	-	-	XP_022196359.1 14-3-3 protein zeta isoform X2 [Nilaparvata lugens]	HVIT025732-PA	FBpp0305136	Rp.chr4.1839	BTA024596.1	ACYPI003154	Nl.chr03.0645	chr01.1740	Sf.chr03.1886
DN285_c0_g1	1024.72	982.89	563.16	-	-	XP_046666698.1 tubulin alpha-1 chain isoform X1 [Homalodisca vitripennis]	HVIT023200-PA	FBpp0081153	Rp.chr3.2107	BTA025382.1	ACYPI010073	Nl.chr06.0785	chr12.246	Sf.chr06.0792
DN125_c0_g1	2430.23	1147.82	519.06	-	-	RZF41650.1 hypothetical protein LSTR_LSTR012907 [Laodelphax striatellus]	HVIT019987-PA	FBpp0305828	Rp.chr5.0296	BTA022293.1	ACYPI000061	Nl.chr03.1535	chr01.0308	Sf.chr03.0505
DN848_c0_g1	17.55	34.29	260.13	-	Y	RZF34619.1 hypothetical protein LSTR_LSTR008644 [Laodelphax striatellus]	HVIT018366-PA	FBpp0110455	Rp.chr1.2311	BTA003999.1	ACYPI002258	Nl.chr09.889	chr08.050	Sf.chr09.046
DN4941_c0_g1	640.96	238.78	133.12	-	-	RZF33676.1 hypothetical protein LSTR_LSTR007054 [Laodelphax striatellus]	HVIT017923-PA	FBpp0073594	Rp.chr4.0652	BTA004416.1	ACYPI002506	Nl.chr01.1399	chrX.0635	Sf.chrX.0228
DN5083_c0_g1	25.22	30.15	348.04	Y	Y	RZF39517.1 hypothetical protein LSTR_LSTR001038 [Laodelphax striatellus]	HVIT017794-PA	FBpp0100150	Rp.chr1.0503	BTA013302.1	ACYPI009279	Nl.chr04.0071	chr05.0325	Sf.chr04.0303
DN396_c0_g1	72.46	0.46	515.19	-	Y	ASL05040.1 prostatic acid phosphatase [Nilaparvata lugens]	HVIT016089-PA	FBpp0288483	Rp.chr1.2775	BTA029631.1	ACYPI008312	Nl.chr07.0070	chr07.1049	Sf.chr07.1034
DN2823_c0_g1	2190.2	977.69	511.88	-	-	XP_022190920.1 ATP synthase subunit alpha, mitochondrial [Nilaparvata lugens]	HVIT015854-PA	FBpp0071794	Rp.chrX.0468	BTA027033.1	ACYPI005638	Nl.chr01.1215	chr03.1146	Sf.chr01.1415
DN320_c0_g1	341.15	719.05	270.11	-	-	XP_022192954.1 arginine kinase isoform X3 [Nilaparvata lugens]	HVIT015189-PA	FBpp0076271	Rp.chr5.2491	BTA028223.1	ACYPI086445	Nl.chr03.0526	chr01.1287	Sf.chr03.1440
DN527_c0_g1	142.09	545.09	223.87	-	-	RZF44088.1 hypothetical protein LSTR_LSTR004460 [Laodelphax striatellus]	HVIT015135-PA	FBpp0088252	Rp.chr2.0482	BTA028606.1	ACYPI000422	Nl.chr06.0901	chr06.0912	Sf.chr06.0844
DN8811_c0_g1	780.11	466.94	267.11	-	-	XP_022200103.1 ubiquitin-40S ribosomal protein S27a [Nilaparvata lugens]	HVIT014747-PA	FBpp0079606	Rp.chr2.2181	BTA029132.1	ACYPI000086	Nl.chr07.0281	chr07.0168	Sf.chr07.0909
DN4892_c0_g1	1090.46	1012.7	617.04	-	-	NXQ40174.1 UBIQP protein [Catharus fuscescens]	HVIT014747-PA	FBpp0073034	Rp.chr1.4372	BTA029132.1	ACYPI007765	Nl.chr02.1542	chr02.1269	Sf.chr02.0570
DN2768_c0_g1	0.1	0.1	220.2	Y	Y	RZF38229.1 hypothetical protein LSTR_LSTR005590 [Laodelphax striatellus]	HVIT014422-PA	FBpp0294007	Rp.chr4.0460	BTA002398.1	ACYPI003520	Nl.chr03.1558	chr01.0343	Sf.chr03.0462
DN4622_c0_g1	2482.97	1755.15	786.26	-	-	RZF35682.1 hypothetical protein LSTR_LSTR010003 [Laodelphax striatellus]	HVIT014197-PA	FBpp0087142	Rp.chr4.0756	BTA014053.1	ACYPI006711	Nl.chr13.438	chr12.446	Sf.chr13.067
DN4848_c0_g1	395.29	240.82	102.67	-	-	XP_022190855.1 40S ribosomal protein S13 [Nilaparvata lugens]	HVIT013807-PA	FBpp0099990	Rp.chr2.1529	--	ACYPI008671	Nl.chr07.0745	chr07.0305	Sf.chr07.0320
DN1804_c0_g1	9.99	24.57	308.46	Y	Y	RZF38311.1 hypothetical protein LSTR_LSTR016254 [Laodelphax striatellus]	HVIT013707-PA	--	Rp.chrX.1697	BTA002484.1	ACYPI45399	Nl.chr05.0136	chr04.1362	Sf.chr05.1222
DN1869_c0_g3	1413	2657.12	221.05	-	-	XP_039275617.1 LOW QUALITY PROTEIN: myosin regulatory light chain 2 [Nilaparvata lugens]	HVIT013297-PA	FBpp0088688	Rp.chr4.2826	BTA001998.1	ACYPI006043	Nl.chr03.0087	chr01.1340	Sf.chr03.1499
DN1028_c0_g1	649.65	424.27	200.67	-	-	XP_039283886.1 ATP-dependent RNA helicase p62 isoform X2 [Nilaparvata lugens]	HVIT010601-PA	FBpp0076649	Rp.chr5.0657	BTA002515.1	ACYPI006679	Nl.chr04.0970	chr05.1153	Sf.chr04.1215
DN5770_c0_g1	1025.59	383.88	368.08	-	-	XP_022191176.1 60S ribosomal protein L9 [Nilaparvata lugens]	HVIT010385-PA	FBpp0079753	Rp.chr1.3392	BTA011851.1	ACYPI004082	Nl.chr04.1098	chr05.1243	Sf.chr04.1352
DN32486_c0_g1	626.37	346.11	174.94	-	-	XP_039279971.1 eukaryotic initiation factor 4A-I isoform X1 [Nilaparvata lugens]	HVIT008138-PA	FBpp0078807	Rp.chr3.2208	BTA020154.1	ACYPI002483	Nl.chr02.1037	chr02.1728	Sf.chr02.0083
DN3366_c0_g1	4413.71	2163.24	982.39	-	-	QIQ19553.1 heat shock protein 70-3 [Sogatella furcifera]	HVIT007970-PA	FBpp0082517	Rp.chr5.0631	BTA020555.1	ACYPI004809	Nl.chr09.493	chr10.518	Sf.chr09.416
DN2165_c0_g1	1649.29	1143.31	247.74	-	-	ADQ73875.1 glyceraldehyde-3-phosphate dehydrogenase [Laodelphax striatellus]	HVIT007705-PA	FBpp0304864	Rp.chr5.2308	BTA002410.2	ACYPI009769	Nl.chr03.0583	chr01.0507	Sf.chr03.0186
DN3361_c0_g1	7024.89	1671.05	1948.58	-	-	XP_039286565.1 ADP,ATP carrier protein 1 [Nilaparvata lugens]	HVIT006461-PA	FBpp0073280	Rp.chr3.2242	BTA024291.1	ACYPI008050	Nl.chr06.0577	chr06.0199	Sf.chr06.0127
DN3272_c0_g2	0.1	0.1	635.95	Y	Y	XP_039292827.1 annexin B9 [Nilaparvata lugens]	HVIT006252-PA	FBpp0306157	Rp.chr1.3072	BTA008027.1	ACYPI002346	Nl.chr10.846	chr09.515	Sf.chr10.576
DN240_c0_g1	50.28	129.84	120.12	-	Y	XP_022193735.1 annexin-B12 [Nilaparvata lugens]	HVIT006252-PA	FBpp0070024	Rp.chr2.1915	BTA021331.1	ACYPI007342	Nl.chr10.482	chr09.228	Sf.chr10.185
DN2283_c0_g1	0.18	0.1	237.26	Y	Y	RZF47879.1 hypothetical protein LSTR_LSTR007876 [Laodelphax striatellus]	HVIT006252-PA	FBpp0070024	Rp.chr1.3072	BTA021331.1	ACYPI009502	Nl.chr10.071	chr05.0304	Sf.chr08.161
DN1_c1_g1	294.9	614.69	359.46	-	-	XP_013165311.1 PREDICTED: tubulin beta-1 chain-like [Papilio xuthus]	HVIT006051-PA	FBpp0085720	Rp.chr2.2673	BTA011910.1	ACYPI008874	Nl.chrX.1313	chrX.0886	Sf.chrX.0770
DN1_c1_g2	158.81	322.13	254.77	-	-	XP_013164144.1 PREDICTED: tubulin beta-1 chain-like [Papilio xuthus]	HVIT006051-PA	FBpp0306927	Rp.chr2.2673	BTA011910.1	ACYPI008874	Nl.chrX.1313	chrX.0886	Sf.chrX.0770
DN504_c1_g1	5930.57	5621.25	821.69	-	-	WP_191113207.1 MULTISPECIES: actin [Gammaproteobacteria]	HVIT005180-PA	FBpp0082597	Rp.chr2.1851	BTA028145.1	ACYPI073036	Nl.chr05.0764	chr02.1684	Sf.chr03.2232
DN2591_c0_g1	0.74	0.51	102.6	Y	Y	RZF38978.1 hypothetical protein LSTR_LSTR003721 [Laodelphax striatellus]	HVIT003644-PA	FBpp0070024	Rp.chr1.3072	BTA021331.1	ACYPI007342	Nl.chr10.846	chr03.0873	Sf.chr10.003
DN1555_c0_g1	4789.38	13175.9	4234.76	-	-	AGJ26477.1 vitellogenin [Laodelphax striatellus]	HVIT003328-PA	--	Rp.chr2.1933	BTA019847.1	--	Nl.chrX.1217	chrX.0445	Sf.chrX.1005
DN1791_c0_g1	752.34	110.85	214.62	-	Y	AVD96953.1 ALP-4 [Nilaparvata lugens]	HVIT002895-PA	FBpp0087603	Rp.chr4.0958	BTA001657.1	ACYPI001572	Nl.chr01.0076	chr03.1234	Sf.chr01.1633
DN16010_c0_g1	103.25	92.75	167.53	-	Y	RZF32822.1 hypothetical protein LSTR_LSTR011468 [Laodelphax striatellus]	HVIT002024-PA	FBpp0081976	Rp.chr2.0653	BTA000625.1	ACYPI52326	Nl.chrX.1302	chrX.0877	Sf.chrX.0755
DN6369_c0_g1	608.81	534.83	282.54	-	-	RZF39462.1 hypothetical protein LSTR_LSTR000983 [Laodelphax striatellus]	HVIT001929-PA	FBpp0088951	Rp.chr5.1782	BTA029032.1	ACYPI009795	Nl.chr04.0853	chr05.0363	Sf.chr04.0630
DN817_c0_g1	7.86	16.65	184.33	Y	Y	XP_039290784.1 carbonic anhydrase 1 isoform X6 [Nilaparvata lugens]	HVIT001617-PA	FBpp0071167	Rp.chr1.2408	BTA003848.1	ACYPI23752	Nl.scaffold.0307	chr08.378	Sf.chr09.789
DN5287_c0_g1	345.75	290.75	103.2	-	-	RZF35928.1 hypothetical protein LSTR_LSTR008498 [Laodelphax striatellus]	HVIT001360-PA	FBpp0073291	Rp.chr3.0712	BTA000747.1	ACYPI009253	Nl.chr02.0792	chr02.0573	Sf.chr02.1572
DN12771_c0_g1	945.18	561.61	481.71	-	Y	ASL04981.1 cathepsin l [Nilaparvata lugens]	HVIT001071-PA	FBpp0086719	Rp.chr2.2017	BTA029454.2	ACYPI006974	Nl.chr11.430	chr07.0317	Sf.chr11.195
DN12959_c0_g1	426.6	654.29	344.34	-	Y	AHB63835.1 heat shock cognate protein 70 [Laodelphax striatellus]	HVIT000159-PA	FBpp0073445	Rp.chr1.4339	BTA029040.1	ACYPI007166	Nl.chr07.0232	chr07.0661	Sf.chr07.0583
DN4961_c0_g1	0.48	0.5	105.87	Y	Y	RZF41870.1 hypothetical protein LSTR_LSTR005332 [Laodelphax striatellus]	HVIT000129-PA	FBpp0079879	Rp.chr1.2242	--	--	Nl.chr03.0548	chr01.1258	Sf.chr03.1405
DN2581_c1_g1	295.53	327.04	144.22	-	-	RZF38740.1 hypothetical protein LSTR_LSTR014294 [Laodelphax striatellus]	--	FBpp0306837	Rp.chr4.0744	--	ACYPI000076	Nl.chr04.1116	chr05.1228	Sf.chr04.1333
DN22237_c0_g2	109.84	556.84	11162.1	Y	Y	AGZ04923.1 odorant binding protein 4 [Laodelphax striatellus]	--	--	Rp.chr2.0376	--	ACYPI006147	Nl.chr06.0542	chr06.0212	Sf.chr06.0415
DN215_c0_g3	1.1	0.33	2587.16	Y	Y	--	--	--	--	--	--	--	--	Sf.chrX.1148
DN9370_c0_g1	120.28	160.67	148.5	-	-	XP_039298391.1 vitellogenin isoform X2 [Nilaparvata lugens]	--	--	--	--	--	Nl.chrX.1217	chrX.0450	Sf.chrX.1006
DN279_c0_g1	0.1	0.1	336.66	Y	Y	--	--	--	--	--	--	--	--	Sf.chr13.152
DN547_c0_g1	4.4	2.36	4659.77	Y	Y	--	--	--	--	--	--	--	chr11.527	Sf.chr12.413
DN67044_c0_g1	0.1	0.1	144.02	Y	-	UUG47375.1 mucin-like protein [Laodelphax striatellus]	--	--	--	--	--	Nl.chr12.371	chr11.219	Sf.chr12.206
DN57121_c0_g1	26.47	11.86	10474	Y	-	UUG47375.1 mucin-like protein [Laodelphax striatellus]	--	--	--	--	--	Nl.chr12.371	chr11.219	Sf.chr12.206
DN54417_c0_g1	25.27	30.1	6333.21	Y	-	UUG47375.1 mucin-like protein [Laodelphax striatellus]	--	--	--	--	--	Nl.chr12.371	chr11.219	Sf.chr12.206
DN48775_c0_g1	157.33	0.1	29063.2	Y	Y	NEU32718.1 hypothetical protein [bacterium LRH843]	--	--	--	--	--	Nl.chr12.371	--	Sf.chr12.206
DN33807_c0_g1	3.31	0.1	1066	Y	-	AQP26312.1 mucin-like protein [Sogatella furcifera]	--	--	--	--	--	Nl.chr12.371	chr11.219	Sf.chr12.206
DN22387_c0_g1	0.1	0.82	171.61	Y	-	AQP26312.1 mucin-like protein [Sogatella furcifera]	--	--	--	--	--	Nl.chr12.371	chr11.219	Sf.chr12.206
DN68354_c0_g1	0.1	0.1	350.79	Y	-	AQP26312.1 mucin-like protein [Sogatella furcifera]	--	--	--	--	--	Nl.chr12.371	chr11.219	Sf.chr12.206
DN261_c1_g1	237.96	40.51	91110.9	Y	Y	AQP26311.1 mucin-like protein [Laodelphax striatellus]	--	--	--	--	--	Nl.chr12.371	chr11.219	Sf.chr12.206
DN180_c2_g1	231.69	78.49	82181.8	Y	-	AAS88902.1 mucin-like protein, partial [Laodelphax striatellus]	--	--	--	--	--	Nl.chr12.371	chr11.219	Sf.chr12.206
DN33365_c0_g1	1.13	0.88	149.81	Y	-	AAS88902.1 mucin-like protein, partial [Laodelphax striatellus]	--	--	--	--	--	Nl.chr12.371	chr11.219	Sf.chr12.206
DN24302_c0_g1	0.1	0.1	235.95	Y	-	--	--	--	--	--	--	Nl.chr12.371	chr11.219	Sf.chr12.206
DN61179_c0_g1	7.61	2.8	603.88	Y	-	--	--	--	--	--	--	Nl.chr12.371	chr11.219	Sf.chr12.206
DN806_c0_g1	0.1	0.1	108.46	Y	Y	XP_039284678.1 uncharacterized protein LOC120351426 [Nilaparvata lugens]	--	--	--	--	--	Nl.chr04.0930	chr10.216	Sf.chr11.731
DN743_c0_g1	0.28	0.1	433.55	Y	Y	XP_039293326.1 uncharacterized protein LOC111061137 isoform X1 [Nilaparvata lugens]	--	--	--	--	--	Nl.chr13.212	chr10.746	Sf.chr11.044
DN641_c0_g1	0.1	0.1	149.72	Y	Y	XP_039291732.1 location of vulva defective 1 isoform X4 [Nilaparvata lugens]	--	--	--	--	--	Nl.chr08.393	chr14.020	Sf.chr11.023
DN2946_c0_g1	0.1	0.1	100.22	Y	Y	XP_039293429.1 uncharacterized protein LOC111052984 isoform X1 [Nilaparvata lugens]	--	--	--	--	--	Nl.chr09.429	chr08.422	Sf.chr09.481
DN2694_c0_g1	2.84	2.27	282.6	Y	Y	RZF33833.1 hypothetical protein LSTR_LSTR008956 [Laodelphax striatellus]	--	--	--	--	--	--	chr08.087	Sf.chr09.084
DN43010_c0_g1	1.3	1.93	254.7	Y	-	RZF47795.1 hypothetical protein LSTR_LSTR006059 [Laodelphax striatellus]	--	--	--	--	--	Nl.chr08.414	chr14.073	Sf.chr08.401
DN7575_c0_g1	2.11	8.11	780.45	Y	Y	--	--	--	--	--	--	Nl.chr08.436	chr01.0071	Sf.chr08.366
DN920_c0_g1	4.53	7.18	712.19	Y	-	--	--	--	--	--	--	Nl.chr08.436	chr14.224	Sf.chr08.352
DN930_c0_g1	2.58	1.42	106.1	Y	Y	RZF46479.1 hypothetical protein LSTR_LSTR007595 [Laodelphax striatellus]	--	--	--	--	--	Nl.chr08.414	chr14.306	Sf.chr08.280
DN4601_c0_g2	0.13	1.55	1342.23	Y	Y	--	--	--	--	--	--	--	chr14.370	Sf.chr08.219
DN872_c0_g1	0.95	0.63	129.06	Y	Y	ASL05038.1 annexin [Nilaparvata lugens]	--	--	--	--	--	Nl.chr10.071	chr14.342	Sf.chr08.161
DN172_c0_g1	0.58	1.01	140.33	Y	Y	XP_039291339.1 uncharacterized protein LOC111050532 [Nilaparvata lugens]	--	--	--	--	--	--	chr14.328	Sf.chr08.154
DN1019_c1_g1	0.74	0.78	768.67	Y	Y	RZF47888.1 hypothetical protein LSTR_LSTR007885 [Laodelphax striatellus]	--	--	--	--	--	--	chr14.329	Sf.chr08.154
DN312_c0_g1	0.41	1.05	128.1	Y	-	RZF49268.1 hypothetical protein LSTR_LSTR002889 [Laodelphax striatellus]	--	--	--	--	--	Nl.chr08.414	chr14.065	Sf.chr08.103
DN1757_c0_g1	1.71	1.92	259.83	Y	-	RZF46479.1 hypothetical protein LSTR_LSTR007595 [Laodelphax striatellus]	--	--	--	--	--	Nl.chr11.676	chr14.099	Sf.chr08.094
DN265_c0_g1	1.55	4.05	282.19	Y	Y	RZF47795.1 hypothetical protein LSTR_LSTR006059 [Laodelphax striatellus]	--	--	--	--	--	Nl.chr08.414	chr14.073	Sf.chr08.045
DN433_c0_g2	1.18	0.8	217.87	Y	Y	XP_039288069.1 uncharacterized protein LOC111064317 [Nilaparvata lugens]	--	--	--	--	--	Nl.chr07.0245	chr14.094	Sf.chr07.0599
DN433_c0_g1	0.9	0.26	215.17	Y	Y	RZF46416.1 hypothetical protein LSTR_LSTR012491 [Laodelphax striatellus]	--	--	--	--	--	Nl.chr07.0245	chr14.094	Sf.chr07.0599
DN28693_c0_g2	37.24	5.23	10237.8	Y	Y	--	--	--	--	--	--	Nl.chr07.0245	chr14.094	Sf.chr07.0599
DN593_c0_g1	1.36	0.37	3136.2	Y	Y	RZF43559.1 hypothetical protein LSTR_LSTR012839 [Laodelphax striatellus]	--	--	--	--	--	Nl.chr07.0660	chr07.0031	Sf.chr07.0224
DN593_c0_g2	0.1	0.1	277.5	Y	Y	RZF43559.1 hypothetical protein LSTR_LSTR012839 [Laodelphax striatellus]	--	--	--	--	--	Nl.chr07.0660	chr07.0031	Sf.chr07.0224
DN5077_c0_g2	0.36	0.63	297.98	Y	Y	--	--	--	--	--	--	--	chr06.0006	Sf.chr06.0002
DN820_c0_g1	0.93	0.37	5170.58	Y	Y	--	--	--	--	--	--	Nl.chr05.0671	chr04.0770	Sf.chr05.1351
DN3011_c0_g1	0.43	0.38	3088.21	Y	Y	--	--	--	--	--	--	Nl.chr05.0671	chr04.0770	Sf.chr05.1351
DN4601_c0_g1	0.17	0.45	2402.87	Y	Y	XP_022205672.2 isoniazid-induced protein IniB [Nilaparvata lugens]	--	--	--	--	--	Nl.chr05.0549	chr04.1371	Sf.chr05.1324
DN2276_c0_g1	0.68	13.29	143.04	Y	Y	XP_022186413.1 neuroparsin-A [Nilaparvata lugens]	--	--	--	--	--	Nl.chr01.1487	chr04.0989	Sf.chr05.0254
DN286_c0_g1	0.1	0.12	221.07	Y	Y	XP_039284093.1 uncharacterized protein LOC111059574 [Nilaparvata lugens]	--	--	--	--	--	Nl.chr04.0510	chr05.0913	Sf.chr04.0821
DN13010_c0_g1	0.1	0.1	154.42	Y	Y	RZF48262.1 hypothetical protein LSTR_LSTR006229 [Laodelphax striatellus]	--	--	--	--	--	Nl.chr04.0506	chr05.0915	Sf.chr04.0819
DN5079_c0_g1	57.29	16.06	22390.9	Y	Y	XP_022189698.1 uncharacterized protein LOC111048141 [Nilaparvata lugens]	--	--	--	--	--	Nl.chr04.0116	chr05.0062	Sf.chr04.0053
DN861_c0_g1	0.58	0.41	1348.43	Y	Y	--	--	--	--	--	--	Nl.chr03.0419	chr01.2129	Sf.chr03.2221
DN181_c2_g1	0.1	0.1	254.14	Y	Y	RZF45307.1 hypothetical protein LSTR_LSTR011123 [Laodelphax striatellus]	--	--	--	--	--	Nl.chr10.071	chr14.235	Sf.chr03.2161
DN3147_c0_g1	0.1	0.1	156.69	Y	Y	XP_022207948.1 uncharacterized protein LOC111064509 isoform X5 [Nilaparvata lugens]	--	--	--	--	--	Nl.chr04.0021	chr05.0521	Sf.chr03.2088
DN4903_c0_g1	0.32	0.83	516.09	Y	Y	RZF38240.1 hypothetical protein LSTR_LSTR005601 [Laodelphax striatellus]	--	--	--	--	--	--	chr01.0330	Sf.chr03.0474
DN34284_c0_g1	0.91	0.1	3991.12	Y	Y	RZF38239.1 hypothetical protein LSTR_LSTR005600 [Laodelphax striatellus]	--	--	--	--	--	--	chr01.0331	Sf.chr03.0472
DN34284_c0_g2	1.04	0.1	11158	Y	Y	--	--	--	--	--	--	--	chr01.0331	Sf.chr03.0472
DN5769_c0_g1	3.29	1.11	10649.4	Y	Y	RZF38238.1 hypothetical protein LSTR_LSTR005599 [Laodelphax striatellus]	--	--	--	--	--	Nl.chr08.437	chr01.0335	Sf.chr03.0471
DN52_c1_g1	0.16	0.1	162.49	Y	Y	RZF32823.1 hypothetical protein LSTR_LSTR011469 [Laodelphax striatellus]	--	--	--	--	--	Nl.chrX.1304	chrX.0878	--
DN3630_c0_g1	5.92	16	1002.8	Y	Y	--	--	--	--	--	--	Nl.chr13.350	chrX.0480	--
DN138_c0_g1	0.68	0.12	318	Y	Y	--	--	--	--	--	--	--	chr14.040	--
DN10395_c0_g1	0.66	0.1	2084.21	Y	Y	--	--	--	--	--	--	--	chr11.561	--
DN3437_c0_g1	0.55	1.66	993.43	Y	-	XP_039295387.1 uncharacterized protein LOC111045042 [Nilaparvata lugens]	--	--	--	--	--	--	chr11.218	--
DN1366_c0_g1	0.07	2.23	1026.5	Y	-	RZF33004.1 hypothetical protein LSTR_LSTR006258 [Laodelphax striatellus]	--	--	--	--	--	--	chr11.218	--
DN207_c1_g1	29.66	4.45	9621.81	Y	Y	XP_039294817.1 uncharacterized protein LOC111051577 [Nilaparvata lugens]	--	--	--	--	--	Nl.chr12.374	chr11.217	--
DN12364_c1_g1	2.25	1.11	488.59	Y	-	ANJ04653.1 salivap-3 [Nilaparvata lugens]	--	--	--	--	--	Nl.chr12.374	chr11.217	--
DN505_c0_g1	0.5	0.52	104.72	Y	Y	RZF36201.1 hypothetical protein LSTR_LSTR008527 [Laodelphax striatellus]	--	--	--	--	--	Nl.chr03.0624	chr07.0981	Sf.chr01.0315
DN819_c0_g1	0.1	0.4	145.02	Y	Y	XP_039279095.1 uncharacterized protein LOC111056799 [Nilaparvata lugens]	--	--	--	--	--	Y	--	--
DN4866_c1_g2	188.91	17.73	53867.6	Y	Y	--	--	--	--	--	--	--	--	--
DN1150_c0_g1	157.41	22.7	39362.1	Y	Y	--	--	--	--	--	--	--	--	--
DN11138_c0_g1	32.4	13.55	11057.9	Y	Y	--	--	--	--	--	--	--	--	--
DN4008_c0_g2	22.2	2	10349.1	Y	Y	--	--	--	--	--	--	--	--	--
DN2799_c0_g1	36.41	14.33	4688.43	Y	Y	--	--	--	--	--	--	--	--	--
DN1922_c0_g1	0.1	0.57	3931.36	Y	Y	--	--	--	--	--	--	--	--	--
DN3008_c0_g1	1.35	0.1	3654.03	Y	Y	--	--	--	--	--	--	--	--	--
DN3834_c0_g2	9.36	3.21	3040.14	Y	Y	--	--	--	--	--	--	--	--	--
DN578_c0_g1	0.1	0.1	2339.89	Y	Y	--	--	--	--	--	--	--	--	--
DN436_c0_g1	0.37	0.7	2148.51	Y	Y	--	--	--	--	--	--	--	--	--
DN2578_c2_g2	0.1	0.1	1818.81	Y	Y	--	--	--	--	--	--	--	--	--
DN2076_c0_g1	0.1	0.62	1780.69	Y	Y	--	--	--	--	--	--	--	--	--
DN2869_c1_g1	0.1	0.1	1695.79	Y	Y	--	--	--	--	--	--	--	--	--
DN5365_c0_g1	0.68	0.1	1678.55	Y	Y	--	--	--	--	--	--	--	--	--
DN97292_c0_g1	1.12	0.76	1639.75	Y	Y	--	--	--	--	--	--	--	--	--
DN3441_c0_g1	0.1	0.1	1390.09	Y	Y	--	--	--	--	--	--	--	--	--
DN472_c0_g1	0.45	0.73	1247.83	Y	Y	--	--	--	--	--	--	--	--	--
DN64962_c1_g1	1.15	0.1	1142.6	Y	Y	--	--	--	--	--	--	--	--	--
DN197_c0_g1	0.68	0.1	1007.17	Y	Y	--	--	--	--	--	--	--	--	--
DN8137_c0_g1	1.09	0.1	955.04	Y	Y	--	--	--	--	--	--	--	--	--
DN67214_c0_g1	0.1	0.1	875.22	Y	Y	--	--	--	--	--	--	--	--	--
DN1356_c0_g1	8.04	3.25	834.48	Y	Y	--	--	--	--	--	--	--	--	--
DN1300_c0_g1	1.67	1.06	740.92	Y	Y	--	--	--	--	--	--	--	--	--
DN23_c0_g1	1.85	0.22	723.49	Y	Y	--	--	--	--	--	--	--	--	--
DN1010_c1_g1	0.94	0.1	704.78	Y	Y	--	--	--	--	--	--	--	--	--
DN121_c0_g1	29.99	33.78	646.28	Y	Y	--	--	--	--	--	--	--	--	--
DN5222_c0_g2	0.1	0.1	636.55	Y	Y	--	--	--	--	--	--	--	--	--
DN262_c0_g1	0.1	0.1	568.2	Y	Y	--	--	--	--	--	--	--	--	--
DN5113_c0_g1	0.1	0.4	541.3	Y	Y	--	--	--	--	--	--	--	--	--
DN603_c0_g1	0.1	0.1	524.32	Y	Y	--	--	--	--	--	--	--	--	--
DN3344_c0_g1	0.43	0.43	451.25	Y	Y	--	--	--	--	--	--	--	--	--
DN837_c0_g1	0.1	0.48	354.3	Y	Y	--	--	--	--	--	--	--	--	--
DN10997_c0_g1	0.1	0.1	345.87	Y	Y	--	--	--	--	--	--	--	--	--
DN380_c0_g1	8	0.73	341.07	Y	Y	--	--	--	--	--	--	--	--	--
DN160_c0_g2	0.1	0.1	297.18	Y	Y	--	--	--	--	--	--	--	--	--
DN64962_c0_g1	0.64	0.1	265.04	Y	Y	--	--	--	--	--	--	--	--	--
DN7478_c0_g1	0.29	0.1	258.25	Y	Y	--	--	--	--	--	--	--	--	--
DN2516_c0_g1	0.1	0.1	256.94	Y	Y	--	--	--	--	--	--	--	--	--
DN385_c1_g1	0.1	0.1	241.6	Y	Y	--	--	--	--	--	--	--	--	--
DN385_c0_g1	0.1	0.1	237.75	Y	Y	--	--	--	--	--	--	--	--	--
DN584_c0_g1	0.37	0.1	230.83	Y	Y	--	--	--	--	--	--	--	--	--
DN1074_c0_g1	0.1	0.1	218.41	Y	Y	--	--	--	--	--	--	--	--	--
DN5031_c0_g1	0.1	0.1	216.35	Y	Y	--	--	--	--	--	--	--	--	--
DN1309_c0_g1	1.11	0.1	203.2	Y	Y	--	--	--	--	--	--	--	--	--
DN2235_c0_g1	0.1	0.1	198.69	Y	Y	--	--	--	--	--	--	--	--	--
DN4805_c0_g2	0.1	0.1	186.17	Y	Y	--	--	--	--	--	--	--	--	--
DN31927_c0_g1	0.1	0.1	181.98	Y	Y	--	--	--	--	--	--	--	--	--
DN1771_c0_g1	1.53	1.75	174.06	Y	Y	--	--	--	--	--	--	--	--	--
DN1649_c2_g1	0.49	0.1	169.78	Y	Y	--	--	--	--	--	--	--	--	--
DN2061_c0_g1	1.54	1.91	168.66	Y	Y	--	--	--	--	--	--	--	--	--
DN957_c0_g2	0.1	0.28	165.02	Y	Y	--	--	--	--	--	--	--	--	--
DN2484_c0_g1	0.1	0.17	159.54	Y	Y	--	--	--	--	--	--	--	--	--
DN3247_c0_g1	0.1	0.1	158.06	Y	Y	--	--	--	--	--	--	--	--	--
DN1010_c1_g3	2.58	0.1	154.65	Y	Y	--	--	--	--	--	--	--	--	--
DN1300_c0_g3	0.1	0.1	147.77	Y	Y	--	--	--	--	--	--	--	--	--
DN3170_c9_g1	2.72	1.19	125.93	Y	Y	--	--	--	--	--	--	--	--	--
DN2098_c1_g1	0.1	0.1	121.52	Y	Y	--	--	--	--	--	--	--	--	--
DN1300_c0_g2	0.1	0.85	117.13	Y	Y	--	--	--	--	--	--	--	--	--
DN8015_c0_g2	0.1	0.1	112.14	Y	Y	--	--	--	--	--	--	--	--	--
DN275_c0_g1	7.38	0.26	100.56	Y	Y	--	--	--	--	--	--	--	--	--
