# Supplementary material for: A pipeline contributes to efficient identification of salivary proteins in short-headed planthopper, Epeurysa nawaii
Source: Sci Rep. 2024 Mar 14;14:6225. doi: 10.1038/s41598-024-56896-4 (PMC10940699; doi:10.1038/s41598-024-56896-4)
Supplement: Supplementary file 5 — Supplementary Information 5. [file 41598_2024_56896_MOESM5_ESM.xlsx]

## Sheet: Sheet1
Table S5 Comparative analysis of salivary proteins in Epeurysa nawaii with other Hemiptera species.
Gene_ID	Annotation	Nil	Las	Sof	Bet	Dic	Mae	Scg	Myp	Acp	Mev	Din
DN848_c0_g1	aminopeptidase	Y	-	Y	Y	Y	-	-	Y	Y	Y	Y
DN817_c0_g1	carbonic anhydrase	Y	Y	-	-	Y	Y	Y	Y	Y	Y	-
DN2165_c0_g1	glyceraldehyde-3-phosphate dehydrogenase	Y	-	Y	Y	Y	Y	-	Y	Y	-	-
DN4622_c0_g1	elongation factor	Y	Y	Y	Y	-	-	-	Y	Y	Y	-
DN527_c0_g1	apolipophorins	-	-	Y	Y	-	Y	-	Y	Y	Y	Y
DN12959_c0_g1, DN3366_c0_g1， DN5287_c0_g1	heat shock cognate protein	Y	-	Y	Y	Y	Y	-	-	-	-	-
DN4848_c0_g1, DN5770_c0_g1, DN8811_c0_g1， DN2581_c1_g1	ribosomal protein	Y	Y	-	Y	Y	Y	-	-	-	-	-
DN504_c1_g1	actin	Y	-	Y	Y	Y	-	-	-	-	-	-
DN320_c0_g1	arginine kinase	Y	-	-	Y	Y	Y	-	-	-	-	-
DN2823_c0_g1, DN125_c0_g1	ATP synthase	Y	-	-	Y	Y	Y	-	-	-	-	-
DN4941_c0_g1	peroxiredoxin	Y	-	-	Y	Y	-	-	-	-	Y	-
DN1_c1_g1;DN1_c1_g2, DN285_c0_g1	tubulin	Y	-	-	Y	Y	Y	-	-	-	-	-
DN4892_c0_g1	UBIQP protein	Y	-	-	Y	Y	Y	-	-	-	-	-
DN705_c0_g1	14-3-3 protein	Y	-	-	Y	Y	-	-	-	-	-	-
DN1869_c0_g3	myosin	Y	-	-	Y	-	Y	-	-	-	-	-
DN15048_c0_g1, DN1555_c0_g1, DN9370_c0_g1	vitellogenin	Y	-	Y	Y	-	-	-	-	-	-	-
DN12771_c0_g1	cathepsin l	-	Y	Y	-	Y	-	-	-	-	-	-
DN32486_c0_g1	eukaryotic initiation factor	-	Y	Y	-	Y	-	-	-	-	-	-
DN3361_c0_g1	ADP,ATP carrier protein 1	-	Y	-	-	Y	-	-	-	-	-	-
DN1028_c0_g1	ATP-dependent RNA helicase	-	-	Y	-	Y	-	-	-	-	-	-
DN396_c0_g1	prostatic acid phosphatase	Y	-	-	-	Y	-	-	-	-	-	-
DN240_c0_g1; DN3272_c0_g2; DN872_c0_g1, DN181_c2_g1, DN2283_c0_g1, DN2591_c0_g1	annexin	Y	Y	Y	-	-	-	-	-	-	-	-
DN6369_c0_g1	longitudinals lacking protein	-	-	Y	-	-	-	-	-	-	-	Y
DN13010_c0_g1	hypothetical protein	Y	Y	Y	-	-	-	-	-	-	-	-
DN1757_c0_g1	hypothetical protein	Y	Y	Y	-	-	-	-	-	-	-	-
DN265_c0_g1	hypothetical protein	Y	Y	Y	-	-	-	-	-	-	-	-
DN2768_c0_g1	venom protease	Y	Y	Y	-	-	-	-	-	-	-	-
DN312_c0_g1	hypothetical protein	Y	Y	Y	-	-	-	-	-	-	-	-
DN43010_c0_g1	hypothetical protein	Y	Y	Y	-	-	-	-	-	-	-	-
DN930_c0_g1	hypothetical protein	Y	Y	Y	-	-	-	-	-	-	-	-
DN180_c2_g1, DN22387_c0_g1, DN33365_c0_g1, DN261_c1_g1, DN33807_c0_g1, DN54417_c0_g1, DN57121_c0_g1, DN67044_c0_g1, DN68354_c0_g1, DN24302_c0_g1, DN61179_c0_g1	mucin-like protein	Y	Y	Y	-	-	-	-	-	-	-	-
DN286_c0_g1	uncharacterized protein	Y	Y	Y	-	-	-	-	-	-	-	-
DN743_c0_g1	uncharacterized protein	Y	Y	Y	-	-	-	-	-	-	-	-
DN806_c0_g1	uncharacterized protein	Y	Y	Y	-	-	-	-	-	-	-	-
DN16010_c0_g1	hypothetical protein	Y	Y	-	-	-	-	-	-	-	-	-
DN3011_c0_g1	salivap-5	Y	-	Y	-	-	-	-	-	-	-	-
DN4961_c0_g1, DN501_c0_g1, DN505_c0_g1	PI-PLC X domain-containing protein	Y	-	Y	-	-	-	-	-	-	-	-
DN820_c0_g1	hypothetical protein	Y	-	Y	-	-	-	-	-	-	-	-
DN207_c1_g1	uncharacterized protein	Y	Y	-	-	-	-	-	-	-	-	-
DN1791_c0_g1	ALP-4	-	-	Y	-	-	-	-	-	-	-	-
DN10395_c0_g1	hypothetical protein	Y	-	-	-	-	-	-	-	-	-	-
DN1366_c0_g1	hypothetical protein	Y	-	-	-	-	-	-	-	-	-	-
DN4601_c0_g2	hypothetical protein	Y	-	-	-	-	-	-	-	-	-	-
DN48775_c0_g1	hypothetical protein	Y	-	-	-	-	-	-	-	-	-	-
DN5769_c0_g1	EF-hand domain-containing protein	Y	-	-	-	-	-	-	-	-	-	-
DN7575_c0_g1	hypothetical protein	Y	-	-	-	-	-	-	-	-	-	-
DN861_c0_g1	hypothetical protein	Y	-	-	-	-	-	-	-	-	-	-
DN920_c0_g1	hypothetical protein	Y	-	-	-	-	-	-	-	-	-	-
DN12364_c1_g1	salivap-3	Y	-	-	-	-	-	-	-	-	-	-
DN2946_c0_g1	uncharacterized protein	-	Y	-	-	-	-	-	-	-	-	-
DN3147_c0_g1	uncharacterized protein	Y	-	-	-	-	-	-	-	-	-	-
DN3437_c0_g1	uncharacterized protein	Y	-	-	-	-	-	-	-	-	-	-
DN5079_c0_g1	salivap-4	Y	-	-	-	-	-	-	-	-	-	-
